# Supplementary material for: Transformation and gene editing in the bioenergy grass Miscanthus
Source: Biotechnol Biofuels Bioprod. 2022 Dec 28;15:148. doi: 10.1186/s13068-022-02241-8 (PMC9798709; doi:10.1186/s13068-022-02241-8)
Supplement: Supplementary file 2 — Additional file 2. Sequence and location of three gRNAs in the lemon white1 gene. Description: Multiple sequence alignments of lemon white1 orthologs from sorghum and miscanthus and the three gRNAs used to edit the gene; format: FASTA multiple sequence alignment. [file 13068_2022_2241_MOESM2_ESM.fasta]

>Sobic.001G102500
--------------------------------------------------------------------------------
--------------------------------------------------------------------------------
-------------------------------------------CACAAAAGATCGAGCGCAAGCAGCCGAGTCCTCGCAA
TTTGGAGGCGGTCAGGAAAACGTGGTGCCACTGCGGTGCCGGACCGACCCTTCCGAAGAAATTTCACTCCACGCCCCGCC
GCCCCGGTGTCCAGTGACCGACCGGCACCGGAGGAACTGGCAGTTTGGCACGTAGGAGTACGGGCACGGCGCAAGAGGAC
AGGAACCGGCGGCCCTCGCAGCCGCGCCTCGCGCGCCACGGAATATCCCTCCCGTTCCACTTCCACGTGGGACCACGGCG
TCAGAAGTCAGCCGTGAGGGCCGCAGGGA-------TAAGAGAGGAGCGGGTCCCGTCCCGTCCGACCCG----AGGCAG
CTAATCCCATTCGCCGCCTTCCTTTCCTG---------CCCGCTGCCGCTGCTGCCTCCGCCACTGCTGCGACACGAGGT
CCACGACCACGACGCTCGCGACCGCGATGGCGACCATCACGACGCCGCTCCGCGCCGCGCTGCTCTCCCCGGCCGCCGCC
TCGTCCGCGGGACGGCGCCGCGGGGGCGGGGGCCGGCGCCGCGCGCCCTCCTCCGTCCGCTGCGACGCCTCCCCGCCCTC
GTCCT------CGGCCGCCTCGTTCGACCCGGACTTCGACAAGAAGGCGTTCCGACACAACCTCACACGCAGCGACAACT
ACAACCGCAAGGGGTTCGGCTACAAGAAGGAGACGCTCGAGCTCATGAGCCAGGAGTACACCAGTAAGTGGTAGTAGCAA
GCACGGACGAACCTGGTGTTTTTTTCCCCTTTCATCCAGAGTGCAGAGTGATTGATGGGGGACGGAATCGA----ATTGG
TATATGCAGGCGATGTGATCAAGACGCTCAAGGAGAACGGCAACCAGTACACCTGGGGCCCCGTCACCGTGAAGCTCGCC
GAGGCCTACGGATTCTGCTGGGGAGTCGAGCGCGCCGTGCAGATCGCGTACGAGGCGCGCAAGCAGTTCCCCGAGGAGCG
CATCTGGCTCACCAACGAAATCATTCACAACCCCACCGTTAACAAGGTAACCATATCCGAAATCGGTCAACTCTAAGGAT
CTTATTGGCTTCATACGGAACTAGGTGGGTGAGGAAATCACTGTCACTGGTCTGCTGCATCCTCTTGTGTGTGCGTGCGT
GCGTGTGTACAATACAAGGGCGCAAAACGAGCTGATGCCCAACTGAGTGTTACAAAGCAAAATTCTAGCGCTCGAAGTGT
TCATTCCAAAACTCCAGTTTAATTCGGCCCCAGTGCTCAGGCCTTACCTGCAAAGCAAAAAACATAGTGTCCACTGTTCT
CAGTCCTTAATTTGCGATACCCTGATTCAGTGGCGTATGTGCTTAGCTGAGTTGAATTCATGTGATTGGTCATGCAGAGG
TTGGATGAGATGGGTGTAGATATCATTCCTGTTGACGCGGGTATCAAGGATTTCAATGTGGTCGAACAAGGTGATGTTGT
TGTGTTGCCTGCATTTGGAGCTGCTGTGGAGGAGATGTACACGCTAAATGAGAAGAAAGTGCAGATTGTTGATACGACCT
GCCCTTGGGTTTCAAAGGTAAATTTTGTTTTTGAAGACCTCCTCTTGCGTTCTTCCTTTTATACCACTTGGCCATCGGCT
GCTGATTGTTGTTTCTATAGAGTAAAAAGACTTACCATATCAGGCTGATGAAGTCCATTATTCAATATAGGTCTGGAACA
TGGTTGAAAAACACAAGAAGAGCGAATATACTTCAATTATTCACGGAAAATATTCCCATGAAGAAACTGTTGCCACTGCT
TCTTTTGCTGGAAAGTACATCATTGTGAAGAACATGGCAGAGGTACATCTAACGGATTTTATGT-TTGCTGTTCTTTGGA
CTTTGTGTCGAACATGATCAGAGATAAGAAAGTTGGAATGTTTTGAATAGGCGACCTATGTGTGTGATTACATACTTGGT
GGCCAACTTGATGGGTCTAGCTCAACAAAAGAGGAGTTCCTTGAGGTAAGGACTGAGGATTTTACTCAAGTTATCCATTT
ACTGGCATGCTGGAAATGAATGACCAACTAAGCTGTTTGACACACAACTGCAGAAATTCAAGAAAGCTGTTTCTCCAGGA
TTTGATCCTGATGTTGATCTTGATATGTTGGGAATTGCAAATCAAACAACAATGCTTAAAGGAGAAACTGAAGAAATTGG
TAGGTTATCCAACCAGCCTCTGCTACCTCCATAGCTATGTGTTGTGATTTATATTGTACATATTCTTTTAGCAAGCATTA
ATTTTGATTGTAATGCTATATGATTAATAGGGAAACTTGTTGAAAAGACTATGATGCAAAAATATGGAGTTGAAAATGTA
AACGATCACTTCATGGCCTTCAATACTATTTGTGATGCCACTCAGGTAAATTTTCTTTTTCCA-----------------
--------------------------------------------------------------------------------
----------------------------------------------------ACATTTCCTTCAGCTTTGCATAACAGAA
AGTCTTGTAGCCCAACCCAACTAAGTCTCTTCGTTTTAGATGTTACATGAAGCATTTTAAAATGTATGGTTTCTTGATGA
TTTTAGAAACTGTTTGTTTCCGTATCATCTAGTTTACTTCATTGCTGAATGAAAGATGTTTGTGCGTGATTGAACATCGT
TCTAACTGTTTAAATAACTTTGCTTTCCAAACTTGCCCATATTGATGTTTAACCGACATTCCATTACATGTTCTCATTGA
TCAATTGGAACATAGGCAACCAAAGAAAACAACTACCACCTAACCCATTGATACTCAGTGTGATATACTTCCTCCGTCCC
AAAAAGAGTGTTGTTATGGGAGTCGTGTTGGTCGAACTTTCTTAAATTTGACTAGGTTTGTAGAAAATAT---TAACATT
TATATCTCCAAATAATTTTATTATAAAAATATATTCAACGATTCGTCTAATAATACTAAATTTGCACCATAAATATTAAT
ATTTTCTTATATATATTTGGTCAAAGTTGAAAATGTTTGGCTTCTCAAAAAGTGAGAATGACACTCTTTTTGGGAAGGAG
GGAGTATTCTATAATGGAAGTGGCAGTCTTACAGCATTTATTAATCTTTACATGAGGCTAAAATGTGAACCTTTTGGCCT
TTTGGGAATGATGGAGTCAGTATTACTGTAATATAAAGTTTAGAAAAGGGTAGCATACAATTCAAGATGGATGGTAGCTA
TTCATGGCACAATACAATGACCATCACCCTTTACATGCAACCTGCAAAGGAAACTGAGACAACTTATATGGCACCTTTAT
TTTAAGTCAATGTTAAGAGAATCATAGTTCATTTATTGCTCCACTTTTGGATTGATAAAATGTCTCTTTGGGTGATAGAT
TTATAATTGTTTTGACA--TATGCTGCATTGACTTATATACACTTGCCCTTCTGTTTGATTCCTCAGGAAAGACAAGATG
CTATGTATCAGCTGGTGAAAGAGAAAGTTGATCTTATTCTTGTTATTGGAGGATGGAATTCAAGTAACACCTCTCATCTG
CAAGAAATTGGAGAACTCAGTGGAATCCCATCCTACTGGATTGACAGTGAACAAAGGATTGGACCAGGAAACATGATTAG
CTACAAGTTAAATGTAATTTCTAATACCCTCCACAGATGCTACTTTGTTTAACTAGGAGAATGTTTGTTTT---TGAAAA
ATAATAGAATTTTGAAGGATCTTCCGTTTAATTAGGACCTGAAAAGAGCTTAAATTTAATAATTGAAAATATAGGATCTC
ATTTT-TTAACTGAAAATTGGATTGTTTAACAGCATGGTGAACTTGTTGAGAAAGAGAACTGGTTACCCGAGGGGCCTAT
TACCATTGGTGTTACTTCAGGTGCCTCAACTCCGGACAAGGTAACTCAAAGCTGTACTGATCTAAGTTTAAGTGGCTCTT
TTCTACACAGCTTGCTTGTATCACATAAAACTTGATGGCAATAATTTCGTTCTACTTATGCAGGTTGTTGAGGATGCCCT
TCAGAAGGTATTTGAGATCAAGCGTCAGGAAATTTTGCAGGTTGCATAAATTTTAAGCAGAGATTTGTGTAAGAGCGGAA
TAGCTTTGGCTTGGCAAAGGTTACTAGAACCGTTGCACAGGCAATGT-TTGTACAGTAGCAAAGGATGTAACGGTTTAGG
CACGAATACTACCACGAGGCACTATCCTTGTGCTGGAATTTACAGTCTGGTGGAAACGAAAATGTTGTTATCATTGGTCT
GAATAAAAGTTGCAGCAGCTGTTCTAAGGTCTGCCCTGTTGACTTGGCTGAAAAAATCATGACTGGAAGTACTGTTTGCT
GATTTATTGGAAGATAAAATCAATGCTGAATGACTGGTAGATTAACTTTCTAGCCCTTAAATTGATGTCAGGGAAGACAC
TCAGATGTGTAAGTCATGGATTGAGCTCGGTTGCAGGATTTCCTGTGCCTATATGCTAATTAAAAGATCAAAAGAATGCA
TAGTTTCTGCGTTTTAAAAGCTTAAATTCAGT------------------------------------------------
--ACATCCAATTGATACTCTCTATTCTATTTCTTTGTGTTCATAACTGCT----GTCCTACCTTCTCGTGTTGAGAAATG
TTCCCTAACTTGGAG--AAATTGAGAGTATGACTAGTAAA----------------ATAATAATGGTTAGTTTATATT--
--------------------------------------------------------------------------------
---------------------------------------------------------------
>Misin02G083200
ACACATATTCACATGTATAAACAAGATG-----GAACAAATAATACATATTTTCATGAGTCAACTTAGAATAAATTT---
--------AACAATATAAGTAAATAAGTTATTATTAGCATA-----TTATAAAACATGAGTTTTAATTCA----------
---AAATGATTTATTTCGGATATCCATTGAATATC------CACGAGTGGAAAACTAAACCCGAAACCGAACCCGATTGG
TTTCAGGG-CCCCAAACCAAAA--------------------AACCGTGGG--TGAGAAATTATCCATGAACTCGAACCC
--------------ACGAGACCCGAAACCCGCGGATATCAGATCCGAAACCGTCCCGTGGCCATCCTTGCGCAAGAGGAC
AGCAACCGGCGGCCCTCACAGCCGCGCCTGGCGCGCCACGGAATATCCCTCCCGTTCCACGGGG-GCCAC------GGCG
TCACAACTCAGAAGGGCGCGAGCCGTGAGCGAGGGCCGCAGGGATAAGACAGCAGGTCCCGTCCGAGCCGAGGCAGCTAG
CTCATCCCATTCGCCGTCCGTC--------GTCTCCTCCTGCTTCCCCCGAACGCCTCCG-------CCACTGAGCGACA
CGAGGCCCAC------GACGCCCGCGATGGCGACCATCACGACGCCGCTCCGCTCCGCGCTGCTCTCCCCGGCCGCCGCC
TCGTCCACGGGCCGCCGCCGCGGGGGCGGGGGCCGGCGCCGCGCGCCCTCCTCCGTGCGCTGCGACGCCTCCCCGCCCTC
CTCGCCCGTGGCGGCCGCCTCGCTCGACCCGGACTTCGACAAGAAGGCGTTCCGCCACAACCTCACCCGCAGCGACAACT
ACAACCGCAAGGGGTTCGGCTACAAGAAGGAGACGCTCGAGCTCATGAGCCAGGAGTACACCAGTAAGTGGTAGTAGCAA
GAACGGAGGAAC----CTGGTGTTTTTTCCCC----GTTCCTCCAGACTGATTGATGGGGGACCGAATCGAATTGGTATA
TATATGCAGGCGATGTGATCAAGACGCTCAAGGATAACGGCAACCAGTACACCTGGGGCCCCGTCACCGTGAAGCTCGCG
GAGGCCTACGGATTCTGCTGGGGCGTCGAGCGCGCCGTGCAGATCGCGTACGAGGCGCGCAAGCAGTTCCCCGAGGAGCG
CATCTGGCTCACCAACGAAATCATTCACAACCCCACCGTCAACAAGGTAACCGTATCCGAAATCTGTCAACTCTAAGAAT
CTGAGC---TTCATACGGAACTAGGTGGGTGAGGAAATCAGT------GGTCTGCTGCGTCCTCTTGTGTGGGGGTGCAG
AA------------------------CG-AGCTGATGCCCGACTGAGTGTTACAAAGTAAAATTCTAGCGCTGAAAGTGT
TCATTCCAAAACTCCAGTTTAATTCGGCCCCAGTGCTCAGGCCTTACCTGCAAAGCAAAAATCATAGTGTCCACTGTTCT
CTGTCCTTAATTTGTGATACTCTGATTCAGAAGCTTATGTGCTTAGCTGAGTTGAATTCATGTGATTGGTCATGCAGAGG
TTGGATGAGATGGGTGTAGAAATCATTCCTGTTGATGCGGGTATCAAGGATTTCAATGTAGTCGGACAAGGTGATGTTGT
TGTGTTGCCTGCATTTGGAGCTGCTGTGGAGGAGATGTACACGCTAAATGAGAAGAAAGTGCAGATTGTTGATACGACCT
GCCCTTGGGTTTCAAAGGTGAATTTTGCTTTTGAAGACCTCTCCTTGCGTTCTTCCTTTTATACCACTTGGCGATCGGCT
GCTGATCGATGTTTCTCGAAAGTAAAAAGACTTACTATATCAGGCTTATGAGGTCCATTATTCAATATAGGTCTGGAACA
TGGTCGAAAAGCACAAGAAGAGTGAATATACTTCAATTATTCATGGAAAATATTCCCACGAAGAAACTGTTGCAACTGCT
TCTTTTGCAGGAAAGTACATCATTGTGAAGAATATGGCAGAGGTACATCTAACGAATTTTATGTGTTGCTGTTCTTTGGA
CTTTGTATCGAACATGATCAGAGATAAGAAAGTTGAAATGTTTTCAATAGGCAACCTATGTGTGTGATTATATACTTGGT
GGCCAACTTGATGGGTCTAGCTCAACAAAAGAGGAGTTCCTTGAGGTAAGGACTGAGGATTTTACTCAAGTTATCCATTT
ACTGGCATGCTGGAAACGAATGACCAACTAAACTGTTTGGCACACAACTGCAGAAATTCAAGAGAGCTGTTTCTCCAGGA
TTTGATCCTGATGTTGATCTTGATATGGTGGGAATTGCAAATCAAACAACGATGCTTAAAGGAGAAACTGAAGAAATTGG
TAGGTTATCCAACCAGCCTCTGCTACCTCCATAGATATGTGTTGTGATTTATACAGTACATATTGTTTTAGCAAGCACCA
ATTTTGACTGTAATGCTGTATGATTAATAGGGAAACTTGTTGAAAAGACTATGATGCAAAAATATGGAGTTGAAAATGTA
AACGATCACTTCATGGCCTTCAATACTATTTGCGATGCCACTCAGGTAATTTTTCCTTTTCCA-----------------
--------------------------------------------------------------------------------
----------------------------------------------------ACATTTCCTTCAGCTTTGCATAACACAA
AGTCTTGTAGCCCGACCCAACTGAGTCTCTTCCTTTTAGATGTTACATGAAGCATTCCAAAATGTATGGTTTCTTGATGA
TTTCAGAAACTGGTTGTTTCTGTATCATCTAGTTTACTCCATTGCTGAATGAAAGATGGATGTGCCTGATTGAACATCGT
CCTAACTGTTCAAAGAACTTTGCTTTCCGAACTTGCCCATATTGATGTTTGACAGACGCTCCATTGTGTGTTCTCATTTA
TCAATTGGAACATAGGCAACAAAAGAAAACAACCACCACCCAGCCCATTGATCCTCAGTGCAATATACTCCCTCCGTCCC
AAAAAGAGTGTTGTTATGGGAGTTGTGTTGGTCGAACTTTCTTAAATGTGACTAGGTTTCTAGAAAGTATTAGTGACATT
TATATCTCTAAATAATTTTATTATGAAAATATATTCAACGATTCATCTAATGATACTAATTTTGCACCATAAATATTAAT
ATATATA------------------TTTGGTCAAAGTTGACTTCTCGAAAAGTGAGAATGTCTCTCTTTCTGGGAAGGAG
GGAGTATCCTATAATGGAAGTGGCAGTCTTACTGCATTTATTAATCTTTACATGAGGTTAAAATGTGGAC-T--------
TTTGGTAATGATGGAATTAGTATTACTGTACTATAAAGTTTAGAAAAGGGTAGCATACAATTCAAGATAGACGGTAGCCA
TTCATGGTACAATACAATCACCATCACCCTTTACATGCAATCTGCAAAGGAAACTGAGACAGCTTATATGGCACCTTTAT
TTTAAGTCAATGTTAAGAGGATCCTAGTTCATTTATTGCTCCACTTTTGGATTGAGAAAATGTCTCTTTGGGTGATAGAT
TTATAATTGTTTTGACATATATGCTGCATTGACTTATATACATCCGGCCATCTGTTTGATTCCTCAGGAAAGACAAGATG
CTATGTATCAGCTGGTGAAAGAGAAAGTTGACCTTATTCTTGTTATTGGAGGATGGAATTCAAGTAACACCTCTCATCTG
CAAGAAATTGGAGAACTCAGTGGAATTCCATCCTACTGGATTGACAGTGAACAAAGGATTGGACCAGGAAACATGATCAG
CTACAAGTTAAATGTAATTTCTAATACCCTCCACAGATGCTGCTTTGTTTAACCAGGACAATGTTCATTTTTTTTGAAAA
AAAAGGAATTTTGAAGGTATCTTCCATTTAATTAGGAACTGAAAAGAGCTTAAATTTAATAATTGAAAATATAGGATCTC
ATTTTTTTAACTGAAAATTGGATTGTTTAACAGCATGGTGAACTTGTTGAGAAAGAGAACTGGTTACCCGAGGGGCCTAT
TACCATTGGTGTTACTTCGGGTGCCTCAACTCCAGACAAGGTAACGCAAAGCTGTACTGATCTAACTTTAAGTGTTTCTT
TTCTACACAGCTTGCTTGTACCACAAAAAACTTGATGGCAATAATGACATTCTACTTATACAGGTCGTTGAGGATGCTCT
TCAGAAGGTATTTGAGATCAAGCGTCAGGAAATTTTGCAGGTTGCATAAATTTTAAGCAGAGATTTGGTTAAGAGCGGAA
TAGCTTTGGCTTGGCAAAGGTTACTAGAACCGATGCACAGACAATGT-TTGTACAGTAGCAAATGATGTAACGGTTTAGG
CACGAATACTACCACGAGGCACTATCCTTGCGCTGGAATTTACAGTCTGGCGGAAACGAAAATGTTGTTATCATTGGTCT
GAATAACAGTTGCACCAGCTGTTCTAGGGTCTAACTTTTTGGCCCTTAAATTGATGTGAGGGAAGACACTCAGATGTGTA
AGTTCATGGAT---------------------------------------------------------------------
---------------------TGAGCTCAGTTGCAGGATTTCCTGTGCCTATATGCTAATGAAAAGATCAAAAGAATGCA
TAGTTTCTGCGTTTAAAAAGCTTAAATCCAGTACTCTTGAACTCTTGATATGTCATCAGTTGTAACAGAAAATCGTAATA
ACACTTCCAATGATGCT-CTCTAATCTATTTCTTTGTTTTCATAACTGATGTCCTAGCTACCTTCTCGTGTTGAGAAATG
TTCCCCAGAACTCCCTCGCATTGAGAGTATGGCTAATAATGGTTGGTTTTATTGACATATACGTTGTAGGTTTGCAGTTC
TGCTATCGTCTCTGCCCTCTCCTCTCTCACCTCAAAAAACAAATCTAAGTAGCATCTTTTGGTGCATATCTAAAGGTAAC
AACCCATGCAATCAAAATAGTTAATTTTGATGATTATAGATGGGTT-----------------
>Misin01G091700
---GGCAGCCAGCTGAGCAAACCAAATTGTGGCGATCCGTGCACCCACATTCCCACTAGTCTCTCTCGCATGCAATTGCA
ACAGCGCACACTCACTATCGCAGAGTGTTCTCACAAACGTGTCAGCTTCCAGTTCCGCCGTGGTGCGTCCGATCCACCGG
CCCACGAAAATTCAGACTCTGGTCAGTGGCAAAACGGGAGCAACACAAAAAAAAGATCGAGCGCAGCCGAGTCCTCGCAA
TTTGGGGC-GGTCAGGAAAACG--------------------TGGCGCCACTGTGAACAAATTTCACTCCACGCCCCGTT
----C--GGTGCCGTGCTGAGTGCTGACCCGACCGGCACCGCACCGGAGGAACTGGCAGTTTGGCACGGCGCAAGACGAC
AGCAACCGGCGGCCCTCGCAGCCGCGCCTCGCGCGCCACGGAATATCCCTCCGGTTCCACGGGGGGCCAC------GGCG
TCAGAGCTCAGAAGGGCGCGAGCCGTGAGCGAGGGGCGAGGGCCGCAGGGGGATAAGAGA----GGAGCGGGTCGGACAG
CTCATCTCATTCGCCGTCCGCCCGCCCGCCTCCTGTCCTGCCGTGCCGCTGCTGCCTCCG-------CCACTGAGCGACA
CGAGGCCCACGACGCCCGCGACCGCGATGGCGACCATCACGACGCCGCTCCGCTCCGCGCTACTCTCGCCGGCCGCCGCC
TCGTCCGCGGGCCGCCGCCGCGGGGGCGGGGGCCGGCGCCGCGCGCCCTCCTCCGTGCGCTGCGACGCCTCCCCGCCCTC
CTCGCCCGCGGCCGCCGCCTCGCTCGACCCGGACTTCGACAAGAAGGCGTTCCGCCACAACCTCACCCGCAGCGACAACT
ACAACCGCAAGGGGTTCGGCTACAAGAAGGAGACGCTCGAGCTCATGAGCCAGGAGTACACCAGTAAGTTGCATCAGTAG
CAAGCACGGTGGAGGAACCTGGTGTTTTTCCC----CCTCCTCCAGACTGGTTGATGGGGGACGGAATCGAA------TT
GGTATGCAGGCGATGTGATCAAGACGCTCAAGGAGAACGGCGACCAGTACACCTGGGGCCCTGTCACCGTGAAGCTCGCG
GAGGCCTACGGATTCTGCTGGGGCGTCGAGCGTGCCGTGCAGATCGCGTACGAGGCGCGCAAGCAGTTCCCCGAGGAGCG
CATCTGGCTCACAAACGAAATCATTCACAACCCCACCGTCAACAAGGTAACCGTATCCGAAATCTGTCAACTCTAAGAAT
CTGAAC---TTCATACGGAACTAGGTGGGTGAGGAAATCAGT------GGTCTGCTGCGTCCTCTTGCGTGCGTGTGTGT
GTGTGTGTG----TAAGGGCGCAAAACGAGCTGATGCCCCCACTGAGTGTTACAAAGTAAAATTCTAGTGCTGAAAGTGT
TCGTTCCAAAACTCCAGTTTAATTCGGCCCCAGTGCTCAGGCCTTACCTGCAAAGCAAAAATCATAGTATCCACTGTTCT
CTGTCCTTAATTTGCGATATTCTGACTCAGAGGCTTATGTGCTTAGCTGAGTTGAATTCATGTGATTGGTCATGCAGAGG
TTGGATGAGATGGGTGTAGAAATCATTCCTGTTGATGCGGGTATCAAGGATTTCAATGTCGTCGAACAAGGTGATGTTGT
TGTGTTGCCTGCATTTGGAGCTGCTGTGGAGGAGATGTACACGCTAAATGAGAAGAAAGTGCAGATTGTTGATACGACCT
GCCCTTGGGTTTCAAAGGTAAATTTTGTTTTTGAAGATCTCCCCTTTGCGTTCTCCCTTTTCTACGACTTGCGATTGGCT
ACCGATCGCTGTTTCTTGAAAGTAAAAAGGCTTACGATATCAAGCTGATGAAGATCATTATTCAATATAGGTCTGGAACA
TGGTCGAAAAGCACAAGAAGAGTGAATATACTTCAATTATTCACGGAAAATATTCCCATGAAGAAACTGTTGCCACTGCT
TCTTTTGCAGGAAAGTACATCATTGTGAAGAATATGACAGAGGTACATCGAACTAATTTTATGTTTTGCTGCTCTTTCAA
CTTCGTATCAAACATGATCAGAGATAAGAAAGTTGAAATGTTTTGAATAGGCGACCTATGTGTGTGATTATATACTTGGT
GGCCAACTTGATGGGTCTAGCTCAACAAAAGAGGAGTTCCTTGAGGTAAGGACTGAGGGTTTTACTCAAGTTATCCATTT
ACTGTCATGCTGGAAAGGAATGACCAACTAAACTGTTTGACGCACAACTGCAGAAATTCAAGAAAGCTGTTTCTCCAGGA
TTTGATCCTGATGTTGATCTTCAAATGGTGGGCATTGCAAATCAGACAACAATGCTTAAAGGAGAAACCGAAGAAATTGG
TAGGTTATCTGACCAGCCTCTGCTACCTCCATAGCTATGTGTTGTGATTTATATAGTACATATTGTTTTAGCAAGCACCA
ATTTTGATTGTAATGCTTTATGATTAATAGGGAAACTTGTTGAAAAGACTATGATGCAAAAATATGGAGTTGAAAATGTA
AACGATCACTTCATGGCCTTCAATACTATCTGCGATGCCACTCAGGTAATTTTTCATTTTCCAACAAGCGGTAGAGTCTT
ACCGCCTGTGACCGGAAGGTCCTGGATCGAGTCGCGGTCTCCTCGCATTACACAAGCGAGGGTAAGGCTTGCCACCGACA
CCCTTCCCCAGACCCCGCACATAGCGGGAGCTCTCTGCACTGGGTACGCCCAACATTTCCTTCAGCTTTGCATAACACAA
AGTCTTGTAGCCCAACCCAACTGAGTCTCTTCCTTTTAGATGTTACATGAAGCATTCCAAAATGTATGGTTTCTTGATGA
TCTCAGAAACTTGTTGTTTCTGTATCATCTAGTTTACTCCATTGCTGAATGAAAGATGCTTGTGCCTGATTGAACATCGT
CCTAACTGTTCAAAGAACTTTGCTTTCCAAACTTGCCCATATTGATGTTTAACAGACACTCCATTGCATGTTCTCATTGA
TCAATGGGAACATAGGCAACAAAAGAAAACAACCACCACCTACCCCATTGATACTCAGTGCGATATACTCCCACTGTCCC
AAAAAGAGTGTTGTTATGGGAGTCGTGTTGGTCATACTGTCTTAAATTTGACTAGGTTTGTAGAAAATATTAGTAACATT
TATATCTCCAAATAATTTTATTATGAAAATATACTCAACGATTCATCTAATGATACTAACTTTGCACCATAAATATTAAT
ATTTTCT------TATATGGTCAAAGTTGAAAATATTTGACTTCTCAGAAAGTGAGAATGACACTCTTTCTGGGAAGGAG
GGAGTATTCGATAATGGAAGTGGCAGTCTTACAGCATTTATTAATCTTTACATGAGGCTAAAATGTGGACCT--------
TTTGGGAATGATGGAATTAGTATTACTGTACTATAAAGTTTAGAAAAGGGTAGCATACAATTCAAGATAGACGGTAGCCA
TTCATGGTACAATACAATCACCATCGCCCTTTACATGCAACCTGCAAAGGAAACTGAGACAGCTTATATGGCACCTTATT
TTAAGTCAATGTTAAGAGGGTTCCTAGTTCATTTATTGCTACACTTTTGGATTGAGAAAATGTCTCTTTGGGTGATAGAT
TTATAATTGTTTTGACA--TATGCTGCATTGACTTATATACATCCGGCCATCTGTTTGATTCCTCAGGAAAGACAAGATG
CTATGTATCAGCTGGTGAAAGAGAAAGTTGACCTTATTCTTGTTATTGGAGGATGGAATTCAAGTAACACCTCTCATCTG
CAAGAAATTGGAGAACTCAGTGGAATTCCATCCTACTGGATTGACAGTGAACAAAGGATTGGACCAGGAAACATGATCAG
CTACAAGTTAAATGTAATTTCTAATACCCTCCACAGATGCTGCTTTTTTTTAACCAGGACAGTGTTCGTTTTTTGAAAAA
TAATAGAACTTTGAAGGGATCTTCTGTTTAATTTGGAACTGAAAAGAGCTTAAATTTAATAATTGAAAATATAGGATCTC
ATTTT-TTAACTGAAAATTGTATTGTTTAACAGCATGGTGAACTTGTTGAGAAAGAGAACTGGTTACCCGAGGGGCCTAT
TACCATTGGTGTTACTTCGGGTGCCTCAACTCCGGACAAGGTAACGCAAAGCTGTACTGATCTAACTTTAAGCGTTTCTT
TTCTACACAGCTTGCTTGTACCACATAAAACTTGATGGCCGTAATGACATTCTACTTATGCAGGTTGTTGAGGATGCTCT
TCAGAAGGTATTTGAGATCAAGCGCCAGGAAATTTTGCAGGTTGCTTAAATTTTAAGCAGAAATTTGTTTGAGAGCGGAA
TAGCTTTGGCTTGGCAAAGGTTACTAGAACCATTGCACAGGCAATGTTTTGTACAGTAGCAAAGGATGTAACGGTTTAGG
CACGAATACTACCACGAGGCACTATCCTTGTGCTGGAATTTACAGTCTGGTGGAAACGAAAATGTTGTTATCATTGGTCT
GAATAACAGTTGCACCAGCTGTTCTAGGGTCAACTTTTTGGCCCTTAAATT---------GACTTACACTCAGATGTGTA
AGTTCATGGAT---------------------------------------------------------------------
---------------------TGAGCTCAGTTGCAGGATTTCCTGTGCCTATATGCGGATGAAAA--------GAATGCA
TAGTTCCTGCGTGTAAAAAGCTTAAATCCAGTA--CTTGAACTCTTGATATGTCATCAGTTGTAACAGAAAATCGTAATA
AAACTTCCAATTGATGCTCTCTAATCTGAAATGTTCCC-----CAATACTCACTTTGAG---------AGT---------
ATGGCTATTACTAAAGCGAGTTATACA-----------TTTATTTTGGATGGAGGGAGTACGCTGTAAAGTTTGCAGCTC
TGCTTTCTTCTCTC-CCATCTCTCTTTCGCCTCAAAACACAAATCTAATTGGCATCTTTAGGTGCATGTCTAAAGGTAAC
AACACATGCAATCAAAGTAGTTAATTTTGATGATTATAGATGGGTTAAAAAGGTCAACAAAAA
>lw1G1
--------------------------------------------------------------------------------
--------------------------------------------------------------------------------
--------------------------------------------------------------------------------
--------------------------------------------------------------------------------
--------------------------------------------------------------------------------
--------------------------------------------------------------------------------
--------------------------------------------------------------------------------
--------------------------------------------------------------------------------
--------------------------------------------------------------------------------
--------------------------------------------------------------------------------
--------------------------------------------------------------------------------
--------------------------------------------------------------------------------
--------------------------------------------------------------------------------
-------------------------------------------------------------------------------G
GAGGCCTACGGATTCTGCT-------------------------------------------------------------
--------------------------------------------------------------------------------
--------------------------------------------------------------------------------
--------------------------------------------------------------------------------
--------------------------------------------------------------------------------
--------------------------------------------------------------------------------
--------------------------------------------------------------------------------
--------------------------------------------------------------------------------
--------------------------------------------------------------------------------
--------------------------------------------------------------------------------
--------------------------------------------------------------------------------
--------------------------------------------------------------------------------
--------------------------------------------------------------------------------
--------------------------------------------------------------------------------
--------------------------------------------------------------------------------
--------------------------------------------------------------------------------
--------------------------------------------------------------------------------
--------------------------------------------------------------------------------
--------------------------------------------------------------------------------
--------------------------------------------------------------------------------
--------------------------------------------------------------------------------
--------------------------------------------------------------------------------
--------------------------------------------------------------------------------
--------------------------------------------------------------------------------
--------------------------------------------------------------------------------
--------------------------------------------------------------------------------
--------------------------------------------------------------------------------
--------------------------------------------------------------------------------
--------------------------------------------------------------------------------
--------------------------------------------------------------------------------
--------------------------------------------------------------------------------
--------------------------------------------------------------------------------
--------------------------------------------------------------------------------
--------------------------------------------------------------------------------
--------------------------------------------------------------------------------
--------------------------------------------------------------------------------
--------------------------------------------------------------------------------
--------------------------------------------------------------------------------
--------------------------------------------------------------------------------
--------------------------------------------------------------------------------
--------------------------------------------------------------------------------
--------------------------------------------------------------------------------
--------------------------------------------------------------------------------
--------------------------------------------------------------------------------
--------------------------------------------------------------------------------
--------------------------------------------------------------------------------
--------------------------------------------------------------------------------
--------------------------------------------------------------------------------
--------------------------------------------------------------------------------
--------------------------------------------------------------------------------
---------------------------------------------------------------
>lw1G2
--------------------------------------------------------------------------------
--------------------------------------------------------------------------------
--------------------------------------------------------------------------------
--------------------------------------------------------------------------------
--------------------------------------------------------------------------------
--------------------------------------------------------------------------------
--------------------------------------------------------------------------------
--------------------------------------------------------------------------------
--------------------------------------------------------------------------------
--------------------------------------------------------------------------------
--------------------------------------------------------------------------------
--------------------------------------------------------------------------------
--------------------------------------------------------------------------------
--------------------------------------------------------------------------------
--------------------------------------------------------------------------------
--------------------------------------------------------------------------------
--------------------------------------------------------------------------------
--------------------------------------------------------------------------------
--------------------------------------------------------------------------------
--------------------------------------------------------------------------------
------------------GAAATCATTCCTGTTGATGC------------------------------------------
--------------------------------------------------------------------------------
--------------------------------------------------------------------------------
--------------------------------------------------------------------------------
--------------------------------------------------------------------------------
--------------------------------------------------------------------------------
--------------------------------------------------------------------------------
--------------------------------------------------------------------------------
--------------------------------------------------------------------------------
--------------------------------------------------------------------------------
--------------------------------------------------------------------------------
--------------------------------------------------------------------------------
--------------------------------------------------------------------------------
--------------------------------------------------------------------------------
--------------------------------------------------------------------------------
--------------------------------------------------------------------------------
--------------------------------------------------------------------------------
--------------------------------------------------------------------------------
--------------------------------------------------------------------------------
--------------------------------------------------------------------------------
--------------------------------------------------------------------------------
--------------------------------------------------------------------------------
--------------------------------------------------------------------------------
--------------------------------------------------------------------------------
--------------------------------------------------------------------------------
--------------------------------------------------------------------------------
--------------------------------------------------------------------------------
--------------------------------------------------------------------------------
--------------------------------------------------------------------------------
--------------------------------------------------------------------------------
--------------------------------------------------------------------------------
--------------------------------------------------------------------------------
--------------------------------------------------------------------------------
--------------------------------------------------------------------------------
--------------------------------------------------------------------------------
--------------------------------------------------------------------------------
--------------------------------------------------------------------------------
--------------------------------------------------------------------------------
--------------------------------------------------------------------------------
--------------------------------------------------------------------------------
--------------------------------------------------------------------------------
--------------------------------------------------------------------------------
--------------------------------------------------------------------------------
--------------------------------------------------------------------------------
---------------------------------------------------------------
>lw1G3
--------------------------------------------------------------------------------
--------------------------------------------------------------------------------
--------------------------------------------------------------------------------
--------------------------------------------------------------------------------
--------------------------------------------------------------------------------
--------------------------------------------------------------------------------
--------------------------------------------------------------------------------
--------------------------------------------------------------------------------
--------------------------------------------------------------------------------
--------------------------------------------------------------------------------
--------------------------------------------------------------------------------
--------------------------------------------------------------------------------
--------------------------------------------------------------------------------
--------------------------------------------------------------------------------
--------------------------------------------------------------------------------
--------------------------------------------------------------------------------
--------------------------------------------------------------------------------
--------------------------------------------------------------------------------
--------------------------------------------------------------------------------
--------------------------------------------------------------------------------
--------------------------------------------------------------------------------
------------------------------------------------------------------TGTTGATACGACCT
GCCCTT--------------------------------------------------------------------------
--------------------------------------------------------------------------------
--------------------------------------------------------------------------------
--------------------------------------------------------------------------------
--------------------------------------------------------------------------------
--------------------------------------------------------------------------------
--------------------------------------------------------------------------------
--------------------------------------------------------------------------------
--------------------------------------------------------------------------------
--------------------------------------------------------------------------------
--------------------------------------------------------------------------------
--------------------------------------------------------------------------------
--------------------------------------------------------------------------------
--------------------------------------------------------------------------------
--------------------------------------------------------------------------------
--------------------------------------------------------------------------------
--------------------------------------------------------------------------------
--------------------------------------------------------------------------------
--------------------------------------------------------------------------------
--------------------------------------------------------------------------------
--------------------------------------------------------------------------------
--------------------------------------------------------------------------------
--------------------------------------------------------------------------------
--------------------------------------------------------------------------------
--------------------------------------------------------------------------------
--------------------------------------------------------------------------------
--------------------------------------------------------------------------------
--------------------------------------------------------------------------------
--------------------------------------------------------------------------------
--------------------------------------------------------------------------------
--------------------------------------------------------------------------------
--------------------------------------------------------------------------------
--------------------------------------------------------------------------------
--------------------------------------------------------------------------------
--------------------------------------------------------------------------------
--------------------------------------------------------------------------------
--------------------------------------------------------------------------------
--------------------------------------------------------------------------------
--------------------------------------------------------------------------------
--------------------------------------------------------------------------------
--------------------------------------------------------------------------------
--------------------------------------------------------------------------------
---------------------------------------------------------------
