# Supplementary material for: Transformation and gene editing in the bioenergy grass Miscanthus
Source: Biotechnol Biofuels Bioprod. 2022 Dec 28;15:148. doi: 10.1186/s13068-022-02241-8 (PMC9798709; doi:10.1186/s13068-022-02241-8)
Supplement: Supplementary file 4 — Additional file 4. Sequence data for edits in lemon white1 in three Miscanthus species. Description: Aligned DNA sequence; format: FASTA. [file 13068_2022_2241_MOESM4_ESM.zip]

Archive with 10 entries (9 files):
- Supplemental_folder_lw1_Sanger_sequence_alignment_files/
- __MACOSX/._Supplemental_folder_lw1_Sanger_sequence_alignment_files
- Supplemental_folder_lw1_Sanger_sequence_alignment_files/2_aligned_Mxg.fasta
- __MACOSX/Supplemental_folder_lw1_Sanger_sequence_alignment_files/._2_aligned_Mxg.fasta
- Supplemental_folder_lw1_Sanger_sequence_alignment_files/1_aligned_Msin.fasta
- __MACOSX/Supplemental_folder_lw1_Sanger_sequence_alignment_files/._1_aligned_Msin.fasta
- Supplemental_folder_lw1_Sanger_sequence_alignment_files/3_aligned_Msac.fasta
- __MACOSX/Supplemental_folder_lw1_Sanger_sequence_alignment_files/._3_aligned_Msac.fasta
- Supplemental_folder_lw1_Sanger_sequence_alignment_files/4_lw_wt_aligned_sequences_Msi_Msa_Mxg_info.xlsx
- __MACOSX/Supplemental_folder_lw1_Sanger_sequence_alignment_files/._4_lw_wt_aligned_sequences_Msi_Msa_Mxg_info.xlsx
