# Supplementary material for: Transformation and gene editing in the bioenergy grass Miscanthus
Source: Biotechnol Biofuels Bioprod. 2022 Dec 28;15:148. doi: 10.1186/s13068-022-02241-8 (PMC9798709; doi:10.1186/s13068-022-02241-8)
Supplement: Supplementary file 4 — Additional file 4. Sequence data for edits in lemon white1 in three Miscanthus species. Description: Aligned DNA sequence; format: FASTA. [file 13068_2022_2241_MOESM4_ESM.zip › Supplemental_folder_lw1_Sanger_sequence_alignment_files/2_aligned_Mxg.fasta]

>wt_mxg_23_36_aligned_consensus Alignment of 4 sequences: wt_mxg_23_36_A0159F_B05.ab1, wt_mxg_23_36_A0160R_B05.ab1 (reversed), wt_mxg_23_36_M13_Forward__-20__B05.ab1, wt_mxg_23_36_M13_Reverse_B05.ab1 (reversed)
CAGGCGATGTGATCAAGACGCTCAAGGAGAACGGCGACCAGTACACCTGGGGCCCCGTCACCGTGAAGCTTGCGGAGGCC
TACGGATTCTGCTGGGGCGCCGAGCGTGCCGTGCAGATCGCGTACGAGGCGCGCAAGCAGTTCCCCGAGGAGCGCATCTG
GCTCACGAACGAAATCATTCACAACCCCACCGTCAACAAGGTAACCGTATCCGAAATCTGTCAACTCTAAGAATCTGAGC
TTCATACGGAACTAGGTGGGTGAGGAAATCAGTGGTCTGCTGCGTCCTCTTGCGTGTGTGTGTGTGTGTGTGTGTGTGTG
TGTGTATAAGGGCGCAAAACGAGCTGATCCCCCCACTGAGTGTTACAAAGTAAAATTCTAGTGCTGAAAGTGTTCGTTCC
AAAACTCCAGTTTAATTCGGCCCCAGTGCTCAGGCCTTACCTGCAAAGCAAAAATCATAGTGTCCACTGTTCTCTGTCCT
TAATTTGCGATATTCTGACTCAGAGGCTTATGTGCTTAGCTGAGTTGAATTCATGTGATTGGTCATGCAGAGATTGGATG
AGATGGGTGTAGAAATCATTCCTGTTGATGCGGGTATCAAGGATTTCAATGTCGTCGAACAAGGTGATGTTGTTGTGTTG
CCTGCATTTGGAGCTGCTGTGGAGGAGATGTACACGCTAAATGAGAAGAAAGTGCAGATTGTTGATACGACCTGCC-CTT
GGGTTTCAAAGGTAAATTTTGTTTTTGAAGATCTCCCCTTTGCGTTCTCCCTTTTATACGACTT-GCGATCGGCTGCCGA
TCGCTGTTTCTCGAAAGTAAAAAAGGCTTACGATATCAAGCTGATGAAGATCATTATTCAATATAGGTCTGGAACATGGT
CGAAAAGCACAAAAAGAGTGAATATACTTCAATTATTCACGGAAAATATTCCCATGAAGAAACTGTTGCCACTGCTTCTT
TTGCAGGAAAGTACATCATTGTGAAGAATATGACAGAGGTACATCGAACGAATTTTATGTTTTGCTGTTCTTTCGACTTC
GTATCAAACATGATCAGAGATAAGAAAGTTGAAATGTTTTGAATAGGCGGCCTATGTGTGTGATTATATACTTGGTGGCC
AACTTGATGGGTCTAGCTCAAC
>wt_mxg_23_5_aligned_consensus Alignment of 4 sequences: wt_mxg_23_5_A0159F_E01.ab1, wt_mxg_23_5_A0160R_E01.ab1 (reversed), wt_mxg_23_5_M13_Forward__-20__E01.ab1, wt_mxg_23_5_M13_Reverse_E01.ab1 (reversed)
CAGGCGATGTGATCAAGACGCTCAAGGAGAACGGCGACCAGTACACCTGGGGCCCCGTCACCGTGAAGCTTGCGGAGGCC
TACGGATTCTGCTGGGGCGTCGAGCGTGCCGTGCAGATCGCGTACGAGGCGCGCAAGCAGTTCCCCGAGGAGCGCATCTG
GCTCACGAACGAAATCATTCACAACCCCACCGTCAACAAGGTAACCGTATCCGAAATCTGTCAACTCTAAGAATCTGAGC
TTCATACGGAACTAGGTGGGTGAGGAAATCAGTGGTCTGCTGCGTCCTCTTGCGTGTGTGTGTGTGTGTGTGTGTGTGTG
TGTGTATAAGGGCGCAAAACGAGCTGATCCCCCCACTGAGTGTTACAAAGTAAAATTCTAGTGCTGAAAGTGTTCGTTCC
AAAACTCCAGTTTAATTCGGCCCCAGTGCTCAGGCCTTACCTGCAAAGCAAAAATCATAGTGTCCACTGTTCTCTGTCCT
TAATTTGCGATATTCTGACTCAGAGGCTTATGTGCTTAGCTGAGTTGAATTCATGTGATTGGTCATGCAGAGGTTGGATG
AGATGGGTGTAGAAATCATTCCTGTTGATGCGGGTATCAAGGATTTCAATGTCGTCGAACAAGGTGATGTTGTTGTGTTG
CCTGCATTTGGAGCTGCTGTGGAGGAGATGTACACGCTAAATGAGAAGAAAGTGCAGATTGTTGATACGACCTGCC-CTT
GGGTTTCAAAGGTAAATTTTGTTTTTGAAGATCTCCCCTTTGCGTTCTCCCTTTTATACGACTT-GCGATCGGCTGCCGA
TCGCTGTTTCTCGAAAGTAAAAAAGGCTTACGATATCAAGCTGATGAAGATCATTATTCAATATAGGTCTGGAACATGGT
CGAAAAGCACAAAAAGAGTGAATATACTTCAATTATTCACGGAAAATATTCCCATGAAGAAACTGTTGCCACTGCTTCTT
TTGCAGGAAAGTACATCATTGTGAAGAATATGACAGAGGTACATCGAACGAATTTTATGTTTTGCTGTTCTTTCGACTTC
GTATCAAACATGATCAGAGATAAGAAAGTTGAAATGTTTTGAATAGGCGGCCTATGTGTGTGATTATATACTTGGTGGCC
AACTTGATGGGTCTAGCTCAAC
>wt_mxg_23_37_aligned_consensus Alignment of 4 sequences: wt_mxg_23_37_A0159F_C05.ab1, wt_mxg_23_37_A0160R_C05.ab1 (reversed), wt_mxg_23_37_M13_Forward__-20__C05.ab1, wt_mxg_23_37_M13_Reverse_C05.ab1 (reversed)
CAGGCGATGTGATCAAGACGCTCAAGGAGAACGGCGACCAGTACACCTGGGGCCCCGTCACCGTGAAGCTCGCGGAGGCC
TACGGATTCTGCTGGGGCGTCGAGCGTGCCGTGCAGATCGCGTACGAGGCGCGCAAGCAGTTCCCCGAGGAGCGCATCTG
GCTCACAAACGAAATCATTCACAACCCCACCGTCAACAAGGTAACCGTATCCGAAATCTGTCAACTCTAAGAATCTGAGC
TTCATACGGAACTAGGTGGGTGAGGAAATCAGTGGTCTGCTGCGTCCTCTTGC--------GTGTGTGTGTGTGTGTGTG
TGTGTATAAGGGCGCAAAACGAGCTGATCCCCCCACTGAGTGTTACAAAGTAAAATTCTAGTGCTGAAAGTGTTCGTTCC
AAAACTCCAGTTTAATTCGGCCCCAGTGCTCAGGCCTTACCTGCAAAGCAAAAATCATAGTGTCCACTGTTCTCTGTCCT
TAATTTGCGATATTCTGACTCAGAGGCTTATGTGTTTAGCTGAGTTGAATTCATGTGATTGGTCATGCAGAGGTTGGATG
AGATGGGTGTAGAAATCATTCCTGTTGATGCGGGTATCAAGGATTTCAATGTCGTCGAACAAGGTGATGTTGTTGTGTTG
CCTGCATTTGGAGCTGCTGTGGAGGAGATGTACACGCTAAATGAGAAGAAAGTGCAGATTGTTGATACGACCTGCC-CTT
GGGTTTCAAAGGTAAATTTTGTTTTTGAAGATCTCCCCTTTGCGTTCTCCCTTTTATACGACTT-GCGATCGGCTGCCGA
TCGCTGTTTCTCGAAAGT-AAAAAGGCTTACGATATCAAGCTGATGAAGATCATTATTCAATATAGGTCTGGAACATGGT
CGAAAAGCACAAGAAGAGTGAATATACTTCAATTATTCACGGAAAATATTCCCATGAAGAAACTGTTGCCACTGCTTCTT
TTGCAGGAAAGTACATCATTGTGAAGAATATGACAGAGGTGCATCGAACGAATTTTATGTTTTGCTGTTCTTTCGACTTC
GTATCAAACATGATCAGAGATAAGAAAGTTGAAATGTTTTGAATAGGCGACCTATGTGTGTGATTATATACTTGGTGGCC
AACTTGATGGGTCTAGCTCAAC
>wt_mxg_23_9_aligned_consensus Alignment of 4 sequences: wt_mxg_23_9_A0159F_A02.ab1, wt_mxg_23_9_A0160R_A02.ab1 (reversed), wt_mxg_23_9_M13_Forward__-20__A02.ab1, wt_mxg_23_9_M13_Reverse_A02.ab1 (reversed)
CAGGCGATGTGATCAAGACGCTCAAGGAGAACGGCGACCAGTACACCTGGGGCCCCGTCACCGTGAAGCTCGCGGAGGCC
TACGGATTCTGCTGGGGCGTCGAGCGTGCCATGCAGATCGCGTACGAGGTGCGCAAGCAGTTCCCCGAGGAGCGCATCTG
GCTCACAAACGAAATCATTCACAACCCCACCGTCAACAAGGTAACCGTATCCGAAATCTGTCAACTCTAAGAATCTGAGC
TTCATACGGAACTAGGTGGGTGAGGAAATCAGTGGTCTGCTGCGTCCTCTTGC--------GTGTGTGTGTGTGTGTGTG
TGTGTATAAGGGCGCAAAACGAGCTGATCCCCCCACTGAGTGTTACAAAGTAAAATTCTAGTGCTGAAAGTGTTCGTTCC
AAAACTCCAGTTTAATTCGGCCCCAGTGCTCAGGCCTTACCTGCAAAGCAAAAATCATAGTGTCCACTGTTCTCTGTCCT
TAATTTGCGATATTCTGACTCAGAGGCTTATGTGCTTAGCTGAGTTGAATTCATGTGATTGGTCATGCAGAGGTTGGATG
AGATGGGTGTAGAAATCATTCCTGTTGATGCGGGTATCAAGGATTTCAATGTCGTCGAACAAGGTGATGTTGTTGTGTTG
CCTGCATTTGGAGCTGCTGTGGAGGAGATGTACACGCTAAATGAGAAGAAAGTGCAGATTGTTGATACGACCTGCC-CTT
GGGTTTCAAAGGTAAATTTTGTTTTTGAAGATCTCCCCTTTGCGTTCTCCCTTTTATACGACTT-GCGATCGGCTGCCGA
TCGCTGTTTCTCGAAAGT-AAAAAGGCTTACGATATCAAGCTGATGAAGATCATTATTCAATATAGGTCTGGAACATGGT
CGAAAAGCACAAGAAGAGTGAATATACTTCAATTATTCACGGAAAATATTCCCATGAAGAAACTGTTGCCACTGCTTCTT
TTGCAGGAAAGTACATCATTGTGAAGAATATGACAGAGGTGCATCGAACGAATTTTATGTTTTGCTGTTCTTTCGACTTC
GTATCAAACATGATCAGAGATAAGAAAGTTGAAATGTTTTGAATAGGCGACCTATGTGTGTGATTATATACTTGGTGGCC
AACTTGATGGGTCTAGCTCAAC
>wt_mxg_23_12_aligned_consensus Alignment of 4 sequences: wt_mxg_23_12_A0159F_D02.ab1, wt_mxg_23_12_A0160R_D02.ab1 (reversed), wt_mxg_23_12_M13_Forward__-20__D02.ab1, wt_mxg_23_12_M13_Reverse_D02.ab1 (reversed)
CAGGCGATGTGATCAAGACGCTCAAGGAGAACGGCGACCAGTACACCTGGGGCCCCGTCACCGTGAAGCTCGCGGAGGCC
TACGGATTCTGCTGGGGCGTCGAGCGTGCCGTGCAGATCGCGTACGAGGCGCGCAAGCAGTTCCCCGAGGAGCGCATCTG
GCTCACAAACGAAATCATTCACAACCCCACCGTCAACAAGGTAACCGTATCCGAAATCTGTCAACTCTAAGAATCTGAGC
TTCATACGGAACTAGGTGGGTGAGGAAATCAGTGGTCTGCTGCGTCCTCTTGC--------GTGTGTGTGTGTGTGTGTG
TGTGTATAAGGGCGCAAAACGAGCTGATCCCCCCACTGAGTGTTACAAAGTAAAATTCTAGTGCTGAAAGTGTTCGTTCC
AAAACTCCAGTTTAATTCGGCCCCAGTGCTCAGGCCTTACCTGCAAAGCAAAAATCATAGTGTCCACTGTTCTCTGTCCT
TAATTTGCGATATTCTGACTCAGAGGCTTATGTGCTTAGCTGAGTTGAATTCATGTGATTGGTCATGCAGAGGTTGGATG
AGATGGGTGTAGAAATCATTCCTGTTGATGCGGGTATCAAGGATTTCAATGTCGTCGAACAAGGTGATGTTGTTGTGTTG
CCTGCATTTGGAGCTGCTGTGGAGGAGATGTACACGCTAAATGAGAAGAAAGTGCAGATTGTTGATACGACCTGCC-CTT
GGGTTTCAAAGGTAAATTTTGTTTTTGAGGATCTCCCCTTTGCGTTCTCCCTTTTATACGACTT-GCGATCGGCTGCCGA
TCGCTGTTTCTCGAAAGT-AAAAAGGCTTACGATATCAAGCTGATGAAGATCATTATTCAATATAGGTCTGGAACATGGT
CGAAAAGCACAAGAAGAGTGAATATACTTCAATTATTCACGGAAAATATTCCCATGAAGAAACTGTTGCCACTGCTTCTT
TTGCAGGAAAGTACATCATTGTGAAGAATATGACAGAGGTGCATCGAACGAATTTTATGTTTTGCTGTTCTTTCGACTTC
GTATCAAACATGATCAGAGATAAGAAAGTTGAAATGTTTTGAATAGGCGACCTATGTGTGTGATTATATACTTGGTGGCC
AACTTGATGGGTCTAGCTCAAC
>wt_mxg_23_22_aligned_consensus Alignment of 4 sequences: wt_mxg_23_22_A0159F_F03.ab1, wt_mxg_23_22_A0160R_F03.ab1 (reversed), wt_mxg_23_22_M13_Forward__-20__F03.ab1, wt_mxg_23_22_M13_Reverse_F03.ab1 (reversed)
CAGGCGATGTGATCAAGACGCTCAAGGAGAACGGCGACCAGTACACCTGGGGCCCCGTCACCGTGAAGCTCGCGGAGGCC
TACGGATTCTGCTGGGGCGTCGAGCGTGCCGTGCAGATCGCGTACGAGGCGCGCAAGCAGTTCCCCGAGGAGCGCATCTG
GCTCACAAACGAAATCATTCACAACCCCACCGTCAACAAGGTAACCGTATCCGAAATCTGTCAACTCTAAGAATCTGAGC
TTCATACGGAACTAGGTGGGTGAGGAAATCAGTGGTCTGCTGCGTCCTCTTGC--------GTGTGTGTGTGTGTGTGTG
TGTGTATAAGGGCGCAAAACGAGCTGATCCCCCCACTGAGTGTTACAAAGTAAAATTCTAGTGCTGAAAGTGTTCGTTCC
AAAACTCCAGTTTAATTCGGCCCCAGTGCTCAGGCCTTACCTGCAAAGCAAAAATCATAGTGTCCACTGTTCTCTGTCCT
TAATTTGCGATATTCTGACTCAGAGGCTTATGTGCTTAGCTGAGTTGAATTCATGTGATTGGTCATGCAGAGGTTGGATG
AGATGGGTGTAGAAATCATTCCTGTTGATGCGGGTATCAAGGATTTCAATGTCGTCGAACAAGGTGATGTTGTTGTGTTG
CCTGCATTTGGAGCTGCTGTGGAGGAGATGTACACGCTAAATGAGAAGAAAGTGCAGATTGTTGATACGACCTGCC-CTT
GGGTTTCAAAGGTAAATTTTGTTTTTGAAGATCTCCCCTTTGCGTTCTCCCTTTTATACGACTT-GCGATCGGCTGCCGA
TCGCTGTTTCTCGAAAGT-AAAAAGGCTTACGATATCAAGCTGATGAAGATCATTATTCAATATAGGTCTGGAACATGGT
CGAAAAGCACAAGAAGAGTGAATATACTTCAATTATTCACGGAAAATATTCCCATGAAGAAACTGTTGCCACTGCTTCTT
TTGCAGGAAAGTACATCATTGTGAAGAATATGACAGAGGTGCATCGAACGAATTTTATGTTTTGCTGTTCTTTCGACTTC
GTATCAAACATGATCAGAGATAAGAAAGTTGAAATGTTTTGAATAGGCGACCTATGTGTGTGATTATATACTTGGTGGCC
AACTTGATGGGTCTAGCTCAAC
>wt_mxg_23_2_aligned_consensus Alignment of 4 sequences: wt_mxg_23_2_A0159F_B01.ab1, wt_mxg_23_2_A0160R_B01.ab1 (reversed), wt_mxg_23_2_M13_Forward__-20__B01.ab1, wt_mxg_23_2_M13_Reverse_B01.ab1 (reversed)
CAGGCGATGTGATCAAGACGCTCAAGGAGAACGGCGACCAGTACACCTGGGGCCCCGTCACCGTGAAGCTCGCGGAGGCC
TACGGATTCTGCTGGGGCGTCGAGCGTGCCGTGCAGATCGCGTACGAGGCGCGCAAGCAGTTCCCCGAGGAGCGCATCTG
GCTCACAAACGAAATCATTCACAACCCCACCGTCAACAAGGTAACCGTATCCGAAATCTGTCAACTCTAAGAATCTGAGC
TTCATACGGAACTAGGTGGGTGAGGAAATCAGTGGTCTGCTGCGTCCTCTTGC--------GTGTGTGTGTGTGTGTGTG
TGTGTATAAGGGCGCAAAACGAGCTGATCCCCCCACTGAGTGTTACAAAGTAAAATTCTAGTGCTGAAAGTGTTCGTTCC
AAAACTCCAGTTTAATTCGGCCCCAGTGCTCAGGCCTTACCTGCAAAGCAAAAATCATAGTGTCCACTGTTCTCTGTCCT
TAATTTGCGATATTCTGACTCAGAGGCTTATGTGCTTAGCTGAGTTGAATTCATGTGATTGGTCATGCAGAGGTTGGATG
AGATGGGTGTAGAAATCATTCCTGTTGATGCGGGTATCAAGGATTTCAATGTCGTCGAACAAGGTGATGTTGTTGTGTTG
CCTGCATTTGGAGCTGCTGTGGAGGAGATGTACACGCTAAATGAGAAGAAAGTGCAGATTGTTGATACGACCTGCC-CTT
GGGTTTCAAAGGTAAATTTTGTTTTTGAAGATCTCCCCTTTGCGTTCTCCCTTTTATACGACTT-GCGATCGGCTGCCGA
TCGCTGTTTCTCGAAAGT-AAAAAGGCTTACGATATCAAGCTGATGAAGATCATTATTCAATATAGGTCTGGAACATGGT
CGAAAAGCACGAGAAGAGTGAATATACTTCAATTATTCACGGAAAATATTCCCATGAAGAAACTGTTGCCACTGCTTCTT
TTGCAGGAAAGTACATCATTGTGAAGAATATGACAGAGGTGCATCGAACGAATTTTATGTTTTGCTGTTCTTTCGACTTC
GTATCAAACATGATCAGAGATAAGAAAGTTGAAATGTTTTGAATAGGCGACCTATGTGTGTGATTATATACTTGGTGGCC
AACTTGATGGGTCTAGCTCAAC
>tg_mxg_22_18_aligned_consensus Alignment of 4 sequences: tg_Mxg_22_18_A0159F_D11.ab1, tg_Mxg_22_18_A0160R_D11.ab1 (reversed), tg_Mxg_22_18_M13_Forward_20__D11.ab1, tg_Mxg_22_18_M13_Reverse_D11.ab1 (reversed)
CAGGCGATGTGATCAAGACGCTCAAGGAGAACGGCGACCAGTACACCTGGGGCCCCGTCACCGTGAAGCTCGCGGAGGCC
TACGGATTCTGCTGGGGCGTCGAGCGTGCCGTGCAGATCGCGTACGAGGCGCGCAAGCAGTTCCCCGAGGAGCGCATCTG
GCTCACAAACGAAATCATTCACAACCCCACCGTCAACAAGGTAACCGTATCCGAAATCTGTCAACTCTAAGAATCTGAGC
TTCATACGGAACTAGGTGGGTGAGGAAATCAGTGGTCTGCTGCGTCCTCTTGC------------GTGTGTGTGTGTGTG
TGTGTATAAGGGCGCAAAACGAGCTGATGCCCCCACTGAGTGTTACAAAGTAAAATTCTAGTGCTGAAAGTGTTCGTTCC
AAAACTCCAGTTTAATTCGGCCCCAGTGCTCAGGCCTTACCTGCAAAGCAAAAATCATAGTGTCCACTGTTCTCTGTCCT
TAATTTGCGATATTCTGACTCAGAGGCTTATGTGCTTAGCTGAGTTGAATTCATGTGATTGGCCATGCAGAGGTTGGATG
AGATGGGTGTAGAAATCATTCCTGTTGATGCGGGTATCAAGGATTTCAATGTCGTCGAACAAGGTGATGTTGTTGTGTTG
CCTGCATTTGGAGCTGCTGTGGAGGAGATGTACACGCTAAATGAGAAGAAAGTGCAGATTGTTGATACGACCTGCC-CTT
GGGTTTCAAAGGTAAATTTTGTTTTTGAAGATCTCCCCTTTGCGTTCTCCCTTTTATACGACTT-GCGATCGGCTGCCGA
TCGCTGTTTCTCGAAAGT-AAAAAGGCTTACGATATCAAGCTGATGAAGATCATTATTCAATATAGGTCTGGAACATGGT
CGAAAAGCACAAGAAGAGTGAATATACTTCAATTATTCACGGAAAATATTCCCATGAAGAAACTGTTGCCACTGCTTCTT
TTGCAGGAAAGTACATCATTGTGAAGAATATGACAGAGGTACATCGAACGAATTTTATGTTTTGCTGTTCTTTCGACTTC
GTATCAAACATGATCAGAGATAAGAAAGTTGAAATGTTTTGAATAGGCGACCTATGTGTGTGATTATATACTTGGTGGCC
AACTTGATGGGTCTAGCTCAAC
>tg_mxg_22_25_aligned_consensus Alignment of 4 sequences: tg_Mxg_22_25_A0159F_C12.ab1, tg_Mxg_22_25_A0160R_C12.ab1 (reversed), tg_Mxg_22_25_M13_Forward_20__C12.ab1, tg_Mxg_22_25_M13_Reverse_C12.ab1 (reversed)
CAGGCGATGTGATCAAGACGCTCAAGGAGAACGGCGACCAGTACACCTGGGGCCCCGTCACCGTGAAGCTCGCGGAGGCC
TACGGATTCTGCTGGGGCGTCGAGCGTGCCGTGCAGATCGCGTACGAGGCGCGCAAGCAGTTCCCCGAGGAGCGCATCTG
GCTCACAAACGAAATCATTCACAACCCCACCGTCAACAAGGTAACCGTATCCGAAATCTGTCAACTCTAAGAATCTGAGC
TTCATACGGAACTAGGTGGGTGAGGAAATCAGTGGTCTGCTGCGTCCTCTTGC----------------GCGCGTGTGTG
TGTGTATAAGGGCGCAAAACGAGCTGATCCCCCCACTGAGTGTTACAAAGTAAAATTCTAGTGCTGAAAGTGTTCGTTCC
AAAACTCCAGTTTAATTCGGCCCCAGTGCTCAGGCCTTACCTGCAAAGCAAAAATCATAGTGTCCACTGTTCTCTGTCCT
TAATTTGCGATATTCTGACTCAGAGGCTTATGTGCTTAGCTGAGTTGAATTCATGTGATTGGTCATGCAGAGGTTGGATG
AGATGGGTGTAGAAATCATTCCTGTTGATGCGGGTATCAAGGATTTCAATGTCGTCGAACAAGGTGATGTTGTTGTGTTG
CCTGCATTTGGAGCTGCTGTGGAGGAGATGTACACGCTAAATGAGAAGAAAGTGCAGATTGTTGATACGACCTGCC-CTT
GGGTTTCAAAGGTAAATTTTGTTTTTGAAGATCTCCCCTTTGCGTTCTCCCTTTTATACGACTT-GCGATCGGCTGCCGA
TCGCTGTTTCTCGAAAGT-AAAAAGGCTTACGATATCAAGCTGATGAAGATCATTATTCAATATAGGTCTGGAACATGGT
CGAAAAGCACAAAAAGAGTGAATATACTTCAATTATTCACGGAAAATATTCCCATGAAGAAACTGTTGCCACTGCTTCTT
TTGCAGGAAAGTACATCATTGTGAAGAATATGACAGAGGTACATCGAACGAATTTTATGTTTTGCTGTTCTTTCGACTTC
GTATCAAACATGATCAGAGATAAGAAAGTTGAAATGTTTTGAATAGGCGGCCTATGTGTGTGATTATATACTTGGTGGCC
AACTTGATGGGTCTAGCTCAAC
>wt_mxg_23_40_aligned_consensus Alignment of 4 sequences: wt_mxg_23_40_A0159F_F05.ab1, wt_mxg_23_40_A0160R_F05.ab1 (reversed), wt_mxg_23_40_M13_Forward__-20__F05.ab1, wt_mxg_23_40_M13_Reverse_F05.ab1 (reversed)
CAGGCGATGTGATCAAGACGCTCAAGGATAACGGCAACCAGTACACCTGGGGCCCCGTCACCGTGAAGCTCGCGGAGGCC
TACGGATTCTGCTGGGGCGTCGAGCGCGCCGTGCAGATCGCGTACGAGGCGCGCAAGCAGTTCCCCGAGGAGCGCATCTG
GCTCACCAACGAAATCATTCACAACCCCACCGTCAACAAGGTAACCGTATCCGAAATCTGTCAACTCTAAGAATCTGAGC
TTCATACGGAACTAGGTGGGTGAGGAAATCAGTGGTCTGCTGCGTCCTCT------------------------------
--TGTGTGGGGGTGCAGAACGAGCTGAT-GCCCGACTGAGTGTTACAAAGTAAAATTCTAGCGCTGAAAGTGTTCATTCC
AAAACTCCAGTTTAATTCGGCCCCAGTGCTCAGGCCTTACCTGCAAAGCAAAAATCATAGTGTCCACTGTTCTCTGTCCT
TAATTTGTGATACTCTGATTCAGAAGCTTATGTGCTTAGCTGAGTTGAATTCATGTGATTGGTCATGCAGAGGTTGGATG
AGATGGGTGTAGAAATCATTCCTGTTGATGCGGGTATCAAGGATTTCAATGTAGTCGGACAAGGTGATGTTGTTGTGTTG
CCTGCATTTGGAGCTGCCGTGGAGGAGATGTACACGCTAAATGAGAAGAAAGTGCAGATTGTTGATACGACCTGCC-CTT
GGGTTTCAAAGGTGAATTTTGCTTTTGAAGACCTCTCC-TTGCGTTCTTCCTTTTATACCACTTGGCGATCGGCTGCTGA
TCGATGTTTCTCGAAAGT-AAAAAGACTTACTATATCAGGCTGATGAGGTCCATTATTCAATATAGGTCTGGAACATGGT
CGAAAAGCACAAGAAGAGTGAATATACTTCAATTATTCATGGAAAATATTCCCACGAAGAAACTGTTGCAACTGCTTCTT
TTGCAGGAAAGTACATCATTGTGAAGAATATGGCAGAGGTACATCTAACGAATTTTATGTGTTGCTGTTCTTTGGACTT-
--------------------------------------------------------------------------------
----------------------
>wt_mxg_23_26_aligned_consensus Alignment of 4 sequences: wt_mxg_23_26_A0159F_B04.ab1, wt_mxg_23_26_A0160R_B04.ab1 (reversed), wt_mxg_23_26_M13_Forward__-20__B04.ab1, wt_mxg_23_26_M13_Reverse_B04.ab1 (reversed)
CAGGCGATGTGATCAAGACGCTCAAGGATAACGGCAACCAGTACACCTGGGGCCCCGTCACCGTGAAGCTCGCGGAGGCC
TACGGATTCTGCTGGGGCGTCGAGCGCGCCGTGCAGATCGCGTACGAGGCGCGCAGGCAGTTCCCCGAGGAGCGCATCTG
GCTCACCAACGAAATCATTCACAACCCCACCGTCAACAAGGTAACCGTATCCGAAATCTGTCAACTCTAAGAATCTGAGC
TTCATACGGAACTAGGTGGGTGAGGAAATCAGTGGTCTGCTGCGTCCTCT------------------------------
--TGTGTGGGGGTGCAGAACGAGCTGAT-GCCCGACTGAGTGTTACAAAGTAAAATTCTAGCGCTGAAAGTGTTCATTCC
AAAACTCCAGTTTAATTCGGCCCCAGTGCTCAGGCCTTACCTGCAAAGCAAAAATCATAGTGTCCACTGTTCTCTGTCCT
TAATTTGTGATACTCTGATTCAGAAGCTTATGTGCTTAGCTGAGTTGAATTCATGTGATTGGTCATGCAGAGGTTGGATG
AGATGGGTGTAGAAATCATTCCTGTTGATGCGGGTATCAAGGATTTCAATGTAGTCGGACAAGGTGATGTTGTTGTGTTG
CCTGCATTTGGAGCTGCTGTGGAGGAGATGTACACGCTAAATGAGAAGAAAGTGCAGATTGTTGATACGACCTGCC-CTT
GGGTTTCAAAGGTGAATTTTGCTTTTGAAGACCTCTCC-TTGCGTTCTTCCTTTTATACCACTTGGCGATCGGCTGCTGA
TCGATGTTTCTCGAAAGT-AAAAAGACTTACTATATCAGGCTGATGAGGTCCATTATTCAATATAGGTCTGGAACATGGT
CGAAAAGCACAAGAAGAGTGAATATACTTCAATTATTCATGGAAAATATTCCCACGAAGAAACTGTTGCAACTGCTTCTT
TTGCAGGAAAGTACATCATTGTGAAGAATATGGCAGAGGTACATCTAACGAATTTTATGTGTTGCTGTTCTTTGGACTT-
--------------------------------------------------------------------------------
----------------------
>wt_mxg_23_39_aligned_consensus Alignment of 4 sequences: wt_mxg_23_39_A0159F_E05.ab1, wt_mxg_23_39_A0160R_E05.ab1 (reversed), wt_mxg_23_39_M13_Forward__-20__E05.ab1, wt_mxg_23_39_M13_Reverse_E05.ab1 (reversed)
CAGGCGATGTGATCAAGACGCTCAAGGATAACGGCAACCAGTACACCTGGGGCCCCGTCACCGTGAAGCTCGCGGAGGCC
TACGGATTCTGCTGGGGCGTCGGGCGCGCCGTGCAGATCGCGTACGAGGCGCGCAAGCAGTTCCCCGAGGAGCGCATCAG
GCCCACCAACGAAATCATTCACAACCCCACCGTCAACAAGGTAACCGTATCCGAAATCTGTCAACTCTAAGAATCTGAGC
TTCGTACGGAACTAGGTGGGTGAGGAAATCAGTGGTCTGCTGCGTCCTCT------------------------------
--TGTGTGGGGGCGCAGAACGAGCTGAT-GCCCGACTGAGTGTTACAAAGTAAAATTCTAGCGCTGAAAGTGTTCATTCC
AAAACTCCAGTTTAATTCGGCCCCAGTGCTCAGGCCTTACCTGCAAAGCAAAAACCATAGTGTCCACTGTTCTCTGTCCT
TAATTTGTGATACTCTGATTCAGAGGCATATGTGCTTAGCTGAGTTGAATTCATGTGATTGGTCATGCAGAGGTTGGATG
AGATGGGTGTAGAAATCATTCCTGTTGATGCGGGTATCAAGGATTTCAATGTAGTCGGACAAGGTGATGTTGTTGTGTTG
CCTGCATTTGGAGCTGCTGTGGAGGAGATGTACACGCTAAATGAGAAGAAAGTGCAGATTGTTGATACGACCTGCC-CTT
GGGTTTCAAAGGTGAATTTTGCTTTTGAAGACCTCTCC-TTGCGTTCTTCCTTTTATACCACTTGGCGATCGGCTGCTGA
TCGATGTTTCTCGAAAGT-AAAAAGACTTACTATATCAGGCTGATGAGGTCCATTATTCAATATAGGTCTGGAACATGGT
CGAAAAGCACAAGAAGAGTGAATATACTTCAATTATTCATGGAAAATATTCCCACGAAGAAACTGTTGCCACTGCTTCTT
TTGCAGGAAAGTACATCATTGTGAAGAATATGGCAGAGGTACATCTAACGAATTTTATGTGTTGCTGTTCTTTGGACTT-
--------------------------------------------------------------------------------
----------------------
>wt_mxg_23_34_aligned_consensus Alignment of 4 sequences: wt_mxg_23_34_A0159F_H04.ab1, wt_mxg_23_34_A0160R_H04.ab1 (reversed), wt_mxg_23_34_M13_Forward__-20__H04.ab1, wt_mxg_23_34_M13_Reverse_H04.ab1 (reversed)
CAGGCGATGTGATCAAGACGCTCAAGGATAACGGCAACCAGTACACCTGGGGCCCCGTCACCGTGAAGCTCGCGGAGGCC
TACGGATTCTGCTGGGGCGTCGGGCGCGCCGTGCAGATCGCGTACGAGGCGCGCAAGCAGTTCCCCGAGGAGCGCATCAG
GCCCACCAACGAAATCATTCACAACCCCACCGTCAACAAGGTAACCGTATCCGAAATCTGTCAACTCTAAGAATCTGAGC
TTCGTACGGAACTAGGTGGGTGAGGAAATCAGTGGTCTGCTGCGTCCTCT------------------------------
--TGTGTGGGGGCGCAGAACGAGCTGAT-GCCCGACTGAGTGTTACAAAGTAAAATTCTAGCGCTGAAAGTGTTCATTCC
AAAACTCCAGTTTAATTCGGCCCCAGTGCTCAGGCCTTACCTGCAAAGCAAAAACCATAGTGTCCACTGTTCTCTGTCCT
TAATTTGTGATACTCTGATTCAGAGGCATATGTGCTTAGCTGAGTTGAATTCATGTGATTGGTCATGCAGAGGTTGGATG
AGATGGGTGTAGAAATCATTCCTGTTGATGCGGGTATCAAGGATTTCAATGTAGTCGGACAAGGTGATGTTGTTGTGTTG
CCTGCATTTGGAGCTGCTGTGGAGGAGATGTACACGCTAAATGAGAAGAAAGTGCAGATTGTTGATACGACCTGCC-CTT
GGGTTTCAAAGGTGAATTTTGCTTTTGAAGACCTCTCC-TTGCGTTCTTCCTTTTATACCACTTGGCGATCGGCTGCTGA
TCGATGTTTCTCGAAAGT-AAAAAGACTTACTATATCAGGCTGATGAGGTCCATTATTCAATATAGGTCTGGAACATGGT
CGAAAAGCACAAGAAGAGTGAATATACTTCAATTATTCATGGAAAATATTCCCACGAAGAAACTGTTGCCACTGCTTCTT
TTGCAGGAAAGTACATCATTGTGAAGAATATGGCAGAGGTACATCTAACGAATTTTATGTGTTGCTGTTCTTTGGACTT-
--------------------------------------------------------------------------------
----------------------
>wt_mxg_23_30_aligned_consensus Alignment of 4 sequences: wt_mxg_23_30_A0159F_F04.ab1, wt_mxg_23_30_A0160R_F04.ab1 (reversed), wt_mxg_23_30_M13_Forward__-20__F04.ab1, wt_mxg_23_30_M13_Reverse_F04.ab1 (reversed)
CAGGCGATGTGATCAAGACGCTCAAGGATAACGGCAACCAGTACACCTGGGGCCCCGTCACCGTGAAGCTCGCGGAGGCC
TACGGATTCTGCTGGGGCGTCGAGCGCGCCGTGCAGATCGCGTACGAGGCGCGCAAGCAGTTCCCCGAGGAGCGCATCTG
GCTCACCAACGAAATCATTCACAACCCCACCGTCAACAAGGTAACCGTATCCGAAATCTGTCAACTCTAAGAATCTGAGC
TTCGTACGGAACTAGGTGGGTGAGGAAATCAGTGGTCTGCTGCGTCCTCT------------------------------
--TGTGTGGGGGCGCAGAACGAGCTGAT-GCCCGACTGAGTGTTACAAAGTAAAATTCTAGCGCTGAAAGTGTTCATTCC
AAAACTCCAGTTTAATTCGGCCCCAGTGCTCAGGCCTTACCTGCAAAGCAAAAACCATAGTGTCCACTGTTCTCTGTCCT
TAATTTGTGATACTCTGATTCAGAGGCATATGTGCTTAGCTGAGTTGAATTCATGTGATTGGTCATGCAGAGGTTGGATG
AGATGGGTGTAGAAATCATTCCTGTTGATGCGGGTATCAAGGATTTCAATGTAGTCGGACAAGGTGATGTTGTTGTGTTG
CCTGCATTTGGAGCTGCTGTGGAGGAGATGTACACGCTAAATGAGAAGAAAGTGCAGATTGTTGATACGTCCTGCC-CTT
GGGTTTCAAAGGTGAATTTTGCTTTTGAAGACCTCTCC-TTGCGTTCTTCCTTTTATACCACTTGGCGATCGGCTGCTGA
TCGATGTTTCTCGAAAGT-AAAAAGACTTACTATATCAGGCTGATGAGGTCCATTATTCAATATAGGTCTGGAACATGGT
CGAAAAGCACAAGAAGAGTGAATATACTTCAATTATTCATGGAAAATATTCCCACGAAGAAACTGTTGCCACTGCTTCTT
TTGCAGGAAAGTACATCATCGTGAAGAATATGGCAGAGGTACATCTAACGAATTTTATGTGTTGCTGTTCTTTGGACTT-
--------------------------------------------------------------------------------
----------------------
>wt_mxg_23_29_aligned_consensus Alignment of 4 sequences: wt_mxg_23_29_A0159F_E04.ab1, wt_mxg_23_29_A0160R_E04.ab1 (reversed), wt_mxg_23_29_M13_Forward__-20__E04.ab1, wt_mxg_23_29_M13_Reverse_E04.ab1 (reversed)
CAGGCGATGTGATCAAGACGCTCAAGGATAACGGCAACCAGTACACCTGGGGCCCCGTCACCGTGAAGCTCGCGGAGGCC
TACGGATTCTGCTGGGGCGTCGAGCGCGCCGTGCAGATCGCGTACGAGGCGCGCAAGCAGTTCCCCGAGGAGCGCATCTG
GCTCACCAACGAAATCATTCACAACCCCACCGTCAACAAGGTAACCGTATCCGAAATCTGTCAACTCTAAGAATCTGAGC
TTCGTACGGAACTAGGTGGGTGAGGAAATCAGTGGTCTGCTGCGTCCTCT------------------------------
--TGTGTGGGGGCGCAGAACGAGCTGAT-GCCCGACTGAGTGTTACAAAGTAAAATTCTAGCGCTGAAAGTGTTCATTCC
AAAACTCCAGTTTAATTCGGCCCCAGTGCTCAGGCCTTACCTGCAAAGCAAAAACCATAGTGTCCACTGTTCTCTGTCCT
TAATTTGTGATACTCTGATTCAGAGGCTTATGTGCTTAGCTGAGTTGAATTCATGTGATTGGTCATGCAGAGGTTGGATG
AGATGGGTGTAGAAATCATTCCTGTTGATGCGGGTATCAAGGATTTCAATGTAGTCGGACAAGGTGATGTTGTTGTGTTG
CCTGCATTTGGAGCTGCTGTGGAGGAGATGTACACGCTAAATGAGAAGAAAGTGCAGATTGTTGGTACGACCTGCC-CTT
GGGTTTCAAAGGTGAATTTTGCTTTTGAAGACCTCTCC-TTGCGTTCTTCCTTTTATACCACTTGGCGATCGGCTGCTGA
TCGATGTTTCTCGAAAGT-AAAAAGACTTACTATATCAGGCTGATGAGGTCCATTATTCAATATAGGTCTGGAACATGGT
CGAAAAGCACAAGAAGAGTGAATATACTTCAATTATTCATGGAAAACATTCCCACGAAGAAACTGTTGCCACTGCTTCTT
TTGCAGGAAAGTACATCATTGTGAATAATATGGCAGAGGTACATCTAACGAATTTTATGTGTTGCTGTTCTTTGGACTT-
--------------------------------------------------------------------------------
----------------------
>wt_mxg_23_25_aligned_consensus Alignment of 4 sequences: wt_mxg_23_25_A0159F_A04.ab1, wt_mxg_23_25_A0160R_A04.ab1 (reversed), wt_mxg_23_25_M13_Forward__-20__A04.ab1, wt_mxg_23_25_M13_Reverse_A04.ab1 (reversed)
CAGGCGATGTGATCAAGACGCTCAAGGATAACGGCAACCAGTACACCTGGGGCCCCGTCACCGTGAAGCTCGCGGAGGCC
TACGGATTCTGCTGGGGCGTCGGGCGCGCCGTGCAGATCGCGTACGAGGCGCGCAAGCAGTTCCCCGAGGAGCGCATCAG
GCCCACCAACGAAATCATTCACAACCCCACCGTCAACAAGGTAACCGTATCCGAAATCTGTCAACTCTAAGAATCTGAGC
TTCGTACGGAACTAGGTGGGTGAGGAAATCAGTGGTCTGCTGCGTCCTCT------------------------------
--TGTGTGGGGGCGCAGAACGAGCTGAT-GCCCGACTGAGTGTTACAAAGTAAAATTCTAGCGCTGAAAGTGTTCATTCC
AAAACTCCAGTTTAATTCGGCCCCAGTGCTCAGGCCTTACCTGCAAAGCAAAAACCATAGTGTCCACTGTTCTCTGTCCT
TAATTTGTGATACTCTGATTCAGAGGCATATGTGCTTAGCTGAGTTGAATTCATGTGATTGGTCATGCAGAGGTTGGATG
AGATGGGTGTAGAAATCATTCCTGTTGATGCGGGTATCAAGGATTTCAATGTAGTCGGACAAGGTGATGTTGTTGTGTTG
CCTGCATTTGGAGCTGCTGTGGAGGAGATGTACACGCTAAATGAGAAGAAAGTGCAGATTGTTGATACGACCTGCC-CTT
GGGTTTCAAAGGTGAATTTTGCTTTTGAAGACCTCTCC-TTGCGTTCTTCCTTTTATACCACTTGGCGATCGGCTGCTGA
TCGATGTTTCTCGAAAGT-AAAAAGACTTACTATATCAGGCTGATGAGGTCCATTATTCAATATAGGTCTGGAACATGGT
CGAAAAGCACAAGAAGAGTGAATATACTTCAATTATTCATGGAAAATATTCCCACGAAGAAACTGTTGCCACTGCTTCTT
TTGCAGGAAAGTACATCATTGTGAAGAATATGGCAGAGGTACATCTAACGAATTTTATGTGTTGCTGTTCTTTGGACTT-
--------------------------------------------------------------------------------
----------------------
>wt_mxg_23_23_aligned_consensus Alignment of 4 sequences: wt_mxg_23_23_A0159F_G03.ab1, wt_mxg_23_23_A0160R_G03.ab1 (reversed), wt_mxg_23_23_M13_Forward__-20__G03.ab1, wt_mxg_23_23_M13_Reverse_G03.ab1 (reversed)
CAGGCGATGTGATCAAGACGCTCAAGGATAACGGCAACCAGTACACCTGGGGCCCCGTCACCGTGAAGCTCGCGGAGGCC
TACGGATTCTGCTGGGGCGTCGAGCGCGCCGTGCAGATCGCGTACGAGGCGCGCAAGCAGTTCCCCGAAGAGCGCATCTG
GCTCACCAACGAAATCATTCACAACCCCACCGTCAACAAGGTAACCGTATCCGAAATCTGTCAACTCTAAGAATCTGAGC
TTCGTACGGAACTAGGTGGGTGAGGAAATCAGTGGTCTGCTGCGTCCTCT------------------------------
--TGTGTGGGGGCGCAGAACGAGCTGAT-GCCCGACTGAGTGTTACAAAGTAAAATTCTAGCGCTGAAAGTGTTCATTCC
AAAACTCCAGTTTAATTCGGCCCCAGTGCTCAGGCCTTACCTGCAAAGCAAAAACCATAGTGTCCACTGTTCTCTGTCCT
TAATTTGTGATACTCTGATTCAGAGGCTTATGTGCTTAGCTGAGTTGAATTCATGTGATTGGTCATGCAGAGGTTGGATG
AGATGGGTGTAGAAATCATTCCTGTTGATGCGGGTATCAAGGATTTCAATGTAGTCGGACAAGGTGATGTTGTTGTGTTG
CCTGCATTTGGAGCTGCTGTGGAGGAGATGTACACGCTAAATGAGAAGAAAGTGCAGATTGTTGATACGACCTGCC-CTT
GGGTTTCAAAGGTGAATTTTGCTTTTGAAGACCTCTCC-TTGCGTTCTTCCTTTTATACCACTTGGCGATCGGCTGCTGA
TCGATGTTTCTCGAAAGT-AAAAAGACTTACTATATCAGGCTGATGAGGTCCATTATTCAATATAGGTCTGGAACATGGT
CGAAAAGCACAAGAAGAGTGAATATACTTCAATTATTCATGGAAAATATTCCCACGAAGAAACTGTTGCCACTGCTTCTT
TTGCAGGAAAGTACATCATTGTGAAGAATATGGCAGAGGTACATCTAACGAATTTTATGTGTTGCTGTTCTTTGGACTT-
--------------------------------------------------------------------------------
----------------------
>wt_mxg_23_21_aligned_consensus Alignment of 4 sequences: wt_mxg_23_21_A0159F_E03.ab1, wt_mxg_23_21_A0160R_E03.ab1 (reversed), wt_mxg_23_21_M13_Forward__-20__E03.ab1, wt_mxg_23_21_M13_Reverse_E03.ab1 (reversed)
CAGGCGATGTGATCAAGACGCTCAAGGATAACGGCAACCAGTACACCTGGGGCCCCGTCACCGTGAAGCTCGCGGAGGCC
TACGGATTCTGCTGGGGCGTCGAGCGCGCCGTGCAGATCGCGTACGAGGCGCGCGAGCAGTTCCCCGAGGAGCGCATCTG
GCTCACCAACGAAATCATTCACAACCCCACCGTCAACAAGGTAACCGTATCCGAAATCTGTCAACTCTAAGAATCTGAGC
TTCGTACGGAACTAGGTGGGTGAGGAAATCAGTGGTCTGCTGCGTCCTCT------------------------------
--TGTGTGGGGGCGCAGAACGAGCTGAT-GCCCGACTGAGTGTTACAAAGTAAAATTCTAGCGCTGAAAGTGTTCATTCC
AAAACTCCAGTTTAATTCGGCCCCAGTGCTCAGGCCTTACCTGCAAAGCAAAAACCATAGTGTCCACTGTTCTCTGTCCT
TAATTTGTGATACTCTGATTCAGAGGCTTATGTGCTTAGCTGAGTTGAATTCATGTGATTGGTCATGCAGAGGTTGGATG
AGATGGGTGTAGAAATCATTCCTGTTGATGCGGGTATCAAGGATTTCAATGTAGTCGGACAAGGTGATGTTGTTGTGTTG
CCTGCATTTGGAGCTGCTGTGGAGGAGATGTACACGCTAAATGAGAAGAAAGTGCAGATTGTTGATACGACCTGCC-CTT
GGGTTTCAAAGGTGAATTTTGCTTTTGAAGACCTCTCC-TTGCGTTCTTCCTTTTATACCACTTGGCGATCGGCTGCTGA
TCGATGTTTCTCGAAAGT-AAAAAGACTTACTATATCAGGCTGATGAGGTCCATTATTCAATATAGGTCTGGAACATGGT
CGAAAAGCACAAGAAGAGTGAATATACTTCAATTATTCATGGAAAATATTCCCACGAAGAAACTGTTGCCACTGCTTCTT
TTGCAGGAAAGTACATCATTGTGAAGAATATGGCAGAGGTACATCTAACGAATTTTATGTGTTGCTGTTCTTTGGACTT-
--------------------------------------------------------------------------------
----------------------
>wt_mxg_23_20_aligned_consensus Alignment of 4 sequences: wt_mxg_23_20_A0159F_D03.ab1, wt_mxg_23_20_A0160R_D03.ab1 (reversed), wt_mxg_23_20_M13_Forward__-20__D03.ab1, wt_mxg_23_20_M13_Reverse_D03.ab1 (reversed)
CAGGCGATGTGATCAAGACGCTCAAGGATAACGGCAACCAGTACACCTGGGGCCCCGTCACCGTGAAGCTCGCGGAGGCC
CACGGATTCTGCTGGGGCGTCGAGCGCGCCGTGCAGATCGCGTACGAGGCGCGCAAGCAGTTCCCCGAGGAGCGCATCTG
GCTCACCAACGAAATCATTCACAACCCCACCGTCAACAAGGTAACCGTATCCGAAATCTGTCAACTCTAAGAATCTGAGC
TTCGTACGGAACTAGGTGGGTGAGGAAATCAGTGGTCTGCTGCGTCCTCT------------------------------
--TGTGTGGGGGCGCAGAACGAGCTGAT-GCCCGACTGAGTGTTACAAAGTAAAATTCTAGCGCTGAAAGTGTTCATTCC
AAAACTCCAGTTTAATTCGGCCCCAGTGCTCAGGCCTTACCTGCAAAGCAAAAACCATAGTGTCCACTGTTCTCTGTCCT
TAATTTGTGATACTCTGATTCAGAGGCTTATGTGCTTAGCTGAGTTGAATTCATGTGATTGGTCATGCAGAGGTTGGATG
AGATGGGTGTAGAAATCATTCCTGTTGATGCGGGTATCAAGGATTTCAATGTAGTCGGACAAGGTGATGTTGTTGTGTTG
CCTGCATTTGGAGCTGCTGTGGAGGAGATGTACACGCTAAATGAGAAGAAAGTGCAGATTGTTGATACGACCTGCC-CTT
GGGTTTCAAAGGTGAATTTTGCTTTTGAAGACCTCTCC-TTGCGTTCTTCCTTTTATACCACTTGGCGATCGGCTGCTGA
TCGATGTTTCTCGAAAGT-AAAAAGACTTACTATATCAGGCTGATGAGGTCCATTATTCAATATAGGTCTGGAACATGGT
CGAAAAGCACAAGAAGAGTGAATATACTTCAATTATTCATGGAAAATATTCCCACGAAGAAACTGTTGCCACTGCTTCTT
TTGCAGGAAAGTACATCATTGTGAAGAATATGGCAGAGGTACATCTAACGAATTTTATGTGTTGCTGTTCTTTGGACTT-
--------------------------------------------------------------------------------
----------------------
>wt_mxg_23_17_aligned_consensus Alignment of 4 sequences: wt_mxg_23_17_A0159F_A03.ab1, wt_mxg_23_17_A0160R_A03.ab1 (reversed), wt_mxg_23_17_M13_Forward__-20__A03.ab1, wt_mxg_23_17_M13_Reverse_A03.ab1 (reversed)
CAGGCGATGTGATCAAGACGCTCAAGGATAACGGCAACCAGTACACCTGGGGCCCCGTCACCGTGAAGCTCGCGGAGGCC
TACGGATTCTGCTGGGGCGTCGGGCGCGCCGTGCAGATCGCGTACGAGGCGCGCAAGCAGTTCCCCGAGGAGCGCATCAG
GCCCACCAACGAAATCATTCACAACCCCACCGTCAACAAGGTAACCGTATCCGAAATCTGTCAACTCTAAGAATCTGAGC
TTCGTACGGAACTAGGTGGGTGAGGAAATCAGTGGTCTGCTGCGTCCTCT------------------------------
--TGTGTGGGGGCGCAGAACGAGCTGAT-GCCCGACTGAGTGTTACAAAGTAAAATTCTAGCGCTGAAAGTGTTCATTCC
AAAACTCCAGTTTAATTCGGCCCCAGTGCTCAGGCCTTACCTGCAAAGCAAAAACCATAGTGTCCACTGTTCTCTGTCCT
TAATTTGTGATACTCTGATTCAGAGGCATATGTGCTTAGCTGAGTTGAATTCATGTGATTGGTCATGCAGAGGTTGGATG
AGATGGGTGTAGAAATCATTCCTGTTGATGCGGGTATCAAGGATTTCAATGTAGTCGGACAAGGTGATGTTGTTGTGTTG
CCTGCATTTGGAGCTGCTGTGGAGGAGATGTACACGCTAAATGAGAAGAAAGTGCAGATTGTTGATACGACCTGCC-CTT
GGGTTTCAAAGGTGAATTTTGCTTTTGAAGACCTCTCC-TTGCGTTCTTCCTTTTATACCACTTGGCGATCGGCTGCTGA
TCGATGTTTCTCGAAAGT-AAAAAGACTTACTATATCAGGCTGATGAGGTCCATTATTCAATATAGGTCTGGAACATGGT
CGAAAAGCACAAGAAGAGTGAATATACTTCAATTATTCATGGAAAATATTCCCGCGAAGAAACTGTTGCCACTGCTTCTT
TTGCAGGAAAGTACATCATTGTGAAGAATATGGCAGAGGTACATCTAACGAATTTTATGTGTTGCTGTTCTTTGGACTT-
--------------------------------------------------------------------------------
----------------------
>wt_mxg_23_16_aligned_consensus Alignment of 4 sequences: wt_mxg_23_16_A0159F_H02.ab1, wt_mxg_23_16_A0160R_H02.ab1 (reversed), wt_mxg_23_16_M13_Forward__-20__H02.ab1, wt_mxg_23_16_M13_Reverse_H02.ab1 (reversed)
CAGGCGATGTGATCAAGACGCTCAAGGATAACGGCAACCAGTACACCTGGGGCCCCGTCACCGTGAAGCTCGCGGAGGCC
TACGGATTCTGCTGGGGCGTCGAGCGCGCCGTGCAGATCGCGTACGAGGCGCGCAAGCAGTTCCCCGAGGAGCGCATCTG
GCTCACCAACGAAATCATTCACAACCCCACCGTCAACAAGGTAACCGTATTCGAAATCTGTCAACTCTAAGAATCTGAGC
TTCGTACGGAACTAGGTGGGTGAGGAAATCAGTGGTCTGCTGCGTCCTCT------------------------------
--TGTGTGGGGGCGCAGAACGAGCTGAT-GCCCGACTGAGTGTTACAAAGTAAAATTCTAGCGCTGAAAGTGTTCATTCC
AAAACTCCAGTTTAATTCGGCCCCAGTGCTCAGGCCTTACCTGCAAAGCAAAAACCATAGTGTCCACTGTTCTCTGTCCT
TAATTTGTGATACTCTGATTCAGAGGCTTATGTGCTTAGCTGAGTTGAATTCATGTGATTGGTCATGCAGAGGTTGGATG
AGATGGGTGTAGAAATCATTCCTGTTGATGCGGGTATCAAGGATTTCAATGTAGTCGGACAAGGTGATGTTGTTGTGTTG
CCTGCATTTGGAGCTGCTGTGGAGGAGATGTACACGCTAAATGAGAAGAAAGTGCAGATTGTTGATACGACCTGCC-CTT
GGGTTTCAAAGGTGAATTTTGCTTTTGAAGACCTCTCC-TTGCGTTCTTCCTTTTATACCACTTGGCGATCGGCTGCTGA
TCGATGTTTCTCGAAAGT-AAAAAGACTTACTATATCAGGCTGATGAGGTCCATTATTCAATATAGGTCTGGAGCATGGT
CGAAAAGCACAAGAAGAGTGAATATACTTCAATTATTCATGGAAAATATTCCCACGAAGAAACTGTTGCCACTGCTTCTT
TTGCAGGAAAGTACATCATTGTGAAGAATATGGCAGAGGTACATCTAACGAATTTTATGTGTTGCTGTTCTTTGGACTT-
--------------------------------------------------------------------------------
----------------------
>wt_mxg_23_15_aligned_consensus Alignment of 4 sequences: wt_mxg_23_15_A0159F_G02.ab1, wt_mxg_23_15_A0160R_G02.ab1 (reversed), wt_mxg_23_15_M13_Forward__-20__G02.ab1, wt_mxg_23_15_M13_Reverse_G02.ab1 (reversed)
CAGGCGATGTGATCAAGACGCTCAAGGATAACGGCAACCAGTACACCTGGGGCCCCGTCACCGTGAAGCTCGCGGAGGCC
TACGGATTCTGCTGGGGCGTCGAGCGCGCCGTGCAGATCGCGTACGAGGCGCGCAAGCAGTTCCCCGAGGAGCGCATCTG
GCTCACCAACGAAATCATTCACAACCCCACCGTCAACAAGGTAACCGTATCCGAAATCTGTCAACTCTAAGAATCTGAGC
TTCGTACGGAACTAGGTGGGTGAGGAAATCAGTGGTCTGCTGCGTCCTCT------------------------------
--TGTGTGGGGGCGCAGAACGAGCTGAT-GCCCGACTGAGTGTTACAAAGTAAAATTCTAGCGCTGAAAGTGTTCATTCC
AAAACTCCAGTTTAATTCGGCCCCAGTGCTCAGGCCTTACCTGCAAAGCAAAAACCATAGTGTCCACTGTTCTCTGTCCT
TAATTTGTGATACTCTGATTCAGAGGCTTATGTGCTTAGCTGAGTTGAATTCATGTGATTGGTCATGCAGAGGTTGGATG
AGATGGGTGTAGAAATCATTCCTGTTGATGCGGGTATCAAGGATTTCAATGTAGTCGGACAAGGTGATGTTGTTGTGTTG
CCTGCATTTGGAGCTGCTGTGGAGGAGATGTACACGCTAAATGAGAAGAAAGTGCAGATTGTTGATACGACCTGCC-CTT
GGGTTTCAAAGGTGAATTTTGCTTTTGAAGACCTCTCC-TTGCGTTCTTCCTTTTATACCACTTGGCGATCGGCTGCTGA
TCGATGTTTCTCGAAAGT-AAAAAGACTTACTATATCAGGCTGATGAGGTCCATTATTCAATATAGGTCTGGAACATGGT
CGAAAAGCACAAGAAGAGTGAATATACTTCAATTATTCATGGAAAATATTCCCACGAAGAAACTGTTGCCACTGCTTCTT
TTGCAGGAAAGTACATCATTGTGAAGAATATGGCAGAGGTACATCTAACGAATTTTATGTGTTGCTGTTCTTTGGACTT-
--------------------------------------------------------------------------------
----------------------
>wt_mxg_23_14_aligned_consensus Alignment of 4 sequences: wt_mxg_23_14_A0159F_F02.ab1, wt_mxg_23_14_A0160R_F02.ab1 (reversed), wt_mxg_23_14_M13_Forward__-20__F02.ab1, wt_mxg_23_14_M13_Reverse_F02.ab1 (reversed)
CAGGCGATGTGATCAAGACGCTCAAGGATAACGGCAACCAGTACACCTGGGGCCCCGTCACCGTGAAGCTCGCGGAGGCC
TACGGATTCTGCTGGGGCGTCGGGCGCGCCGTGCAGATCGCGTACGAGGCGCGCAAGCAGTTCCCCGAGGAGCGCATCAG
GCCCACCAACGAAATCATTCACAACCCCACCGTCAACAAGGTAACCGTATCCGAAATCTGTCAACTCTAAGAATCTGAGC
TTCGTACGGAACTAGGTGGGTGAGGAAATCAGTGGTCTGCTGCGTCCTCT------------------------------
--TGTGTGGGGGCGCAGAACGAGCTGAT-GCCCGACTGAGTGTTACAAAGTAAAATTCTAGCGCTGAAAGTGTTCATTCC
AAAACTCCAGTTTAATTCGGCCCCAGTGCTCAGGCCTTACCTGCAAAGCAAAAACCATAGTGTCCACTGTTCTCTGTCCT
TAATTTGTGATACTCTGATTCAGAGGCATATGTGCTTAGCTGAGTTGAATTCATGTGATTGGTCATGCAGAGGTTGGATG
AGATGGGTGTAGAAATCATTCCTGTTGATGCGGGTATCAAGGATTTCAATGTAGTCGGACAAGGTGATGTTGTTGTGTTG
CCTGCATTTGGAGCTGCTGTGGAGGAGATGTACACGCTAAATGAGAAGAAAGTGCAGATTGTTGATACGACCTGCC-CTT
GGGTTTCAAAGGTGAATTTTGCTTTTGAAGACCTCTCC-TTGCGTTCTTCCTTTTATACCACTTGGCGATCGGCTGCTGA
TCGATGTTTCTCGAAAGT-AAAAAGACTTACTATATCAGGCTGATGAGGTCCATTATTCAATATAGGTCTGGAACATGGT
CGAAAAGCACAAGAAGAGTGAATATACTTCAATTATTCATGGAAAATATTCCCACGAAGAAACTGTTGCCACTGCTTCTT
TTGCAGGAAAGTACATCATTGTGAAGAATATGGCAGAGGTACATCTAACGAATTTTATGTGTTGCTGTTCTTTGGACTT-
--------------------------------------------------------------------------------
----------------------
>wt_mxg_23_11_aligned_consensus Alignment of 4 sequences: wt_mxg_23_11_A0159F_C02.ab1, wt_mxg_23_11_A0160R_C02.ab1 (reversed), wt_mxg_23_11_M13_Forward__-20__C02.ab1, wt_mxg_23_11_M13_Reverse_C02.ab1 (reversed)
CAGGCGATGTGATCAAGACGCTCAAGGATAACGGCAACCAGTACACCTGGGGCCCCGTCACCGTGAAGCTCGCGGAGGCC
TACGGATTCTGCTGGGGCGTCGGGCGCGCCGTGCAGATCGCGTACGAGGCGCGCAAGCAGTTCCCCGAGGAGCGCATCAG
GCCCACCAACGAAATCATTCACAACCCCACCGTCAACAAGGTAACCGTATCCGAAATCTGTCAACTCTAAGAATCTGAGC
TTCGTACGGAACTAGGTGGGTGAGGAAATCAGTGGTCTGCTGCGTCCTCT------------------------------
--TGTGTGGGGGCGCAGAACGAGCTGAT-GCCCGACTGAGTGTTACAAAGTAAAATTCTAGCGCTGAAAGTGTTCATTCC
AAAACTCCAGTTTAATTCGGCCCCAGTGCTCAGGCCTTACCTGCAAAGCAAAAACCATAGTGTCCACTGTTCTCTGTCCT
TAATTTGTGATACTCTGATTCAGAGGCATATGTGCTTAGCTGAGTTGAATTCATGTGATTGGTCATGCAGAGGTTGGATG
AGATGGGTGTAGAAATCATTCCTGTTGATGCGGGTATCAAGGATTTCAATGTAGTCGGACAAGGTGATGTTGTTGTGTTG
CCTGCATTTGGAGCTGCTGTGGAGGAGATGTACACGCTAAATGAGAAGAAAGTGCAGATTGTTGATACGACCTGCC-CTT
GGGTTTCAAAGGTGAATTTTGCTTTTGAAGACCTCTCC-TTGCGTTCTTCCTTTTATACCACTTGGCGATCGGCTGCTGA
TCGATGTTTCTCGAAAGT-AAAAAGACTTACTATATCAGGCTGACGAGGTCCATTATTCAATATAGGTCTGGAACATGGT
CGAAAAGCACAAGAAGAGTGAATATACTTCAATTATTCATGGAAAATATTCCCACGAAGAAACTGTTGCCACTGCTTCTT
TTGCAGGAAAGTACATCATTGTGAAGAATATGGCAGAGGTACATCTAACGAATTTTATGTGTTGCTGTTCTTTGGACTT-
--------------------------------------------------------------------------------
----------------------
>wt_mxg_23_4_aligned_consensus Alignment of 3 sequences: wt_mxg_23_4_A0159F_D01.ab1, wt_mxg_23_4_M13_Forward__-20__D01.ab1, wt_mxg_23_4_M13_Reverse_D01.ab1 (reversed)
CAGGCGATGTGATCAAGACGCTCAAGGATAACGGCAACCAGTACACCTGGGGCCCCGTCACCGTGAAGCTCGCGGAGGCC
TACGGATTCTGCTGGGGCGTCGAGCGCGCCGTGCAGATCGCGTACGAGGCGCGCAAGCAGTTCCCCGAGGAGCGCATCTG
GCTCACCAACGAAATCATTCACAACCCCACCGTCAACAAGGTAACCGTATCCGAAATCTGTCAACTCTAAGAATCTGAGC
TTCGTACGGAACTAGGTGGGTGAGGAAATCAGTGGTCTGCTGCGTCCTCT------------------------------
--TGTGTGGGGGCGCAGAACGAGCTGAT-GCCCGACTGAGTGTTACAAAGTAAAATTCTAGCGCTGAAAGTGTTCATTCC
AAAACTCCAGTTTAATTCGGCCCCAGTGCTCAGGCCTTACCTGCAAAGCAAAAACCATAGTGTCCACTGTTCTCTGTCCT
TAATTTGTGATACTCTGATTCAGAGGCTTATGTGCTTAGCTGAGTTGAATTCATGTGATTGGTCATGCAGAGGTTGGATG
AGATGGGTGTAGAAATCATTCCTGTTGATGCGGGTATCAAGGATTTCAATGTAGTCGGACAAGGTGATGTTGTTGTGTTG
CCTGCATTTGGAGCTGCTGTGGAGGAGATGTACACGCTAAATGAGAAGAAAGTGCAGATTGTTGATACGACCTGCC-CTT
GGGTTTCAAAGGTGAATTTTGCTTTTGAAGACCTCTCC-TTGCGTTCTTCCTTTTATACCACTTGGCGATCGGCTGCTGA
TCGATGTTTCTCGAAAGT-AAAAAGACTTACTATATCAGGCTGATGAGGTCCATTATTCAATATAGGTCTGGAACATGGT
CGAAAAGCACAAGAAGAGTGAATATACTTCAATTATTCATGGAAAATATTCCCACGAAGAAACTGTTGCCACTGCTTCTT
TTGCAGGAAAGTACATCATTGTGAAGAATATGGCAGAGGTACATCTAACGAATTTTATGTGTTGCTGTTCTTTGGACTT-
--------------------------------------------------------------------------------
----------------------
>wt_mxg_23_1_aligned_consensus Alignment of 3 sequences: wt_mxg_23_1_A0159F_A01.ab1, wt_mxg_23_1_M13_Forward__-20__A01.ab1, wt_mxg_23_1_M13_Reverse_A01.ab1 (reversed)
CAGGCGATGTGATCAAGACGCTCAAGGATAACGGCAACCAGTACACCTGGGGCCCCGTCACCGTGAAGCTCGCGGAGGCC
TACGGATTCTGCTGGGGCGTCGAGCGCGCCGTGCAGATCGCGTACGAGGCGCGCAAGCAGTTCCCCGAGGAGCGCATCTG
GCTCACCAACGAAATCATTCACAACCCCACCGTCAACAAGGTAACCGTATCCGAAATCTGTCAACTCTAAGAATCTGAGC
TTCGTACGGAACTAGGTGGGTGAGGAAATCAGTGGTCTGCTGCGTCCTCT------------------------------
--TGTGTGGGGGCGCAGAACGAGCTGAT-GCCCGACTGAGTGTTACAAAGTAAAATTCTAGCGCTGAAAGTGTTCATTCC
AAAACTCCAGTTTAATTCGGCCCCAGTGCTCAGGCCTTACCTGCAAAGCAAAAACCATAGTGTCCACTGTTCTCTGTCCT
TAATTTGTGATACTCTGATTCAGAGGCTTATGTGCTTAGCTGAGTTGAATTCATGTGATTGGTCATGCAGAGGTTGGATG
AGATGGGTGTAGAAATCATTCCTGTTGATGCGGGTATCAAGGATTTCAATGTAGTCGGACAAGGTGATGTTGTTGTGTTG
CCTGCATTTGGAGCTGCTGTGGAGGAGATGTACACGCTAAATGAGAAGAAAGTGCAGATTGTTGATACGACCTGCC-CTT
GGGTTTCAAAGGTGAATTTTGCTTTTGAAGACCTCTCC-TTGCGTTCTTCCTTTTATACCACTTGGCGATCGGCTGCTGA
TCGATGTTTCTCGAAAGT-AAAAAGACTTACTATATCAGGCTGATGAGGTCCATTATTCAATATAGGTCTGGAACATGGT
CGAAAAGCACAAGAAGAGTGAATATACTTCAATTATTCATGGAAAATATTCCCACGAAGAAACTGTTGCCACTGCTTCTT
TTGCAGGAAAGTACATCATTGTGAAGAATATGGCAGAGGTACATCTAACGAATTTTATGTGTTGCTGTTCTTTGGACTT-
--------------------------------------------------------------------------------
----------------------
>tg_mxg_22_2_aligned_consensus Alignment of 4 sequences: tg_mxg_22_2_A0159F_D08.ab1, tg_mxg_22_2_A0160R_D08.ab1 (reversed), tg_mxg_22_2_M13_Forward__-20__D08.ab1, tg_mxg_22_2_M13_Reverse_D08.ab1 (reversed)
CAGGCGATGTGATCAAGACGCTCAAGGATAACGGCAACCAGTACACCTGGGGCCCCGTCACCGTGAAGCTCGCGGAGGCC
TACGGATTCTGCTGGGGCGTCGGGCGCGCCGTGCAGATCGCGTACGAGGCGCGCAAGCAGTTCCCCGAGGAGCGCATCAG
GCCCACCAACGAAATCATTCACAACCCCACCGTCAACAAGGTAACCGTATCCGAAATCTGTCAACTCTAAGAATCTGAGC
TTCGTACGGAACTAGGTGGGTGAGGAAATCAGTGGTCTGCTGCGTCCTCT------------------------------
--TGTGTGGGGGCGCAGAACGAGCTGAT-GCCCGACTGAGTGTTACAAAGTAAAATTCTAGCGCTGAAAGTGTTCATTCC
AAAACTCCAGTTTAATTCGGCCCCAGTGCTCAGGCCTTACCTGCAAAGCAAAAACCATAGTGTCCACTGTTCTCTGTCCT
TAATTTGTGATACTCTGATTCAGAGGCATATGTGCTTAGCTGAGTTGAATTCATGTGATTGGTCATGCAGAGGTTGGATG
AGATGGGTGTAGAAATCATTCCTGTTGATGCGGGTATCAAGGATTTCAATGTAGTCGGACAAGGTGATGTTGTTGTGTTG
CCTGCATTTGGAGCTGCTGTGGAGGAGATGTACACGCTAAATGAGAAGAAAGTGCAGATTGTTGATACGACCTGCC-CTT
GGGTTTCAAAGGTGAATTTTGCTTTTGAAGACCTCTCC-TTGCGTTCTTCCTTTTATACCACTTGGCGATCGGCTGCTGA
TCGATGTTTCTCGAAAGT-AAAAAGACTTACTATATCAGGCTGATGAGGTCCATTATTCAATATAGGTCTGGAACATGGT
CGAAAAGCACAAGAAGAGTGAATATACTTCAATTATTCATGGAAAATATTCCCACGAAGAAACTGTTGCCACTGCTTCTT
TTGCAGGAAAGTACATCATTGTGAAGAATATGGCAGAGGTACATCTAACGAATTTTATGTGTTGCTGTTCTTTGGACTT-
--------------------------------------------------------------------------------
----------------------
>tg_mxg_22_1_aligned_consensus Alignment of 4 sequences: tg_mxg_22_1_A0159F_C08.ab1, tg_mxg_22_1_A0160R_C08.ab1 (reversed), tg_mxg_22_1_M13_Forward__-20__C08.ab1, tg_mxg_22_1_M13_Reverse_C08.ab1 (reversed)
CAGGCGATGTGATCAAGACGCTCAAGGATAACGGCAACCAGTACACCTGGGGCCCCGTCACCGTGAAGCTCGCGGAGGCC
TACGGATTCTGCTGGGGCGTCGAGCGCGCCGTGCAGATCGCGTACGAGGCGCGCAAGCAGTTCCCCGAGGAGCGCATCTG
GCTCACCAACGAAATCATTCACAACCCCACCGTCAACAAGGTAACCGTATCCGAAATCTGTCAACTCTAAGAATCTGAGC
TTCGTACGGAACTAGGTGGGTGAGGAAATCAGTGGTCTGCTGCGTCCTCT------------------------------
--TGTGTGGGGGCGCAGAACGAGCTGAT-GCCCGACTGAGTGTTACAAAGTAAAATTCTAGCGCTGAAAGTGTTCATTCC
AAAACTCCAGTTTAATTCGGCCCCAGTGCTCAGGCCTTACCTGCAAAGCAAAAACCATAGTGTCCACTGTTCTCTGTCCT
TAATTTGTGATACTCTGATTCAGAGGCATATGTGCTTAGCTGAGTTGAATTCATGTGATTGGTCATGCAGAGGTTGGATG
AGATGGGTGTAGAAATCATTCCTGTTGATGCGGGTATCAAGGATTTCAATGTAGTCGGACAAGGTGATGTTGTTGTGTTG
CCTGCATTTGGAGCTGCTGTGGAGGAGATGTACACGCTAAATGAGAAGAAAGTGCAGATTGTTGATACGACCTGCC-CTT
GGGTTTCAAAGGTGAATTTTGCTTTTGAAGACCTCTCC-TTGCGTTCTTCCTTTTATACCACTTGGCGATCGGCTGCTGA
TCGATGTTTCTCGAAAGT-AAAAAGACTTACTATATCAGGCTGATGAGGTCCATTATTCAATATAGGTCTGGAACATGGT
CGAAAAGCACAAGAAGAGTGAATATACTTCAATTATTCATGGAAAATATTCCCACGAAGAAACTGTTGCAACTGCTTCTT
TTGCAGGAAAGTACATCATTGTGAAGAATATGGCAGAGGTACATCTAACGAATTTTATGTGTTGCTGTTCTTTGGACTT-
--------------------------------------------------------------------------------
----------------------
>wt_mxg_23_27_aligned_consensus Alignment of 4 sequences: wt_mxg_23_27_A0159F_C04.ab1, wt_mxg_23_27_A0160R_C04.ab1 (reversed), wt_mxg_23_27_M13_Forward__-20__C04.ab1, wt_mxg_23_27_M13_Reverse_C04.ab1 (reversed)
----------------GACGCTCAAGGATAACGGCAACCAGTACACCTGGGGCCCCGTCACCGTGAAGCTCGCGGAGGCC
TACGGATTCTGCTGGGGCGTCGAGCGCGCCGTGCAGATCGCGTACGAGGCGCGCAAGCAGTTCCCCGAGGAGCGCATCTG
GCTCACCAACGAAATCATTCACAACCCCACCGTCAACAAGGTAACCGTATCCGAAATCTGTCAACTCTAAGAATCTGAGC
TTCGTACGGAACTAGGTGGGTGAGGAAATCAGTGGTCTGCTGCGTCCTCT------------------------------
--TGTGTGGGGGCGCAGAACGAGCTGAT-GCCCGACTGAGTGTTACAAAGTAAAATTCTAGCGCTGAAAGTGTTCATTCC
AAAACTCCAGTTTAATTCGGCCCCAGTGCTCAGGCCTTACCTGCAAAGCAAAAACCATAGTGTCCACTGTTCTCTGTCCT
TAATTTGTGATACTCTGATTCAGAGGCTTATGTGCTTAGCTGAGTTGAATTCATGTGATTGGTCATGCAGAGGTTGGATG
AGATGGGTGTAGAAATCATTCCTGTTGATGCGGGTATCAAGGATTTCAATGTAGTCGGACAAGGTGATGTTGTTGTGTTG
CCTGCATTTGGAGCTGCTGTGGAGGAGATGTACACGCTAAATGAGAAGAAAGTGCAGATTGTTGATACGACCTGCC-CTT
GGGTTTCAAAGGTGAATTTTGCTTTTGAAGACCTCTCC-TTGCGTTCTTCCTTTTATACCACTTGGCGATCGGCTGCTGA
TCGATGTTTCTCGAAAGT-AAAAAGACTTACTATATCAGGCTGATGAGGTCCATTATTCAATATAGGTCTGGAACATGGT
CGAAAAGCACAAGAAGAGTGAATATACTTCAATTATTCATGGAAAATATTCCCACGAAGAAACTGTTGCCACTGCTTCTT
TTGCAGGAAAGTACATCATTGTGAAGAATATGGCAGAGGTACATCTAACGAATTTTATGTGTTGCTGTTCTTTGGACTT-
--------------------------------------------------------------------------------
----------------------
>tg_mxg_22_17_aligned_consensus Alignment of 4 sequences: tg_Mxg_22_17_A0159F_C11.ab1, tg_Mxg_22_17_A0160R_C11.ab1 (reversed), tg_Mxg_22_17_M13_Forward_20__C11.ab1, tg_Mxg_22_17_M13_Reverse_C11.ab1 (reversed)
CAGGCGATGTGATCAAGACGCTCAAGGAGAACGGCGACCAGTACACCTGGGGCCCCGTCACCGTGAAGCTCGCGGAGGCC
TACGGATTCTGCTGGGGCGTCGAGCGTGCCGTGCAGATCGCGTACGAGGCGCGCAAGCAGTTCCCCGAGGAGCGCATTTG
GCTCACCAACGAAATCATTCACAACCCCACCGTCAACAAGGTAACCGTATCCGAAATCTGTCAACTCTAAGAATCTGAGC
TTCGTACGGAACTAGGTGGGTGAGGAAATCAGTGGTCTGCTGCGTCCTCT------------------------------
--TGTGTAGGGGCGCAGAACGAGCTGAT-GCCCGACTGAGTGTTACAAAGTAAAATTCTAGCGCTGAAAGTGTTCGTTCC
AAAACTCCAGTTTAATTCGGCCCCAATGCTCAGGCCTTACCTGCAAAGCAAAAATC--AGTGTCCACTGTTCTCTGTCCT
TAATTTGTGATACTCTGATTCAGAGGCTTATGTGCTTAGCTGAGTTGAATTCATGTGATTGGTCATGCAGAGGTTGGATG
AGATGGGTGTAGAAATCATTCCTGTTGATGCGGGTATCAAGGATTTCAATGTAGTCGAACAAGGTGATGTTGTTGTGTTG
CCTGCATTTGGAGCTGCTGTGGAGGAAATGTACACGCTAAATGAGAAGAAAGTGCAGATTGTTGATACGACCTGCC-CTT
GGGTTTCAAAGGTGAATTTTGCTTTTGAAGACCTCTCC-TTGCATTCTTCCTTTTATACCACTTGGCGATCGGCTGGTGA
TCGATGTTTCTCGAAAGT-AAAAAGACTTACTATATCAGGCTGATGAGGTCCATTATTCAATATAGGTCCGGAACATGGT
CGAAAAGCACAAGAAGAGTGAATATACTTCAATTATTCATGGGAAATATTCCCACGAAGAAACTGTTGCCACTGCTTCTT
TTGCAGGAAAGTACATCATTGTGAAGAATATGACAGAGGTACATCTAACGAATTTTATGTGTTGCTGTTCTTTGGACTT-
--------------------------------------------------------------------------------
----------------------
>tg_mxg_22_8_aligned_consensus Alignment of 4 sequences: tg_Mxg_22_8_A0159F_B10.ab1, tg_Mxg_22_8_A0160R_B10.ab1 (reversed), tg_Mxg_22_8_M13_Forward_20__B10.ab1, tg_Mxg_22_8_M13_Reverse_B10.ab1 (reversed)
CAGGCGATGTGATCAAGACGCTCAAGGAGAACGGCGACCAGTACACCTGGGGCCCCGTCACCGTGAAGCTCGCGGAGGCC
TACGGATTCTGCTGGGGCGTCGAGCGTGCCGTGCAGATCGCGTACGAGGCGCGCAAGCAGTTCCCCGAGGAGCGCATTTG
GCTCACCAACGAAATCATTCACAACCCCACCGTCAACAAGGTAACCGTATCCGAAATCTGTCAACTCTAAGAATCTGAGC
TTCATACGGAACTAGGTGGGTGAGGAAATCAGTGGTCTGCTGCGTCCTCT------------------------------
--TGTGTAGGGGCGCAGAACGAGCTGAT-GCCCGACTGAGTGTTACAAAGTAAAATTCTAGCGCTGAAAGTGTTCGTTCC
AAAACTCCAGTTTAATTCGGCCCCAATGCTCAGGCCTTACCTGCAAAGCAAAAATC--AGTGTCCACTGTTCTCTGTCCT
TAATTTGTGATACTCTGATTCAGAGGCTTATGTGCTTAGCTGAGTTGAATTCATGTGATTGGTCATGCAGAGGTTGGATG
AGATGGGTGTAGAAATCATTCCTGTTGATGCGGGTATCAAGGATTTCAATGTAGTCGAACAAGGTGATGTTGTTGTGTTG
CCTGCATTTGGAGCTGCTGTGGAGGAAATGTACACGCTAAATGAGAAGAAAGTGCAGATTGTTGATACGACCTGCC-CTT
GGGTTTCAAAGGTGAATTTTGCTTTTGAAGACCTCTCC-TTGCATTCTTCCTTTTATACCACTTGGCGATCGGCTGGTGA
TCGATGTTTCTCGAAAGT-AAAAAGACTTACTATATCAGGCTGATGAGGTCCATTATTCAATATAGGTCCGGAACATGGT
CGAAAAGCACAAGAAGAGTGAATATACTTCAATTATTCATGGGAAATATTCCCACGAAGAAACTGTTGCCACTGCTTCTT
TTGCAGGAAAGTACATCATTGTGAAGAATATGACAGAGGTACATCTAACGAATTTTATGTGTTGCTGTTCTTTGGACTT-
--------------------------------------------------------------------------------
----------------------
>wt_mxg_23_38_aligned_consensus Alignment of 4 sequences: wt_mxg_23_38_A0159F_D05.ab1, wt_mxg_23_38_A0160R_D05.ab1 (reversed), wt_mxg_23_38_M13_Forward__-20__D05.ab1, wt_mxg_23_38_M13_Reverse_D05.ab1 (reversed)
CAGGCGATGTGATCAAGACGCTCAAGGATAACGGCAACCAGTACACATGGGGCCCCGTCACCGTGAAGCTCGCGGAGGCC
TACGGATTCTGCTGGGGCGTCGAGCGCGCCGTGCAGATCGCGTACGAGGCGCGCAAGCAGTTCCCCGAGGAGCGCATCTG
GCTCACCAACGAAATCATTCACAACCCCACCGTCAACAAGGTAACCGTATCCGAAATCTGTCAACTCTAAGAATCTGAGC
TTCATACGGAACTAGGTGGGTGAGGAAATCAGTTGTCTGCTGCGTCCTCT------------------------------
--TGTGTAAGGGCGCAGAACGAGCTGAT-GCCCGACTGAGTGTTACAAAGTAAAATTCTAGCGCTGAAAGTGTTCGTTCC
AAAACTCCAGTTTAATTCGGCCCCAGTGCTCAGGCCTTACCTGCAAAGCAAAAATCATAGTGTCCACTGTTCTCTGTCCT
TAATTTGTGATACTCTGATTCAGAGGCTTATGTGCTTAGCTGAGTTGAATTCATGTGATTGGTCATGCAGAGGTTGGATG
AGATGGGTGTAGAAATCATTCCTGTTGATGCGGGTATCAAGGATTTCAATGTAGTCGAACAAGGTGATGTTGTTGTGTTG
CCTGCATTTGGAGCTGCTGTGGAGGAAATGTACACGCTAAATGAGAAGAAAGTGCAGATTGTTGATACGACCTGCC-CTT
GGGTTTCAAAGGTGAATTTTGCTTTTGAAGACCTCTCC-TTGCATTCTTCCTTTTATACCACTTGGCGATCGGCTGCTGA
TCGATGTTTCTCGAAAGT-AAAAAGACTTACTATATCAGGCTGATGAGGTCCATTATTCAATATAGGTCTGGAACATGGT
CGAAAAGCACAAGAAGAGTGAATATACTTCAATTATTCATGGGAAATATTCCCACGAAGAAACTGTTGCCACTGCTTCTT
TTGCAGGAAAGTACATCATTGTGAAGAATATGACAGAGGTACATCTAACGAATTTTATGTGTTGCTGTTCTTTGGACTT-
--------------------------------------------------------------------------------
----------------------
>wt_mxg_23_35_aligned_consensus Alignment of 4 sequences: wt_mxg_23_35_A0159F_A05.ab1, wt_mxg_23_35_A0160R_A05.ab1 (reversed), wt_mxg_23_35_M13_Forward__-20__A05.ab1, wt_mxg_23_35_M13_Reverse_A05.ab1 (reversed)
CAGGCGATGTGATCAAGACGCTCAAGGAGAACGGCGACCAGTACACCTGGGGCCCCGTCACCGTGAAGCTCGCGGAGGCC
TACGGATTCTGCTGGGGCGTCGAGCGCGCCGTGCAGATCGCGTACGAGGCGCGCAAGCAGTTCCCCGAGGAGCGCATCTG
GCTCACCAACGAAATCATTCACAACCCCACCGTCAACAAGGTAACCGTATCCGAAATCTGTCAACTCTAAGAATCTGAGC
TTCATACGGAACTAGGTGGGTGAGGAAATCAGTGGTCTGCTGCGTCCTCT------------------------------
--TGTGTAAGGGCGCAGAACGAGCTGAT-GCCCGACTGAGTGTTACAAAGTAAAATTCTAGCGCTGAAGGTGTTCGTTCC
AAAACTCCAGTTTAATTCGGCCCCAGTGCTCAGGCCTTACCTGCAAAGCAAAAATC--AGTGTCCACTGTTCTCTGTCCT
TAATTTGTGATACTCTGATTCAGAGGCTTATGTGCTTAGCTGAGTTGAATTCATGTGATTGGTCATGCAGAGGTTGGATG
AGATGGGTGTAGAAATCATTCCTGTTGATGCGGGTATCAAGGATTTCAATGTAGTCGAACAAGGTGATGTTGTTGTGTTG
CCTGCATTTGGAGCTGCTGTGGAGGAAATGTACACGCTAAATGGGAAGAAAGTGCAGATTGTTGATACGACCTGCC-CTT
GGGTTTCAAAGGTGAATTTTGCTTTTGAAGACCTCTCC-TTGCATTCTTCCTTTTATACCACTTGGCGATCGGCTGGTGA
TCGATGTTTCTCGAAAGT-AAAAAGACTTACTATATCAGGCTGATGGGGTCCATTATTCAATATAGGTCTGGAACATGGT
CGAAAAGCACAAGAAGAGTGAATATACTTCAATTATTCATGGGAAATATTCCCACGAAGAAACTGTTGCCACTGCTTCTT
TTGCAGGAAAGTACATCATTGTGAAGAATATGACAGAGGTACATCTAACGAATTTTATGTGTTGCTGTTCTTTGGACTT-
--------------------------------------------------------------------------------
----------------------
>wt_mxg_23_28_aligned_consensus Alignment of 4 sequences: wt_mxg_23_28_A0159F_D04.ab1, wt_mxg_23_28_A0160R_D04.ab1 (reversed), wt_mxg_23_28_M13_Forward__-20__D04.ab1, wt_mxg_23_28_M13_Reverse_D04.ab1 (reversed)
CAGGCGATGTGATCAAGACGCTCAAGGATAACGGCAACCAGTACACATGGGGCCCCGTCACCGTGAAGCTCGCGGAGGCC
TACGGATTCGGCTGGGGCGTCGAGCGCGCCGTGCAGATCGCGTACGAGGCGCGCAAGCAGTTCCCCGAGGAGCGCATCTG
GCTCACCAACGAAATCATTCACAACCCCACCGTCAACAAGGTAACCGTATCCGAAATCTGTCAACTCTAAGAATCTGAGC
TTCATACGGAACTAGGTGGGTGAGGAAATCAGTGGTCTGCTGCGTCCTCT------------------------------
--TGTGTAAGGGCGCAGAACGAGCTGAT-GCCCGACTGAGTGTTACAAAGTAAAATTCTAGCGCTGAAAGTGTTCATTCC
AAAACTCCAGTTTAATTCGGCCCCAGTGCTCAGGCCTTACCTGCAAAGCAAAAATCATAGTGTCCACTGTTCTCTGTCCT
TAATTTGTGATACTCTGATTCAGAGGTTTATGTGCTTAGCTGAGTTGAATTCATGTGATTGGTCATGCAGAGGTTGGATG
AGATGGGTGTAGAAATCATTCCTGTTGATGCGGGTATCAAGGATTTCAATGTAGTCGAACAAGGTGATGTTGTTGTGTTG
CCTGCATTTGGAGCTGCTGTGGAGGAGATGTACACGCTAAATGATAAGAAAGTGCAGATTGTTGATACGACCTG-C-CTT
GGGTTTCAAAGGTGAATTTTGCTTTTGAAGACCTCTCC-TTGCATTCTTCCTTTTATACCACTTGGCGATCGGCTGCTGA
TCGATGTTTCTCGAAAGT-AAAAAGACTTACTATATCAGGCTGATGAGGTCCATTATTCAATATAGGTCTGGAACATGGT
CGAAAAGCACAAGAAGAGTGAATATACTTCAATTATTCATGGGAAATATTCCCACGAAGAAACTGTTGCCACTGCTTCTT
TTGCAGGAAAGTACATCATTGTGAAGAATATGACAGAGGTACATCTAACGAATTTTATGTGTTGCTGTTCTTTGGACTT-
--------------------------------------------------------------------------------
----------------------
>wt_mxg_23_24_aligned_consensus Alignment of 4 sequences: wt_mxg_23_24_A0159F_H03.ab1, wt_mxg_23_24_A0160R_H03.ab1 (reversed), wt_mxg_23_24_M13_Forward__-20__H03.ab1, wt_mxg_23_24_M13_Reverse_H03.ab1 (reversed)
CAGGCGATGTGATCAAGACGCTCAAGGATAACGGCAACCAGTACACATGGGGCCCCGTCACCGTGAAGCTCGCGGAGGCC
TACGGATTCTGCTGGGGCGTCGAGCGCGCCGTGCAGATCGCGTACGAGGCGCGCAAGCAGTTCCCCGAGGAGCGCATCTG
GCTCACCAACGAAATCATTCACAACCCCACCGTCAACAAGGTAACCGTATCCGAAATCTGTCAACTCTAAGAATCTGAGC
TTCATACGGAACTAGGTGGGTGAGGAAATCAGTTGTCTGCTGCGTCCTCT------------------------------
--TGTGTAAGGGCGCAGAACGAGCTGAT-GCCCGACTGAGTGTTACAAAGTAAAATTCTAGCGCTGAAAGTGTTCGTTCC
AAAACTCCAGTTTAATTCGGCCCCAGTGCTCAGGCCTTACCTGCAAAGCAAAAATCATAGTGTCCACTGTTCTCTGTCCT
TAATTTGTGATACTCTGATTCAGAGGCTTATGTGCTTAGCTGAGTTGAATTCATGTGATTGGTCATGCAGAGGTTGGATG
AGATGGGTGTAGAAATCATTCCTGTTGATGCGGGTATCAAGGATTTCAATGTAGTCGAACAAGGTGATGTTGTTGTGTTG
CCTGCATTTGGAGCTGCTGTGGAGGAAATGTACACGCTAAATGAGAAGAAAGTGCAGATTGTTGATACGACCTGCC-CTT
GGGTTTCAAAGGTGAATTTTGCTTTTGAAGACCTCTCC-TTGCATTCTTCCTTTTATACCACTTGGCGATCGGCTGCTGA
TCGATGTTTCTCGAAAGT-AAAAAGACTTACTATATCAGGCTGATGAGGTCCATTATTCAATATAGGTCTGGAACATGGT
CGAAAAGCACAAGAAGAGTGAATATACTTCAATTATTCATGGGAAATATTCCCACGAAGAAACTGTTGCCACTGCTTCTT
TTGCAGGAAAGTACATCATTGTGAAGAATATGACAGAGGTACATCTAACGAATTTTATGTGTTGCTGTTCTTTGGACTT-
--------------------------------------------------------------------------------
----------------------
>wt_mxg_23_19_aligned_consensus Alignment of 4 sequences: wt_mxg_23_19_A0159F_C03.ab1, wt_mxg_23_19_A0160R_C03.ab1 (reversed), wt_mxg_23_19_M13_Forward__-20__C03.ab1, wt_mxg_23_19_M13_Reverse_C03.ab1 (reversed)
CAGGCGATGTGATCAAGACGCTCAAGGATAACGGCAACCAGTACACATGGGGCCCCGTCACCGTGAAGCTCGCGGAGGCC
TACGGATTCTGCTGGGGCGTCGAGCGCGCCGTGCAGATCGCGTACGAGGCGCGCAAGCAGTTCCCCGAGGAGCGCATCTG
GCTCACCAACGAAATCATTCACAACCCCACCGTCAACAAGGTAACCGTATCCGAAATCTGTCAACTCTAAGAATCTGAGC
TTCATACGGAACTAGGTGGGTGAGGAAATCAGTTGTCTGCTGCGTCCTCT------------------------------
--TGTGTAAGGGCGCAGAACGAGCTGAT-GCCCGACTGAGTGTTACAAAGTAAAATTCTAGCGCTGAAAGTGTTCGTTCC
AAAACTCCAGTTTAATTCGGCCCCAGTGCTCAGGCCTTACCTGCAAAGCAAAAATCATAGTGTCCACTGTTCTCTGTCCT
TAATTTGTGATACTCTGATTCAGAGGCTTATGTGCTTAGCTGAGTTGAATTCATGTGATTGGTCATGCAGAGGTTGGATG
AGATGGGTGTAGAAATCATTCCTGTTGATGCGGGTATCAAGGATTTCAATGTAGTCGAACAAGGTGATGTTGTTGTGTTG
CCTGCATTTGGAGCTGCTGTGGAGGAAATGTACACGCTAAATGAGAAGAAAGTGCAGATTGTTGATACGACCTGCC-CTT
GGGTTTCAAAGGTGAATTTTGCTTTTGAAGACCTCTCC-TTGCATTCTTCCTTTTATACCACTTGGCGATCGGCTGCTGA
TCGATGTTTCTCGAAAGT-AAAAAGACTTACTATATCAGGCTGATGAGGTCCATTATTCAATATAGGTCTGGAACATGGT
CGAAAAGCACAAGAAGAGTGAATATACTTCAATTATTCATGGGAAATATTCCCACGAAGAAACTGTTGCCACTGCTTCTT
TTGCAGGAAAGTACATCATTGTGAAGAATATGACAGAGGTACATCTAACGAATTTTATGTGTTGCTGTTCTTTGGACTT-
--------------------------------------------------------------------------------
----------------------
>wt_mxg_23_18_aligned_consensus Alignment of 4 sequences: wt_mxg_23_18_A0159F_B03.ab1, wt_mxg_23_18_A0160R_B03.ab1 (reversed), wt_mxg_23_18_M13_Forward__-20__B03.ab1, wt_mxg_23_18_M13_Reverse_B03.ab1 (reversed)
CAGGCGATGTGATCAAGACGCTCAAGGATAACGGCAACCAGTACACATGGGGCCCCGTCACCGTGAAGCTCGCGGAGGCC
TACGGATTCTGCTGGGGCGTCGAGCGCGCCGTGCAGATCGCGTATGAGGCGCGCAAGCAGTTCCCCGAGGAGCGCATCTG
GCTCACCAACGAAATCATTCACAACCCCACCGTCAACAAGGTAACCGTATCCGAAATCTGTCAACTCTAAGAATCTGAGC
TTCATACGGAACTAGGTGGGTGAGGAAATCAGTTGTCTGCTGCGTCCTCT------------------------------
--TGTGTAAGGGCGCAGAACGAGCTGAT-GCCCGACTGAGTGTTACAAAGTAAAATTCTAGCGCTGAAAGTGTTCGTTCC
AAAACTCCAGTTTAATTCGGCCCCAGTGCTCAGGCCTTACCTGCAAAGCAAAAATCATAGTGTCCACTGTTCTCTGTCCT
TAATTTGTGATACTCTGATTCAGAGGCTTATGTGCTTAGCTGAGTTGAATTCATGTGATTGGTCATGCAGAGGTTGGATG
AGATGGGTGTAGAAATCATTCCTGTTGATGCGGGTATCAAGGATTTCAATGTAGTCGAACAAGGTGATGTTGTTGTGTTG
CCTGCATTTGGAGCTGCTGTGGAGGAAATGTACACGCTAAATGAGAAGAAAGTGCAGATTGTTGATACGACCTGCC-CTT
GGGTTTCAAAGGTGAATTTTGCTTTTGAAGACCTCTCC-TTGCATTCTTCCTTTTATACCACTTGGCGATCGGCTGCTGA
TCGATGTTTCTCGAAAGT-AAAAAGACTTACTATATCAGGCTGATGAGGTCCATTATTCAATATAGGTCTGGAACATGGT
CGAAAAGCACAAGAAGAGTGAATATACTTCAATTATTCATGGGAAATATTCCCACGAAGAAACTGTTGCCACTGCTTCTT
TTGCAGGAAAGTACATCATTGTGAAGAATATGACAGAGGTACATCTAACGAATTTTATGTGTTGCTGTTCTTTGGACTT-
--------------------------------------------------------------------------------
----------------------
>wt_mxg_23_10_aligned_consensus Alignment of 4 sequences: wt_mxg_23_10_A0159F_B02.ab1, wt_mxg_23_10_A0160R_B02.ab1 (reversed), wt_mxg_23_10_M13_Forward__-20__B02.ab1, wt_mxg_23_10_M13_Reverse_B02.ab1 (reversed)
CAGGCGATGTGATCAAGACGCTCAAGGATAACGGCAACCAGTACACATGGGGCCCCGTCACCGTGAAGCTCGCGGAGGCC
TACGGATTCTGCTGGGGCGTCGAGCGCGCCGTGCAGATCGCGTACGAGGCGCGCAAGCAGTTCCCCGAGGAGCGCATCTG
GCTCACCAACGAAATCATTCACAACCCCACCGTCAACAAGGTAACCGTATCCGAAATCTGTCAACTCTAAGAATCTGAGC
TTCATACGGAACTAGGTGGGTGAGGAAATCAGTTGTCTGCTGCGTCCTCT------------------------------
--TGTGTAAGGGCGCAGAACGAGCTGAT-GCCCGACTGAGTGTTACAAAGTAAAATTCTAGCGCTGAAAGTGTTCGTTCC
AAAACTCCAGTTTAATTCGGCCCCAGTGCTCAGGCCTTACCTGCAAAGCAAAAATCATAGTGTCCACTGTTCTCTGTCCT
TAATTTGTGATACTCTGATTCAGAGGCTTATGTGCTTAGCTGAGTTGAATTCATGTGATTGGTCATGCAGAGGTTGGATG
AGATGGGTGTAGAAATCATTCCTGTTGATGCGGGTATCAAGGATTTCAATGTAGTCGAACAAGGTGATGTTGTTGTGTTG
CCTGCATTTGGAGCTGCTGTGGAGGAAATGTACACGCTAAATGAGAAGAAAGTGCAGATTGTTGATACGACCTGCC-CTT
GGGTTTCAAAGGTGAATTTTGCTTTTGAAGACCTCTCC-TTGCATTCTTCCTTTTATACCACTTGGCGATCGGCTGCTGA
TCGATGTTTCTCGAAAGT-AAAAAGACTTACTATATCAGGCTGATGAGGTCCATTATTCAATATAGGTCTGGAACATGGT
CGAAAAGCACAAGAAGAGTGAATATACTTCAATTATTCATGGGAAATATTCCCACGAAGAAACTGTTGCCACTGCTTCTT
TTGCAGGAAAGTACATCACTGTGAAGAATATGACAGAGGTACATCTAACGAATTTTATGTGTTGCTGTTCTTTGGACTT-
--------------------------------------------------------------------------------
----------------------
>wt_mxg_23_8_aligned_consensus Alignment of 4 sequences: wt_mxg_23_8_A0159F_H01.ab1, wt_mxg_23_8_A0160R_H01.ab1 (reversed), wt_mxg_23_8_M13_Forward__-20__H01.ab1, wt_mxg_23_8_M13_Reverse_H01.ab1 (reversed)
CAGGCGATGTGATCAAGACGCTCAAGGATAACGGCAACCAGTACACATGGGGCCCCGTCACCGTGAAGCTCGCGGAGGCC
TACGGATTCTGCTGGGGCGTCGAGCGCGCCGTGCAGATCGCGTACGAGGCGCGCAAGCAGTTCCCCGAGGAGCGCATCTG
GCTCACCAACGAGATCATTCACAACCCCACCGTCAACAAGGTAACCGTATCCGAAATCTGTCAACTCTAAGAATCTGAGC
TTCATACGGAACTAGGTGGGTGAGGAAATCAGTTGTCTGCTGCGTCCTCT------------------------------
--TGTGTAAGGGCGCAGAACGAGCTGAT-GCCCGACTGAGTGTTACAAAGTAAAATTCTAGCGCTGAAAGTGTTCGTTCC
AAAACTCCAGTTTAATTCGGCCCCAGTGCTCAGGCCTTACCTGCAAAGCAAAAATCATAGTGTCCACTGTTCTCTGTCCT
TAATTTGTGATACTCTGATTCAGAGGCTTATGTGCTTAGCTGAGTTGAATTCATGTGATTGGTCATGCAGAGGTTGGATG
AGATGGGTGTAGAAATCATTCCTGTTGATGCGGGTATCAAGGATTTCAATGTAGTCGAACAAGGTGATGTTGTTGTGTTG
CCTGCATTTGGAGCTGCTGTGGAGGAAATGTACACGCTAAATGAGAAGAAAGTGCAGATTGTTGATACGACCTGCC-CTT
GGGTTTCAAAGGTGAATTTTGCTTTTGAAGACCTCTCC-TTGCATTCTTCCTTTTATACCACTTGGCGATCGGCTGCTGA
TCGATGTTTCTCGAAAGT-AAAAAGACTTACTATATCAGGCTGATGAGGTCCATTATTCAATATAGGTCTGGAACATGGT
CGAAAGGCACAAGAAGAGTGAATATACTTCAATTATTCATGGGAAATATTCCCACGAAGAAACTGTTGCCACTGCTTCTT
TTGCAGGAAAGTACATCATTGTGAAGAATATGACAGAGGTACATCTAACGAATTTTATGTGTTGCTGTTCTTTGGACTT-
--------------------------------------------------------------------------------
----------------------
>wt_mxg_23_7_aligned_consensus Alignment of 4 sequences: wt_mxg_23_7_A0159F_G01.ab1, wt_mxg_23_7_A0160R_G01.ab1 (reversed), wt_mxg_23_7_M13_Forward__-20__G01.ab1, wt_mxg_23_7_M13_Reverse_G01.ab1 (reversed)
CAGGCGATGTGATCAAGACGCTCAAGGATAACGGCAACCAGTACACATGGGGCCCCGTCACCGTGAAGCTCGCGGAGGCC
TACGGATTCTGCTGGGGCGTCGAGCGCGCCGTGCAGATCGCGTACGAGGCGCGCAAGCAGTTCCCCGAGGAGCGCATCTG
GCTCACCAACGAAATCATTCACAACCCCACCGTCAACAAGGTAACCGTATCCGAAATCTGTCAACTCTAAGAATCTGAGC
TTCATACGGAACTAGGTGGGTGAGGAAATCAGTTGTCTGCTGCGTCCTCT------------------------------
--TGTGTAAGGGCGCAGAACGAGCTGAT-GCCCGACTGAGTGTTACAAAGTAAAATTCTAGCGCTGAAAGTGTTCGTTCC
AAAACTCCAGTTTAATTCGGCCCCAGTGCTCAGGCCTTACCTGCAAAGCAAAAATCATAGTGTCCACTGTTCTCTGTCCT
TAATTTGTGATACTCTGATTCAGAGGCTTATGTGCTTAGCTGAGTTGAATTCATGTGATTGGTCATGCAGAGGTTGGATG
AGATGGGTGTAGAAATCATTCCTGTTGATGCGGGTATCAAGGATTTCAATGTAGTCGAACAAGGTGATGTTGTTGTGTTG
CCTGCATTTGGAGCTGCTGTGGAGGAAATGTACACGCTAAATGAGAAGAAAGTGCAGATTGTTGATACGACCTGCC-CTT
GGGTTTCAAAGGTGAATTTTGCTTTTGAAGACCTCTCC-TTGTATTCTTCCTTTTATACCACTTGGCGATCGGCTGCTGA
TCGATGTTTCTCGAAAGT-AAAAAGACTTACTATATCAGGCTGATGAGGTCCATTATTCAATATAGGTCTGGAACATGGT
CGAAAAGCACAAGAAGAGTGAATATACTTCAATTATTCATGGGAAATATTCCCACGAAGAAACTGTTGCCACTGCTTCTT
TTGCAGGAAAGTACATCATTGTGAAGAATATGACAGAGGTACATCTAACGAATTTTATGTGTTGCTGTTCTTTGGACGT-
--------------------------------------------------------------------------------
----------------------
>wt_mxg_23_6_aligned_consensus Alignment of 4 sequences: wt_mxg_23_6_A0159F_F01.ab1, wt_mxg_23_6_A0160R_F01.ab1 (reversed), wt_mxg_23_6_M13_Forward__-20__F01.ab1, wt_mxg_23_6_M13_Reverse_F01.ab1 (reversed)
CAGGCGATGTGATCAAGACGCTCAAGGAGAACGGCGACCAGTACACCTGGGGCCCCGTCACCGTGAAGCTCGCGGAGGCC
TACGGATTCTGCTGGGGCGTCGAGCGCGCCGTGCAGATCGCGTACGAGGCGCGCAAGCAGTTCCCCGAGGAGCGCATCTG
GCTCACCAACGAAATCATTCACAACCCCACCGTCAACAAGGTAACCGTATCCGAAATCTGTCAACTCTAAGAATCTGAGC
TTCATACGGAACTAGGTGGGTGAGGAAATCAGTGGTCTGCTGCGTCCTCT------------------------------
--TGTGTAAGGGCGCAGAACGAGCTGAT-GCCCGACTGAGTGTTACAAAGTAAAATTCTAGCGCTGAAAGTGTTCGTTCC
AAAACTCCAGTTTAATTCGGCCCCAGTGCTCAGGCCCTACCTGCAAAGCAAAAATC--AGTGTCCACTGTTCTCTGTCCT
TAATTTGTGATACTCTGATTCAGAGGCTTATGTGCTTAGCTGAGTTGAATTCATGTGATTGGTCATGCAGAGGTTGGATG
AGATGGGTGTAGAAATCATTCCTGTTGATGCGGGTATCAAGGATTTCAATGTAGTCGAACAAGGTGATGTTGTTGTGTTG
CCTGCATTTGGAGCTGCTGTGGAGGAAATGTACACGCTAAATGGGAAGAAAGTGCAGATTGTTGATACGACCTGCC-CTT
GGGTTTCAAAGGTGAATTTTGCCTTTGAAGACCTCTCC-TTGCATTCTTCCTTTTATACCACTTGGCGATCGGCTGGTGA
TCGATGTTTCTCGAAAGT-AAAAAGACTTACTATATCAGGCTGATGAGGTCCATTATTCAATATAGGTCTGGAACATGGT
CGAAAAGCACAAGAAGAGTGAATATACTTCAATTATTCATGGGAAATATTCCCACGAAGAAACTGTTGCCACTGCTTCTT
TTGCAGGAAAGTACATCATTGTGAAGAATATGACAGAGGTATATCTAACGAATTTTATGTGTTGCTGTTCTTTGGACTT-
--------------------------------------------------------------------------------
----------------------
>wt_mxg_23_3_aligned_consensus Alignment of 4 sequences: wt_mxg_23_3_A0159F_C01.ab1, wt_mxg_23_3_A0160R_C01.ab1 (reversed), wt_mxg_23_3_M13_Forward__-20__C01.ab1, wt_mxg_23_3_M13_Reverse_C01.ab1 (reversed)
CAGGCGATGTGATCAAGACGCTCAAGGATAACGGCAACCAGTACACATGGGGCCCCGTCACCGTGAAGCTCGCGGAGGCC
TACGGATTCTGCTGGGGCGTCGAGCGCGCCGTGCAGATCGCGTACGAGGCGCGCAAGCAGTTCCCCGAGGAGCGCATCTG
GCTCACCAACGAAATCATTCACAACCCCACCGTCAACAAGGTAACCGTATCCGAAATCTGTCAACTCTAAGAATCTGAGC
TTCATACGGAACTAGGTGGGTGAGGAAATCAGTTGTCTGCTGCGTCCTCT------------------------------
--TGTGTAAGGGCGCAGAACGAGCTGAT-GCCCGACTGAGTGTTACAAAGTAAAATTCTAGCGCTGAAAGTGTTCGTTCC
AAAACTCCAGTTTAATTCGGCCCCAGTGCTCAGGCCTTACCTGCAAAGCAAAAATCATAGTGTCCACTGTTCTCTGTCCT
TAATTTGTGATACTCTGATTCAGAGGCTTATGTGCTTAGCTGAGTTGAATTCATGTGATTGGTCATGCAGAGGTTGGATG
AGATGGGTGTAGAAATCATTCCTGTTGATGCGGGTATCAAGGATTTCAATGTAGTCGAACAAGGTGATGTTGTTGTGTTG
CCTGCATTTGGAGCTGCTGTGGAGGAAATGTACACGCTAAATGAGAAGAAAGTGCAGATTGTTGATACGACCTGCC-CTT
GGGTTTCAAAGGTGAATTTTGCTTTTGAAGACCTCTCC-TTGCATTCTTCCTTTTATACCACTTGGCGATCGGCTGCTGA
TCGATGTTTCTCGAAAGT-AAAAAGACTTACTATATCAGGCTGATGAGGTCCATTATTCAATATAGGTCTGGAACATGGT
CGAAAAGCACAAGAAGAGTGAATATACTTCAATTATTCATGGGAAATATTCCCACGAAGAAACTGTTGCCACTGCTTCTT
TTGCAGGAAAGTACATCATTGTGAAGAATATGACAGAGGTACATCTAACGAATTTTATGTGTTGCTGTTCTTTGGACTT-
--------------------------------------------------------------------------------
----------------------
>tg_mxg_22_23_aligned_consensus Alignment of 4 sequences: tg_Mxg_22_23_A0159F_A12.ab1, tg_Mxg_22_23_A0160R_A12.ab1 (reversed), tg_Mxg_22_23_M13_Forward_20__A12.ab1, tg_Mxg_22_23_M13_Reverse_A12.ab1 (reversed)
CAGGCGATGTGATCAAGACGCTCAAGGATAACGGCAACCAGTACACATGGGGCCCCGTCACCGTGAA-------------
----------GCTGGGGCGTCGAGCGCGCCGTGCAGATCGCGTACGAGGCGCGCAAGCAGTTCCCCGAGGAGCGCATCTG
GCTCACCAACGAAATCATTCACAACCCCACCGTCAACAGGGTAACCGTATCCGAAATCTGTCAACTCTAAGAATCTGAGC
TTCATACGGAACTAGGTGGGTGAGGAAATCAGTGGTCTGCTGCGTCCTCT------------------------------
--TGTGTAAGGGCGCAGAACGAGCTGAT-GCCCGACTGAGTGTTACAAAGTAAAATTCTAGCGCTGAAAGTGTTCGTTCC
AAAACTCCAGTTTAATTCGGCCCCAGTGCTCAGGCCTTACCTGCAAAGCAAAAATC--AGTGTCCACTGTTCTCTGTCCT
TAATTTGTGATACTCTGATTCAGAGGCTTATGTGCTTAGCTGAGTTGAATTCATGTGATTGGTCATGCAGAGGTTGGATG
AGATGGGTGTAGAAATCATTCCTGTTGATGCGGGTATCAAGGATTTCAATGTAGTCGAACAAGGTGATGTTGTTGTGTTG
CCTGCATTTGGAGCTGCTGTGGAGGAAATGTACACGCTAAATGAGAAGAAAGTGCAGATTGTTGATACGACCTGCC-CTT
GGGTTTCAAAGGTGAATTTTGCTTTTGAAGACCTCTCC-TTGCATTCTTCCTTTTATACCACTTGGCGATCGGCTGGTGA
TCGATGTTTCTCGAAAGT-AAAAAGACTTACTATATCAGGCTGATGAGGTCCATTATTCAATATAGGTCTGGAACATGGT
CGAAAAGCACAAGAAGAGTGAATATACTTCAATTATTCATGGAAAATATTCCCACGAAGAAACTGTTGCCACTGCTTCTT
TTGCAGGAAAGTACATCATTGTGAAGAATATGACAGAGGTACGTCTAACGAATTTTATGTGTTGCTGTTCTTTGGACTT-
--------------------------------------------------------------------------------
----------------------
>tg_mxg_22_21_aligned_consensus Alignment of 4 sequences: tg_Mxg_22_21_A0159F_G11.ab1, tg_Mxg_22_21_A0160R_G11.ab1 (reversed), tg_Mxg_22_21_M13_Forward_20__G11.ab1, tg_Mxg_22_21_M13_Reverse_G11.ab1 (reversed)
CAGGCGATGTGATCAAGACGCTCAAGGATAACGGCAACCAGTACACATGGGGCCCCGTCACCGTGAA-------------
----------GCTGGGGCGTCGAGCGCGCCGTGCAGATCGCGTACGAGGCGCGCAAGCAGTTCCCCGAGGAGCGCATCTG
GCTCACCAACGAAATCATTCACAACCCCACCGTCAACAGGGTAACCGTATCCGAAATCTGTCAACTCTAAGAATCTGAGC
TTCATACGGAACTAGGTGGGTGAGGAAATCAGTGGTCTGCTGCGTCCTCT------------------------------
--TGTGTAAGGGCGCAGAACGAGCTGAT-GCCCGACTGAGTGTTACAAAGTAAAATTCTAGCGCTGAAAGTGTTCGTTCC
AAAACTCCAGTTTAATTCGGCCCCAGTGCTCAGGCCTTACCTGCAAAGCAAAAATC--AGTGTCCACTGTTCTCTGTCCT
TAATTTGTGATACTCTGATTCAGATGCTTATGTGCTTAGCTGAGTTGAATTCATGTGATTGGTCATGCAGAGGTTGGATG
AGATGGGTGTAGAAATCATTCCTGTTGATGCGGGTATCAAGGATTTCAATGTAGTCGAACAAGGTGATGTTGTTGTGTTG
CCTGCATTTGGAGCTGCTGTGGAGGAAATGTACACGCTAAATGAGAAGAAAGTGCAGATTGTTGATACGACCTGCC-CTT
GGGTTTCAAAGGTGAATTTTGCTTTTGAAGACCTCTCC-TTGCATTCTTCCTTTTATACCACTTGGCGATCGGCTGGTGA
TCGATGTTTCTCGAAAGT-AAAAAGACTTACTATATCAGGCTGATGAGGTCCATTATTCAATATAGGTCTGGAACATGGT
CGAAAAGCACAAGAAGAGTGAATATACTTCAATTATTCATGGAAAATATTCCCACGAAGAAACTGTTGCCACTGCTTCTT
TTGCAGGAAAGTACATCATTGTGAAGAATATGACAGAGGTACGTCTAACGAATTTTATGTGTTGCTGTTCTTTGGACTT-
--------------------------------------------------------------------------------
----------------------
>tg_mxg_22_30_aligned_consensus Alignment of 4 sequences: tg_Mxg_22_30_A0159F_H12.ab1, tg_Mxg_22_30_A0160R_H12.ab1 (reversed), tg_Mxg_22_30_M13_Forward_20__H12.ab1, tg_Mxg_22_30_M13_Reverse_H12.ab1 (reversed)
CAGGCGATGTGATCAAGACGCTCAAGGATAACGGCAACCAGTACACATGGGGCCCCGTCACCGTGAA-------------
----------GCTGGGGCGTCGAGCGCGCCGTGCAGATCGCGTACGAGGCGCGCAAGCAGTTCCCCGAGGAGCGCATCTG
GCTCACCAACGAAATCATTCACAACCCCACCGTCAACAGGGTAACCGTATCCGAAATCTGTCAACTCTAAGAATCTGAGC
TTCATACGGAACTAGGTGGGTGAGGAAATCAGTGGTCTGCTGCGTCCTCT------------------------------
--TGTGTAAGGGCGCAGAACGAGCTGAT-GCCCGACTGAGTGTTACAAAGTAAAATTCTAGCGCTGAAAGTGTTCGTTCC
AAAACTCCAGTTTAATTCGGCCCCAGTGCTCAGGCCTTACCTGCAAAGCAAAAATC--AGTGTCCACTGTTCTCTGTCCT
TAATTTGTGATACTCTGATTCAGAGGCTTATGTGCTTAGCTGAGTTGAATTCATGTGATTGGTCATGCAGAGGTTGGATG
AGATGGGTGTAGAAATCATTCCTGTTGATGCGGGTATCAAGGATTTCAATGTAGTCGAACAAGGTGATGTTGTTGTGTTG
CCTGCATTTGGAGCTGCTGTGGAGGAAATGTACACGCTAAATGAGAAGAAAGTGCAGATTGTTGATACGACCTGCC-CTT
GGGTTTCAAAGGTGAATTTTGCTTTTGAAGACCTCTCC-TTGCATTCTTCCTTTTATACCACTTGGCGATCGGCTGGTGA
TCGATGTTTCTCGAAAGT-AAAAAGACTTACTATATCAGGCTGATGAGGTCCATTATTCAATATAGGTCTGGAACATGGT
CGAAAAGCACAAGAAGAGTGAATATACTTCAATTATTCATGGAAAATATTCCCACGAAGAAACTGTTGCCACTGCTTCTT
TTGCAGGAAAGTACATCATTGTGAAGAATATGACAGAGGTACGTCTAACGAATTTTATGTGTTGCTGTTCTTTGGACTT-
--------------------------------------------------------------------------------
----------------------
>tg_mxg_22_20_aligned_consensus Alignment of 4 sequences: tg_Mxg_22_20_A0159F_F11.ab1, tg_Mxg_22_20_A0160R_F11.ab1 (reversed), tg_Mxg_22_20_M13_Forward_20__F11.ab1, tg_Mxg_22_20_M13_Reverse_F11.ab1 (reversed)
CAGGCGATGTGATCAAGACGCTCAAGGATAACGGCAACCAGTACACATGGGGCCCCGTCACCGTGAAGCTCGCGGAGGCC
TATGGATTCTGCTGGGGCGTCGAGCGCGCCGTGCAGATCGCGTACGAGGCGCGCAAGCAGTTCCCCGAGGAGCGCATCTG
GCTCACCAACGAAATCATTCACAACCCCACCGTCAACAAGGTAACCGTATCCGAAATCTGTCAACTCTAAGAATCTGAGC
TTCATACGGAACTAGGTGGGTGAGGAAATCAGTGGTCTGCTGCGTCCTCT------------------------------
--TGTGTAAGGGCGCAGAACGAGCTGAT-GCCCGACTGAGTGTTACAAAGTAAAATTCTAGCGCTGAAAGTGTTCGTTCC
AAAACTCCAGTTTAATTCGGCCCCAGTGCTCAGGCCTTACCTGCAAAGCAAAAATC--AGTGTCCACTGTTCTCTGTCCT
TAATTTGTGATACTCTGATTCAGAGGCTTATGTGCTTAGCTGAGTTGAATTCATGTGATTGGTCATGCAGAGGTTGGATG
AGATGGGTGTAGAAATCATTCCTGTTGATGCGGGTATCAAGGATTTCAATGTAGTCGAACAAGGTGATGTTGTTGTGTTG
CCTGCATTTGGAGCTGCTGTGGAGGAAATGTACACGCTAAATGAGAAGAAAGTGCAGATTGTTGATACGACCTGCCACTT
GGGTTTCAAAGGTGAATTTTGCTTTTGAAGACCTCTCC-TTGCATTCTTCCTTTTATACCACTTGGCGATCGGCTGGTGA
TCGATGTTTCTCGAAAGT-AAAAAGACTTACTATATCAGGCTGATGAGGTCCATTATTCAATATAGGTCTGGAACATGGT
CGAAAAGCACAAGAAGAGTGAATATACTTCAGTTATTCACGGAAAATATTCCCATGAAGAAACTGTTGCCACTGCTTCTT
TTGCAGGAAAGTACATCATTGTGAAGAATATGACAGAGGTACATCGAACGAATTTTGTGTTTTGCTGTTCTTTCGACTTC
GTATCAAACATGATCAGAGATAAGAAAGTTGAAATGTTTTGAATAGGAGACCTATGTGTGTGATTATATACTTGGTGGCC
AACTTGATGGGTCTAGCTCAAC
>tg_mxg_22_16_aligned_consensus Alignment of 4 sequences: tg_Mxg_22_16_A0159F_B11.ab1, tg_Mxg_22_16_A0160R_B11.ab1 (reversed), tg_Mxg_22_16_M13_Forward_20__B11.ab1, tg_Mxg_22_16_M13_Reverse_B11.ab1 (reversed)
CAGGCGATGTGATCAAGACGCTCAAGGATAACGGCAACCAGTACACATGGGGCCCCGTCACCGTGAA-------------
----------GCTGGGGCGTCGAGCGCGCCGTGCAGATCGCGTACGAGGCGCGCAAGCAGTTCCCCGAGGAGCGCATCTG
GCTCACCAACGAAATCATTCACAACCCCACCGTCAACAGGGTAACCGTATCCGAAATCTGTCAACTCTAAGAATCTGAGC
TTCATACGGAACTAGGTGGGTGAGGAAATCAGTGGTCTGCTGCGTCCTCT------------------------------
--TGTGTAAGGGCGCAGAACGAGCTGAT-GCCCGACTGAGTGTTACAAAGTAAAATTCTAGCGCTGAAAGTGTTCGTTCC
AAAACTCCAGTTTAATTCGGCCCCAGTGCTCAGGCCTTACCTGCAAAGCAAAAATC--AGTGTCCACTGTTCTCTGTCCT
TAATTTGTGATACTCTGATTCAGAGGCTTATGTGCTTAGCTGAGTTGAATTCATGTGATTGGTCATGCAGAGGTTGGATG
AGATGGGTGTAGAAATCATTCCTGTTGATGCGGGTATCAAGGATTTCAATGTAGTCGAACAAGGTGATGTTGTTGTGTTG
CCTGCATTTGGAGCTGCTGTGGAGGAAATGTACACGCTAAATGAGAAGAAAGTGCAGATTGTTGATACGACCTGCC-CTT
GGGTTTCAAAGGTGAATTTTGCTTTTGAAGACCTCTCC-TTGCATTCTTCCTTTTATACCACTTGGCGATCGGCTGGTGA
TCGATGTTTCTCGAAAGT-AAAAAGACTTACTATATCAGGCTGATGAGGTCCATTATTCAATATAGGTCTGGAACATGGT
CGAAAAGCACAAGAAGAGTGAATATACTTCAATTATTCATGGAAAATATTCCCACGAAGAAACTGTTGCCACTGCTTCTT
TTGCAGGAAAGTACATCATTGTGAAGAATATGACAGAGGTACGTCTAACGAATTTTATGTGTTGCTGTTCTTTGGACTT-
--------------------------------------------------------------------------------
----------------------
>tg_mxg_22_15_aligned_consensus Alignment of 4 sequences: tg_Mxg_22_15_A0159F_A11.ab1, tg_Mxg_22_15_A0160R_A11.ab1 (reversed), tg_Mxg_22_15_M13_Forward_20__A11.ab1, tg_Mxg_22_15_M13_Reverse_A11.ab1 (reversed)
CAGGCGATGTGATCAAGACGCTCAAGGATAACGGCAACCAGTACACATGGGGCCCCGTCACCGTGAA-------------
----------GCTGGGGCGTCGAGCGCGCCGTGCAGATCGCGTACGAGGCGCGCAAGCAGTTCCCCGAGGAGCGCATCTG
GCTCACCAACGAAATCATTCACAACCCCACCGTCAACAGGGTAACCGTATCCGAAATCTGTCAACTCTAAGAATCTGAGC
TTCATACGGAACTAGGTGGGTGAGGAAATCAGTGGTCTGCTGCGTCCTCT------------------------------
--TGTGTAAGGGCGCAGAACGAGCTGAT-GCCCGACTGAGTGTTACAAAGTAAAATTCTAGCGCTGAAAGTGTTCGTTCC
AAAACTCCAGTTTAATTCGGCCCCAGTGCTCAGGCCTTACCTGCAAAGCAAAAATC--AGTGTCCACTGTTCTCTGTCCT
TAATTTGTGATACTCTGATTCAGAGGCTTATGTGCTTAGCTGAGTTGAATTCATGTGATTGGTCATGCAGAGGTTGGATG
AGATGGGTGTAGAAATCATTCCTGTTGATGCGGGTATCAAGGATTTCAATGTAGTCGAACAAGGTGATGTTGTTGTGTTG
CCTGCATTTGGAGCTGCTGTGGAGGAAATGTACACGCTAAATGAGAAGAAAGTGCAGATTGTTGATACGACCTGCC-CTT
GGGTTTCAAAGGTGAATTTTGCTTTTGAAGACCTCTCC-TTGCATTCTTCCTTTTATACCACTTGGCGATCGGCTGGTGA
TCGATGTTTCTCGAAAGT-AAAAAGACTTACTATATCAGGCTGATGAGGTCCATTATTCAATATAGGTCTGGAACATGGT
CGAAAAGCACAAGAAGAGTGAATATACTTCAATTATTCATGGAAAATATTCCCACGAAGAAACTGTTGCCACTGCTTCTT
TTGCAGGAAAGTACATCATTGTGAAGAATATGACAGAGGTACGTCTAACGAATTTTATGTGTTGCTGTTCTTTGGACTT-
--------------------------------------------------------------------------------
----------------------
>tg_mxg_22_14_aligned_consensus Alignment of 4 sequences: tg_Mxg_22_14_A0159F_H10.ab1, tg_Mxg_22_14_A0160R_H10.ab1 (reversed), tg_Mxg_22_14_M13_Forward_20__H10.ab1, tg_Mxg_22_14_M13_Reverse_H10.ab1 (reversed)
CAGGCGATGTGATCAAGACGCTCAAGGATAACGGCAACCAGTACACATGGGGCCCCGTCACCGTGAA-------------
----------GCTGGGGCGTCGAGCGCGCCGTGCAGATCGCGTACGAGGCGCGCAAGCAGTTCCCCGAGGAGCGCATCTG
GCTCACCAACGAAATCATTCACAACCCCACCGTCAACAGGGTAACCGTATCCGAAATCTGTCAACTCTAAGAATCTGAGC
TTCATACGGAACTAGGTGGGTGAGGAAATCAGTGGTCTGCTGCGTCCTCT------------------------------
--TGTGTAAGGGCGCAGAACGAGCTGAT-GCCCGACTGAGTGTTACAAAGTAAAATTCTAGCGCTGAAAGTGTTCGTTCC
AAAACTCCAGTTTAATTCGGCCCCAGTGCTCAGGCCTTACCTGCAAAGCAAAAATC--AGTGTCCACTGTTCTCTGTCCT
TAATTTGTGATACTCTGATTCAGAGGCTTATGTGCTTAGCTGAGTTGAATTCATGTGATTGGTCATGCAGAGGTTGGATG
AGATGGGTGTAGAAATCATTCCTGTTGATGCGGGTATCAAGGATTTCAATGTAGTCGAACAAGGTGATGTTGTTGTGTTG
CCTGCATTTGGAGCTGCTGTGGAGGAAATGTACACGCTAAATGAGAAGAAAGTGCAGATTGTTGATACGACCTGCC-CTT
GGGTTTCAAAGGTGAATTTTGCTTTTGAAGACCTCTCC-TTGCATTCTTCCTTTTATACCACTTGGCGATCGGCTGGTGA
TCGATGTTTCTCGAAAGT-AAAAAGACTTACTATATCAGGCTGATGAGGTCCATTATTCAATATAGGTCTGGAACATGGT
CGAAAAGCACAAGAAGAGTGAATATACTTCAATTATTCATGGAAAATATTCCCACGAAGAAACTGTTGCCACTGCTTCTT
TTGCAGGAAAGTACATCATTGTGAAGAATATGACAGGGGTACGTCTAACGAATTTTATGTGTTGCTGTTCTTTGGACTT-
--------------------------------------------------------------------------------
----------------------
>tg_mxg_22_11_aligned_consensus Alignment of 4 sequences: tg_Mxg_22_11_A0159F_E10.ab1, tg_Mxg_22_11_A0160R_E10.ab1 (reversed), tg_Mxg_22_11_M13_Forward_20__E10.ab1, tg_Mxg_22_11_M13_Reverse_E10.ab1 (reversed)
CAGGCGATGTGATCAAGACGCTCAAGGATAACGGCAACCAGTACACATGGGGCCCCGTCACCGTGAA-------------
----------GCTGGGGCGTCGAGCGCGCCGTGCAGATCGCGTACGAGGCGCGCAAGCAGTTCCCCGAGGAGCGCATCTG
GCTCACCAACGAAATCATTCACAACCCCACCGTCAACAGGGTAACCGTATCCGAAATCTGTCAACTCTAAGAATCTGAGC
TTCATACGGAACTAGGTGGGTGAGGAAATCAGTGGTCTGCTGCGTCCTCT------------------------------
--TGTGTAAGGGCGCAGAACGAGCTGAT-GCCCGACTGAGTGTTACAAAGTAAAATTCTAGCGCTGAAAGTGTTCGTTCC
AAAACTCCAGTTTAATTCGGCCCCAGTGCTCAGGCCTTACCTGCAAAGCAAAAATC--AGTGTCCACTGTTCTCTGTCCT
TAATTTGTGATACTCTGATTCAGAGGCTTATGTGCTTAGCTGAGTTGAATTCATGTGATTGGTCATGCAGAGGTTGGATG
AGATGGGTGTAGAAATCATTCCTGTTGATGCGGGTATCAAGGATTTCAATGTAGTCGAACAAGGTGATGTTGTTGTGTTG
CCTGCATTTGGAGCTGCTGTGGAGGAAATGTACACGCTAAATGAGAAGAAAGTGCAGATTGTTGATACGACCTGCC-CTT
GGGTTTCAAAGGTGAATTTTGCTTTTGAAGACCTCTCC-TTGCATTCTTCCTTTTATACCACTTGGCGATCGGCTGGTGA
TCGATGTTTCTCGAAAGT-AAAAAGACTTACTATATCAGGCTGATGAGGTCCATTATTCAATATAGGTCTGGAACATGGT
CGAAAAGCACAAGAAGAGTGAATATACTTCAATTATTCATGGAAAATATTCCCACGAAGAAACTGTTGCCACTGCTTCTT
TTGCAGGAAAGTACATCATTGTGAAGAATATGACAGAGGTACGTCTAACGAATTTTATGTGTTGCTGTTCTTTGGACTT-
--------------------------------------------------------------------------------
----------------------
>tg_mxg_22_7_aligned_consensus Alignment of 4 sequences: tg_Mxg_22_7_A0159F_A10.ab1, tg_Mxg_22_7_A0160R_A10.ab1 (reversed), tg_Mxg_22_7_M13_Forward_20__A10.ab1, tg_Mxg_22_7_M13_Reverse_A10.ab1 (reversed)
CAGGCGATGTGATCAAGACGCTCAAGGATAACGGCAACCAGTACACATGGGGCCCCGTCACCGTGAA-------------
----------GCTGGGGCGTCGAGCGCGCCGTGCAGATCGCGTACGAGGCGCGCAAGCAGTTCCCCGAGGAGCGCATCTG
GCTCACCAACGAAATCATTCACAACCCCACCGTCAACAGGGTAACCGTATCCGAAATCTGTCAACTCTAAGAATCTGAGC
TTCATACGGAACTAGGTGGGTGAGGAAATCAGTGGTCTGCTGCGTCCTCT------------------------------
--TGTGTAAGGGCGCAGAACGAGCTGAT-GCCCGACTGAGTGTTACAAAGTAAAATTCTAGCGCTGAAAGTGTTCGTTCC
AAAACTCCAGTTTAATTCGGCCCCAGTGCTCAGGCCTTACCTGCAAAGCAAAAATC--AGTGTCCACTGTTCTCTGTCCT
TAATTTGTGATACTCTGATTCAGAGGCTTATGTGCTTAGCTGAGTTGAATTCATGTGATTGGTCATGCAGAGGTTGGATG
AGATGGGTGTAGAAATCATTCCTGTTGATGCGGGTATCAAGGATTTCAATGTAGTCGAACAAGGTGATGTTGTTGTGTTG
CCTGCATTTGGAGCTGCTGTGGAGGAAATGTACACGCTAAATGAGAAGAAAGTGCAGATTGTTGATACGACCTGCC-CTT
GGGTTTCAAAGGTGAATTTTGCTTTTGAAGACCTCTCC-TTGCATTCTTCCTTTTATACCACTTGGCGATCGGCTGGTGA
TCGATGTTTCTCGAAAGT-AAAAAGACTTACTATATCAGGCTGATGAGGTCCATTATTCAATATAGGTCTGGAACATGGT
CGAAAAGCACAAGAAGAGTGAATATACTTCAATTATTCATGGAAAATATTCCCACGAAGAAACTGTTGCCACTGCTTCTT
TTGCAGGAAAGTACATCATTGTGAAGAATATGACAGAGGTACGTCTAACGAATTTTATGTGTTGCTGTTCTTTGGACTT-
--------------------------------------------------------------------------------
----------------------
>tg_mxg_22_6_aligned_consensus Alignment of 4 sequences: tg_mxg_22_6_A0159F_H08.ab1, tg_mxg_22_6_A0160R_H08.ab1 (reversed), tg_mxg_22_6_M13_Forward__-20__H08.ab1, tg_mxg_22_6_M13_Reverse_H08.ab1 (reversed)
CAGGCGATGTGATCRAGACGCTCRAGGATARCGGCAACCAGTACACATGGGGCCCCGTCACCGTGAAGCTCGCGGAGGCC
TACGGATTCGGCTGGGGCGTCGAGCGCGCCGTGCAGATCGCGTACGAGGCGCGCAAGCAGTTCCCCGAGGAGCGCATCTG
GCTCACCAACGAAATCATTCACAACCCCACCGTCAACAAGGTAACCGTATCCGAAATCTGTCAACTCTAAGAATCTGAGC
TTCATACGGAACTAGGTGGGTGAGGAAATCAGTGGTCTGCTGCGTCCTCT------------------------------
--TGTGTAAGGGCGCAGAACGAGCTGAT-GCCCGACTGAGTGTTACAAAGTAAAATTCTAGCGCTGAAAGTGTTCGTTCC
AAAACTCCAGTTTAATTCGGCCCCAGTGCTCAGGCCTTACCTGCAAAGCAAAAATC--AGTGTCCACTGTTCTCTGTCCT
TAATTTGTGATACTCTGATTCAGAGGCTTATGTGCTTAGCTGAGTTGAATTCATGTGATTGGTCATGCAGAGGTTGGATG
AGATGGGTGTAGAAATCATTCCTGTTGATGCGGGTATCAAGGATTTCAATGTAGTCGAACAAGGTGATGTTGTTGTGTTG
CCTGCATTTGGAGCTGCTGTGGAGGAAATGTACACGCTAAATGAGAAGAAAGTGCAGATTGTTGATACGACCTGCC-CTT
GGGTTTCAAAGGTGAATTTTGCTTTTGAAGACCTCTCC-TTGCATTCTTCCTTTTATACCACTTGGCGATCGGCTGGTGA
TCGATGTTTCTCGAAAGT-AAAAAGACTTACTATATCAGGCTGATGAGGTCCATTATTCAATATAGGTCTGGAACATGGT
CGAAAAGCACAAGAAGAGTGAATATACTTCAATTATTCATGGGAAATATTCCCACGAAGAAACTGTTGCCACTGCTTCTT
TTGCAGGAAAGTACATCATTGTGAAGAATATGACAGAGGTACATCTAACGAATTTTATGTGTTGCTGTTCTTTGGACTT-
--------------------------------------------------------------------------------
----------------------
>tg_mxg_22_4_aligned_consensus Alignment of 4 sequences: tg_mxg_22_4_A0159F_F08.ab1, tg_mxg_22_4_A0160R_F08.ab1 (reversed), tg_mxg_22_4_M13_Forward__-20__F08.ab1, tg_mxg_22_4_M13_Reverse_F08.ab1 (reversed)
CAGGCGATGTGATCAAGACGCTCAAGGATAACGGCAACCAGTACACATGGGGCCCCGTCACCGTGAA-------------
----------GCTGGGGCGTCGAGCGCGCCGTGCAGATCGCGTACGAGGCGCGCAAGCAGTTCCCCGAGGAGCGCATCTG
GCTCACCAACGAAATCATTCACAACCCCACCGTCAACAGGGTAACCGTATCCGAAATCTGTCAACTCTAAGAATCTGAGC
TTCATACGGAACTAGGTGGGTGAGGAAATCAGTGGTCTGCTGCGTCCTCT------------------------------
--TGTGTAAGGGCGCAGAACGAGCTGAT-GCCCGACTGAGTGTTACAAAGTAAAATTCTAGCGCTGAAAGTGTTCGTTCC
AAAACTCCAGTTTAATTCGGCCCCAGTGCTCAGGCCTTACCTGCAAAGCAAAAATC--AGTGTCCACTGTTCTCTGTCCT
TAATTTGTGATACTCTGATTCAGAGGCTTATGTGCTTAGCTGAGTTGAATTCATGTGATTGGTCATGCAGAGGTTGGATG
AGATGGGTGTAGAAATCATTCCTGTTGATGCGGGTATCAAGGATTTCAATGTAGTCGAACAAGGTGATGTTGTTGTGTTG
CCTGCATTTGGAGCTGCTGTGGAGGAAATGTACACGCTAAATGAGAAGAAAGTGCAGATTGTTGATACGACCTGCC-CTT
GGGTTTCAAAGGTGAATTTTGCTTTTGAAGACCTCTCC-TTGCATTCTTCCTTTTATACCACTTGGCGATCGGCTGGTGA
TCGATGTTTCTCGAAAGT-AAAAAGACTTACTATATCAGGCTGATGAGGTCCATTATTCAATATAGGTCTGGAACATGGT
CGAAAAGCACAAGAAGAGTGAATATACTTCAATTATTCATGGAAAATATTCCCACGAAGAAACTGTTGCCACTGCTTCTT
TTGCAGGAAAGTACATCATTGTGAAGAATATGACAGAGGTACGTCTAACGAATTTTATGTGTTGCTGTTCTTTGGACTT-
--------------------------------------------------------------------------------
----------------------
>tg_mxg_22_29_aligned_consensus Alignment of 4 sequences: tg_Mxg_22_29_A0159F_G12.ab1, tg_Mxg_22_29_A0160R_G12.ab1 (reversed), tg_Mxg_22_29_M13_Forward_20__G12.ab1, tg_Mxg_22_29_M13_Reverse_G12.ab1 (reversed)
CAGGCGATGTGATCAAGACGCTCAAGGATAACGGCAACCAGTACACATGGGGCCCCGTCACCGTGAAGCTCGCGGAGGCC
TACGGATTCTGCTGGGGCGTCGAGCGCGCCGTGCAGATCGCGTACGAGGCGCGCAAGCAGTTCCCCGAGGAGCGCATCTG
GCTCACCAACGAAATCATTCACAACCCCACCGTCAACAAGGTAACCGTATCCGAAATCTGTCAACTCTAAGAATCTGAGC
TTCATACGGAACTAGGTGGGTGAGGAAATCAGTGGTCTGCTGCGTCCTCT------------------------------
--TGTGTAAGGGCGCAGAACGAGCTGAT-GCCCGACTGAGTGTTACAAAGTAAAATTCTAGCGCTGAAAGTGTTCATTCC
AAAACTCCAGTTTAATTCGGCCCCAGTGCTCAGGCCTTACCTGCAAAGCAAAAATCATAGTGTCCACTGTTCTCTGTCCT
TAATTTGTGATACTCTGATTCAGAGGCTTATGTGCTTAGCTGAGTTGAATTCATGTGATTGGTCATGCAGAGGTTGGATG
AGATGGGTGTAGAAATCATTCCTGTTGATGCGGGTATCAAGGATTTCAATGTAGTCGAACAAGGTGATGTTGTTGTGTTG
CCTGCATTTGGAGCTGCTGTGGAGGAGATGTACACGCTAAATGAGAAGAAAGTGCAGATTGTTGATACGACCTGCC-CTT
GGGTTTCAAAGGTGAATTTTGCTTTTGAAGACCTCTCC-TTGCATTCTTCCTTTTATACCACTTGGCGATCGGCTGCTGA
TCGATGTTTCTCGAAAGT-AAAAAGACTTACTATATCAGGCTGATGAGGTCCATTATTCAATATAGGTCTGGAACATGGT
CGAAAAGCACAAGAAGAGTGAATATACTTCAATTATTCATGGAAAATATTTCCACGAAGAAACTGTTGCCACTGCTTCTT
TTGCAGGAAAGTACATCATTGTGAAGAATATGACAGAGGTACATCTAACGAATTTTATGTGTTGCTGTTCTTTGGACTT-
--------------------------------------------------------------------------------
----------------------
>tg_mxg_22_28_aligned_consensus Alignment of 4 sequences: tg_Mxg_22_28_A0159F_F12.ab1, tg_Mxg_22_28_A0160R_F12.ab1 (reversed), tg_Mxg_22_28_M13_Forward_20__F12.ab1, tg_Mxg_22_28_M13_Reverse_F12.ab1 (reversed)
CAGGCGATGTGATCAAGACGCTCAAGGATAACGGCAACCAGTACACATGGGGCCCCGTCACCGTGAAGCTCGCGGAGGCC
TACGGATTCTGCTGGGGCGTCGAGCGCGCCGTGCAGATCGCGTACGAGGCGCGCAAGCAGTTCCCCGAGGAGCGCATCTG
GCTCACCAACGAAATCATTCACAACCCCACCGTCAACAAGGTAACCGTATCCGAAATCTGTCAACTCTAAGAATCTGAGC
TTCATACGGAACTAGGTGGGTGAGGAAATCAGTGGTCTGCTGCGTCCTCT------------------------------
--TGTGTAAGGGCGCAGAACGAGCTGAT-GCCCGACTGAGTGTTACAAAGTAAAATTCTAGCGCTGAAAGTGTTCATTCC
AAAACTCCAGTTTAATTCGGCCCCAGTGCTCAGGCCTTACCTGCAAAGCAAAAATCATAGTGTCCACTGTTCTCTGTCCT
TAATTTGTGATACTCTGATTCAGAGGCTTATGTGCTTAGCTGAGTTGAATTCATGTGATTGGTCATGCAGAGGTTGGATG
AGATGGGTGTAGAAATCATTCCTGTTGATGCGGGTATCAAGGATTTCAATGTAGTCGAACAAGGTGATGTTGTTGTGTTG
CCTGCATTTGGAGCTGCTGTGGAGGAGATGTACACGCTAAATGAGAAGAAAGTGCAGATTGTTGATACGACCTGCC-CTT
GGGTTTCAAAGGTGAATTTTGCTTTTGAAGACCTCTCC-TTGCATTCTTCCTTTTATACCACTTGGCGATCGGCTGCTGA
TCGATGTTTCTCGAAAGT-AAAAAGACTTACTATATCAGGCTGATGAGGTCCATTATTCAATATAGGTCTGGAACATGGT
CGAAAAGCACAAGAAGAGTGAATATACTTCAATTATTCATGGAAAATATTTCCACGAAGAAACTGTTGCCACTGCTTCTT
TTGCAGGAAAGTACATCATTGTGAAGAATATGACAGAGGTACATCTAACGAATTTTATGTGTTGCTGTTCTTTGGACTT-
--------------------------------------------------------------------------------
----------------------
>tg_mxg_22_27_aligned_consensus Alignment of 3 sequences: tg_Mxg_22_27_A0159F_E12.ab1, tg_Mxg_22_27_A0160R_E12.ab1 (reversed), tg_Mxg_22_27_M13_Reverse_E12.ab1 (reversed)
------------------------------------------------------------------AGCTCGCGGAGGCC
TACGGATTCT--TGGGGCGTCGAGCGCGCCGTGCAGATCGCGTACGAGGCGCGCAAGCAGTTCCCCGAGGAGCGCATCTG
GCTCACCAACGAAATCATTCACAACCCCACCGTCAACAAGGTAGCCGTATCCGAAATCTGTCAACTCTAAGAATCTGAGC
TTCATACGGAACTAGGTGGGTGAGGAAATCAGTGGTCTGCTGCGTCCTCT------------------------------
--TGTGTAAGGGCGCAGAACGAGCTGAT-GCCCGACTGAGTGTTACAAAGTAAAATTCTAGCGCTGAAAGTGTTCATTCC
AAAACTCCAGTTTAATTCGGCCCCAGTGCTCAGGCCTTACCTGCAAAGCAAAAATCATAGTGTCCACTGTTCTCTGTCCT
TAATTTGTGATACTCTGATTCAGAGGCTTATGTGCTTAGCTGAGTTGAATTCATGTGATTGGTCATGCAGAGGTTGGATG
AGATGGGTGTAGAAATCATTCCTGTTGATGCGGGTATCAAGGATTTCAATGTAGTCGAACAAGGTGATGTTGTTGTGTTG
CCTGCATTTGGAGCTGCTGTGGAGGAGATGTACACGCTAAATGAGAAGAAAGTGCGGATTGTTGATACGACCTGCC-CTT
GGGTTTCAAAGGTGAATTTTGCTTTTGAAGACCTCTCC-TTGCATTCTTCCTTTTATACCACTTGGCGATCGGCTGCTGA
TCGATGTTTCTCGAAAGT-AAAAAGACTTACTATATCAGGCTGATGAGGTCCATTATTCAATATAGGTCTGGAACATGGT
CGAAAAGCACAAGAAGAGTGAATATACTTCAATTATTCATGGAAAATATTCCCACGAAGAAACTGTTGCCACTGCTTCTT
TTGCAGGAAAGTACATCATTGTGAAGAATATGACAGAGGTACATCTAACGAATTTTATGTTTTGCTGTTCTTTCGACTTC
GTATCAAACATGATCAGAGATAAGAAAGTTGAAATGTTTTGAATAGGCGGCCTATGTGTGTGATTATATACTTGGTGGCC
AACTTGATGGGTCTAGCTCAAC
>tg_mxg_22_24_aligned_consensus Alignment of 4 sequences: tg_Mxg_22_24_A0159F_B12.ab1, tg_Mxg_22_24_A0160R_B12.ab1 (reversed), tg_Mxg_22_24_M13_Forward_20__B12.ab1, tg_Mxg_22_24_M13_Reverse_B12.ab1 (reversed)
CAGGCGATGTGATCAAGACGCTCAAGGATAACGGCAACCAGTACACATGGGGCCCCGTCACCGTGAAGCTCGCGGAGGCC
TACGGATTCTGCTGGGGCGTCGAGCGCGCCGTGCAGATCGCGTACGAGGCGCGCAAGCAGTTCCCCGAGGAGCGCATCTG
GCTCACCAACGAAATCATTCACAACCCCACCGTCAACAAGGTAACCGTATCCGAAATCTGTCAACTCTAAGAATCTGAGC
TTCATACGGAACTAGGTGGGTGAGGAAATCAGTGGTCTGCTGCGTCCTCT------------------------------
--TGTGTAAGGGCGCAGAACGAGCTGAT-GCCCGACTGAGTGTTACAAAGTAAAATTCTAGCGCTGAAAGTGTTCATTCC
AAAACTCCAGTTTAATTCGGCCCCAGTGCTCAGGCCTTACCTGCAAAGCAAAAATCATAGTGTCCACTGTTCTCTGTCCT
TAATTTGTGATACTCTGATTCAGAGGCTTATGTGCTTAGCTGAGTTGAATTCATGTGATTGGTCATGCAGAGGTTGGATG
AGATGGGTGTAGAAATCATTCCTGTTGATGCGGGTATCAAGGATTTCAATGTAGTCGAACAAGGTGATGTTGTTGTGTTG
CCTGCATTTGGAGCTGCTGTGGAGGAGATGTACACGCTAAATGAGAAGAAAGTGCAGATTGTTGATACGACCTGCC-CTT
GGGTTTCAAAGGTGAATTTTGCTTTTGAAGACCTCTCC-TTGCATTCTTCCTTTTATACCACTTGGCGATCGGCTGCTGA
TCGATGTTTCTCGAAAGT-AAAAAGACTTACTATATCAGGCTGATGAGGTCCATTATTCAATATAGGTCTGGAACATGGT
CGAAAAGCACAAGAAGAGTGAATATACTTCAATTATTCATGGAAAATATTTCCACGAAGAAACTGTTGCCACTGCTTCTT
TTGCAGGAAAGTACATCATTGTGAAGAATATGACAGAGGTACATCTAACGAATTTTATGTGTTGCTGTTCTTTGGACTT-
--------------------------------------------------------------------------------
----------------------
>tg_mxg_22_22_aligned_consensus Alignment of 4 sequences: tg_Mxg_22_22_A0159F_H11.ab1, tg_Mxg_22_22_A0160R_H11.ab1 (reversed), tg_Mxg_22_22_M13_Forward_20__H11.ab1, tg_Mxg_22_22_M13_Reverse_H11.ab1 (reversed)
CAGGCGATGTGATCAAGACGCTCAAGGATAACGGCAACCAGTACACATGGGGCCCCGTCACCGTGAAGCTCGCGGAGGCC
TACGGATTCTGCTGGGGCGTCGAGCGCGCCGTGCAGATCGCGTACGAGGCGCGCAAGCAGTTCCCCGAGGAGCGCATCTG
GCTCACCAACGAAATCATTCACAACCCCACCGTCAACAAGGTAACCGTATCCGAAATCTGTCAACTCTAAGAATCTGAGC
TTCATACGGAACTAGGTGGGTGAGGAAATCAGTGGTCTGCTGCGTCCTCT------------------------------
--TGTGTAAGGGCGCAGAACGAGCTGAT-GCCCGACTGAGTGTTACAAAGTAAAATTCTAGCGCTGAAAGTGTTCATTCC
AAAACTCCAGTTTAATTCGGCCCCAGTGCTCAGGCCTTACCTGCAAAGCAAAAATCATAGTGTCCACTGTTCTCTGTCCT
TAATTTGTGATACTCTGATTCAGAGGCTTATGTGCTTAGCTGAGTTGAATTCATGTGATTGGTCATGCAGAGGTTGGATG
AGATGGGTGTAGAAATCATTCCTGTTGATGCGGGTATCAAGGATTTCAATGTAGTCGAACAAGGTGATGTTGTTGTGTTG
CCTGCATTTGGAGCTGCTGTGGAGGAGATGTACACGCTAAATGAGAAGAAAGTGCAGATTGTTGATACGACCTGCC-CTT
GGGTTTCAAAGGTGAATTTTGCTTTTGAAGACCTCTCC-TTGCATTCTTCCTTTTATACCACTTGGCGATCGGCTGCTGA
TCGATGTTTCTCGAAAGT-AAAAAGACTTACTATATCAGGCTGATGAGGTCCATTATTCAATATAGGTCTGGAACATGGT
CGAAAAGCACAAGAAGAGTGAATATACTTCAATTATTCATGGAAAATATTTCCACGAAGAAACTGTTGCCACTGCTTCTT
TTGCAGGAAAGTACATCATTGCGAGGAATATGACAGAGGTACATCTAACGAATTTTATGTGTTGCTGTTCTTTGGACTT-
--------------------------------------------------------------------------------
----------------------
>tg_mxg_22_19_aligned_consensus Alignment of 4 sequences: tg_Mxg_22_19_A0159F_E11.ab1, tg_Mxg_22_19_A0160R_E11.ab1 (reversed), tg_Mxg_22_19_M13_Forward_20__E11.ab1, tg_Mxg_22_19_M13_Reverse_E11.ab1 (reversed)
CAGGCGATGTGATCAAGACGCTCAAGGATAACGGCAACCAGTACACATGGGGCCCCGTCACCGTGAAGCTCGCGGAGGCC
TACGGATTCTGCTGGGGCGTCGAGCGCGCCGTGCAGATCGCGTACGAGGCGCGCAAGCAGTTCCCCGAGGAGCGCATCTG
GCTCACCAACGAAATCATTCACAACCCCACCGTCAACAAGGTAACCGTATCCGAAATCTGTCAACTCTAAGAATCTGAGC
TTCATACGGAACTAGGTGGGTGAGGAAATCAGTGGTCTGCTGCGTCCTCT------------------------------
--TGTGTAAGGGCGCAGAACGAGCTGAT-GCCCGACTGAGTGTTACAAAGTAAAATTCTAGCGCTGAAAGTGTTCATTCC
AAAACTCCAGTTTAATTCGGCCCCAGTGCTCAGGCCTTACCTGCAAAGCAAAAATCATAGTGTCCACTGTTCTCTGTCCT
TAATTTGTGATACTCTGATTCAGAGGCTTATGTGCTTAGCTGAGTTGAATTCATGTGATTGGTCATGCAGAGGTTGGATG
AGATGGGTGTAGAAATCATTCCTGTTGGTGCGGGTATCAAGGATTTCAATGTAGTCGAACAAGGTGATGTTGTTGTGTTG
CCTGCATTTGGAGCTGCTGTGGAGGAGATGTACACGCTAAATGAGAAGAAAGTGCAGATTGTTGATACGACCTGCC-CTT
GGGTTTCAAAGGTGAATTTTGCTTTTGAAGACCTCTCC-TTGCATTCTTCCTTTTATACCACTTGGCGATCGGCTGCTGA
TCGATGTTTCTCGAAAGT-AAAAAGACTTACTATATCAGGCTGATGAGGTCCATTATTCAATATAGGTCTGGAACATGGT
CGAAAAGCACAAGAAGAGTGAATATACTTCAATTATTCATGGAAAATATTTCCACGAAGAAACTGTTGCCACTGCTTCTT
TTGCAGGAAAGTACATCATTGTGAAGAATATGACAGAGGTACATCTAACGAATTTTATGTGTTGCTGTTCTTTGGACTT-
--------------------------------------------------------------------------------
----------------------
>tg_mxg_22_13_aligned_consensus Alignment of 4 sequences: tg_Mxg_22_13_A0159F_G10.ab1, tg_Mxg_22_13_A0160R_G10.ab1 (reversed), tg_Mxg_22_13_M13_Forward_20__G10.ab1, tg_Mxg_22_13_M13_Reverse_G10.ab1 (reversed)
CAGGCGATGTGATCAAGACGCTCAAGGATAACGGCAACCAGTACACATGGGGCCCCGTCACCGTGAAGCTCGCGGAGGCC
TACGGAT--TGCTGGGGCGTCGAGCGTGCCGTGCAGATCGCGTACGAGGCGCGCAAGCAGTTCCCCGAGGAGCGCATCTG
GCTCACCAACGAAATCATTCACAACCCCACCGTCAACAAGGTAACCGTATCCGAAATCTGTCAACTCTAAGAATCTGAGC
TTCATACGGAACTAGGTGGGTGAGGAAATCAGTGGTCTGCTGCGTCCTCT------------------------------
--TGTGTAAGGGCGCAGAACGAGCTGAT-GCCCGACTGAGTGTTACAAAGTAAAATTCTAGCGCTGAAAGTGTTCATTCC
AAAACTCCAGTTTAATTCGGCCCCAGTGCTCAGGCCTTACCTGCAAAGCAAAAATCATAGTGTCCACTGTTCTCTGTCCT
TAATTTGTGATACCCTGATTCAGAGGCTTATGTGCTTAGCTGAGTTGAATTCATGTGATTGGTCATGCAGAGGTTGGATG
AGATGGGTGTAGAAATCATTCCTGTTGATGCGGGTATCAAGGATTTCAATGTAGTCGAACAAGGTGATGTTGTTGTGTTG
CCTGCATTTGGAGCTGCTGTGGAGGAGATGTACACGCTAAATGAGAAGAAAGTGCAGATTGTTGATACGACCTGCC-CTT
GGGTTTCAAAGGTGAATTTTGCTTTTGAAGACCTCTCC-TTGCATTCTTCCTTTTATACCACTTGGCGATCGGCTGCTGA
TCGATGTTTCTCGAAAGT-AAAAAGACTTACTATATCAGGCTGATGAGGTCCATTATTCAATATAGGTCTGGAACATGGT
CGAAAAGCACAAGAAGAGTGAATATACTTCAATTATTCATGGAAAATATTCCCACGAAGAAACTGTTGCCACTGCTTCTT
TTGCAGGAAAGTACATCATTGTGAAGAATATGACAGAGGTACATCTAACGAATTTTATGTGTTGCTGTTCTTTGGACTT-
--------------------------------------------------------------------------------
----------------------
>tg_mxg_22_12_aligned_consensus Alignment of 4 sequences: tg_Mxg_22_12_A0159F_F10.ab1, tg_Mxg_22_12_A0160R_F10.ab1 (reversed), tg_Mxg_22_12_M13_Forward_20__F10.ab1, tg_Mxg_22_12_M13_Reverse_F10.ab1 (reversed)
CAGGCGATGTGATCAAGACGCTCAAGGATAACGGCAACCAGTACACATGGGGCCCCGTCACCGTGAAGCTCGCGGAGGCC
TACGGATTCTGCTGGGGCGTCGAGCGCGCCGTGCAGATCGCGTACGAGGCGCGCAAGCAGTTCCCCGAGGAGCGCATCTG
GCTCACCAACGAAATCATTCACAACCCCACCGTCAACAAGGTAACCGTATCCGAAATCTGTCAACTCTAAGAATCTGAGC
TTCATACGGAACTAGGTGGGTGAGGAAATCAGTGGTCTGCTGCGTCCTCT------------------------------
--TGTGTAAGGGCGCAGAACGAGCTGAT-GCCCGACTGAGTGTTACAAAGTAAAATTCTAGCGCTGAAAGTGTTCGTTCC
AAAACTCCAGTTTAATTCGGCCCCAGTGCTCAGGCCTTACCTGCAAAGCAAAAATC--AGTGTCCACTGTTCTCTGTCCT
TAATTTGTGATACTCTGATTCAGAGGCTTATGTGCTTAGCTGAGTTGAATTCATGTGATTGGTCATGCAGAGGTTGGATG
AGATGGGTGTAGAAATCATTCCTGTTGGTGCGGGTATCAAGGATTTCAATGTAGTCGAACAAGGTGATGTTGTTGTGTTG
CCTGCATTTGGAGCTGCTGTGGAGGAGATGTACACGCTAAATGAGAAGAAAGTGCAGATTGTTGATACGACCTGCC-CTT
GGGTTTCAAAGGTGAATTTTGCTTTTGAAGACCTCTCC-TTGCATTCTTCCTTTTATACCACTTGGCGATCGGCTGCTGA
TCGATGTTTCTCGAAAGT-AAAAAGACTTACTATATCAGGCTGATGAGGTCCATTATTCAATATAGGTCTGGAACATGGT
CGAAAAGCACAAGAAGAGTGAATATACTTCAATTATTCATGGAAAATATTCCCACGAAGAAACTGTTGCCACTGCTTCTT
TTGCAGGAAAGTACATCATTGTGAAGAATATGACAGAGGTACATCTAACGAATTTTATGTGTTGCTGTTCTTTGGACTT-
--------------------------------------------------------------------------------
----------------------
>tg_mxg_22_9_aligned_consensus Alignment of 4 sequences: tg_Mxg_22_9_A0159F_C10.ab1, tg_Mxg_22_9_A0160R_C10.ab1 (reversed), tg_Mxg_22_9_M13_Forward_20__C10.ab1, tg_Mxg_22_9_M13_Reverse_C10.ab1 (reversed)
CAGGCGATGTGATCAAGACGCTCAAGGATAACGGCAACCAGTACACATGGGGCCCCGTCACCGTGAAGCTCGCGGAGGCC
TACGGAT--TGCTGGGGCGTCGAGCGTGCCGTGCAGATCGCGTACGAGGCGCGCAAGCAGTTCCCCGAGGAGCGCATCTG
GCTCACCAACGAAATCATTCACAACCCCACCGTCAACAAGGTAACCGTATCCGAAATCTGTCAACTCTAAGAATCTGAGC
TTCATACGGAACTAGGTGGGTGAGGAAATCAGTGGTCTGCTGCGTCCTCT------------------------------
--TGTGTAAGGGCGCAGAACGAGCTGAT-GCCCGACTGAGTGTTACAAAGTAAAATTCTAGCGCTGAAAGTGTTCATTCC
AAAACTCCAGTTTAATTCGGCCCCAGTGCTCAGGCCTTACCTGCAAAGCAAAAATCATAGTGCCCACTGTTCTCTGTCCT
TAATTTGTGATACCCTGATTCAGAGGCTTATGTGCTTAGCTGAGTTGAATTCATGTGATTGGTCATGCAGAGGTTGGATG
AGATGGGTGTAGAAATCATTCCTGTTGATGCGGGTATCAAGGATTTCAATGTAGTCGAACAAGGTGATGTTGTTGTGTTG
CCTGCATTTGGAGCTGCTGTGGAGGAGATGTACACGCTAAATGAGAAGAAAGTGCAGATTGTTGATACGACCTGCC-CTT
GGGTTTCAAAGGTGAATTTTGCTTTTGAAGACCTCTCC-TTGCATTCTTCCTTTTATACCACTTGGCGATCGGCTGCTGA
TCGATGTTTCTCGAAAGT-AAAAAGACTTACTATATCAGGCTGATGAGGTCCATTATTCAATATAGGTCTGGAACATGGT
CGAAAAGCACAAGAAGAGTGAATATACTTCAATTATTCATGGAAAATATTCCCACGAAGAAACTGTTGCCACTGCTTCTT
TTGCAGGAAAGTACATCATTGTGAAGAATATGACAGAGGTACGTCTAACGAATTTTATGTGTTGCTGTTCTTTGGACTT-
--------------------------------------------------------------------------------
----------------------
>tg_mxg_22_5_aligned_consensus Alignment of 4 sequences: tg_mxg_22_5_A0159F_G08.ab1, tg_mxg_22_5_A0160R_G08.ab1 (reversed), tg_mxg_22_5_M13_Forward__-20__G08.ab1, tg_mxg_22_5_M13_Reverse_G08.ab1 (reversed)
CAGGCGATGTGATCAAGACGCTCAAGGATAACGGCAACCAGTACACATGGGGCCCCGTCACCGTGAAGCTCGCGGAGGCC
TACGGATTCTGCTGGGGCGTCGAGCGCGCCGTGCAGATCGCGTACGAGGCGCGCAAGCAGTTCCCCGAGGAGCGCATCTG
GCTCACCAACGAAATCATTCACAACCCCACCGTCAACAAGGTAACCGTATCCGAAATCTGTCAACTCTAAGAATCTGAGC
TTCATACGGAACTAGGTGGGTGAGGAAATCAGTGGTCTGCTGCGTCCTCT------------------------------
--TGTGTAAGGGCGCAGAACGAGCTGAT-GCCCGACTGAGTGTTACAAAGTAAAATTCTAGCGCTGAAAGTGTTCATTCC
AAAACTCCAGTTTAATTCGGCCCCAGTGCTCAGGCCTTACCTGCAAAGCAAAAATCATAGTGTCCACTGTTCTCTGTCCT
TAATTTGTGATACTCTGATTCAGAGGCTTATGTGCTTAGCTGAGTTGAATTCACGTGATTGGTCATGCAGAGGTTGGATG
AGATGGGTGTAGAAATCATTCCTGTTGATGCGGGTATCAAGGATTTCAATGTAGTCGAACAAGGTGATGTTGTTGTGTTG
CCTGCATTTGGAGCTGCTGTGGAGGAGATGTACACGCTAAATGAGAAGAAAGTGCAGATTGTTGATACGACCTGCC-CTT
GGGTTTCAAAGGTGAATTTTGCTTTTGAAGACCTCTCC-TTGCATTCTTCCTTTTATACCACTTGGCGATCGGCTGCTGA
TCGATGTTTCTCGAAAGT-AAAAAGACTTACTATATCAGGCTGATGAGGTCCATTATTCAATATAGGTCTGGAACATGGT
CGAAAAGCACAAGAAGAGTGAATATACTTCAATTATTCATGGAAAATATTTCCACGAAGAAACTGTTGCCACTGCTTCTT
TTGCAGGAAAGTACATCATTGTGAAGAATATGACAGAGGTACATCTAACGAATTTTATGTGTTGCTGTTCTTTGGACTT-
--------------------------------------------------------------------------------
----------------------
