# Supplementary material for: Transformation and gene editing in the bioenergy grass Miscanthus
Source: Biotechnol Biofuels Bioprod. 2022 Dec 28;15:148. doi: 10.1186/s13068-022-02241-8 (PMC9798709; doi:10.1186/s13068-022-02241-8)
Supplement: Supplementary file 4 — Additional file 4. Sequence data for edits in lemon white1 in three Miscanthus species. Description: Aligned DNA sequence; format: FASTA. [file 13068_2022_2241_MOESM4_ESM.zip › Supplemental_folder_lw1_Sanger_sequence_alignment_files/1_aligned_Msin.fasta]

>tg_ui1_18_a_aligned_consensus Alignment of 4 sequences: 18_a_A0159F_E09.ab1, 18_a_A0160R_E09.ab1 (reversed), 18_a_M13_Forward_E09.ab1, 18_a_M13_Reverse_E09.ab1 (reversed)
-CAGGCGATGTGATCAAGACGCTCAAGGAGAACGGCGACCAGTACACCTGGGGCCCCGTCACCGTGAAGCTCGCGGAGGC
CTACGG-----GCTGGGGCGTCGAGCATGCCGTGCAGATCGCGTACGAGGCGCGCAAGCAGTTCCCCGAGGAGCGCATCT
GGCTCACAAACGAAATCATTCACAACCCCACCGTCAACAAGGTAACCGTATCCGAAATCTGTCAACTCTGAGAATCTGAA
CTTCATACGGAACTAGG-------TGGGTGAGGAAATCAGTGGTCTGCTGCGTCCTCTTGCGTGCGTGTGTGTGTGTGTG
TGTGTGTGTGTGTGTGTGTAAGGGCGCAAAACGAGCTGATGCCCCCACTGAGTGTTACAAAGTAAAATTCTAGTGCTGAA
AGTGTTCGTTCCAAAACTCCAGTTTAATTCGGCCCCAGTGCTCAGGCCTTACCTGCAAAGCAAAAATCATAGTATCCACT
GTTCTCTGTCCTTAATTTGCGATATTCTGACTCAGAGGCTTATGTGCTTAGCTGAGTTGAATTCATGTGATTGGTCATGC
AGAGGTTGGATGAGATGGGTGTAGAAATCATTCCTGTTGATGCGGGTATCAAGGATTTCAATGTCGTCGAACAAGGTGAT
GTTGTTGTGTTGCCTGCATTTGGAGCTGCTGTGGAGGAGATGTACACGCTAAATGAGAAGAAAGTGCAGATTGTTGATAC
GACCTGCCCTTGGGTTTCAAAGGTAAATTTTGTTTTTGAAGATCTCCCCTTTGCGTTCTCCCTTTTCTACGACTT-GCGA
TTGGCTACCGATCGCTGTTTCTTGAAAGAAAAAAGGCTTACGATATCAAGCTGATGAAGATCATTATTCAATATAGGTCT
GGAACATGGTCGAAAAGCACAAGAAGAGTGAATATACTTCAATTATTCACGGAAAATATTCCCATGAAGAAACTGTTGCC
ACTGCTTCTTTTGCAGGAAAGTACATCATTGTGAAGAATATGACAGAGGTACATCGAACGAATTTTATGTTTTGCTGCTC
TTTCAACTTCGTATCAAACATGATCAGAGATAAGAAAGTTGAAATGTTTTGAATAGGCGACCTATGTGTGTGATTATATA
CTTGGTGGCCAACTTGATGGGTCTAGCTCAAC
>wt_ui1_20_24_aligned_consensus Alignment of 4 sequences: wt_ui1_20_24_A0159F_E04.ab1, wt_ui1_20_24_A0160R_E10.ab1 (reversed), wt_ui1_20_24_M13_Forward_E04.ab1, wt_ui1_20_24_M13_Reverse_E10.ab1 (reversed)
-CAGGCGATGTGATCAAGACGCTCAAGGAGAACGGCGACCAGTACACCTGGGGCCCCGTCACCGTGAAGCTCGCGGAGGC
CTACGGATTCTGCTGGGGCGTCGAGCGTGCCGTGCAGATCGCGTACGAGGCGCGCAAGCAGTTCCCCGAGGAGCGCATCT
GGCTCACAAACGAAATCATTCACAACCCCACCGTCAACAAGGTAACCGTATCCGAAATCTGTCAACTCTAAGAATCTGAA
CTTCATACGGAACTAGG-------TGGGTGAGGAAATCAGTGGTCTGCTGCGTCCTCTTGCGTGC--GTGTGTGTGTGTG
TGTGTGTGTGTGTGTGTGTAAGGGCGCAAAACGAGCTGATGCCCCCACTGAGTGTTACAAAGTAAAATTCTAGTGCTGAA
AGTGTTCGTTCCAAAACTCCAGTTTAATTCGGCCCCAGTGCTCAGGCCTTACCTGCAAAGCAAAAATCATAGTATCCACT
GTTCTCTGTCCTTAATTTGCGATATTCTGACTCAGAGGCTTATGTGCTTAGCTGAGTTGAATTCATGTGATTGGTCATGC
AGAGGTTGGATGAGATGGGTGTAGAAATCATTCCTGTTGATGCGGGTATCAAGGATTTCAATGTCGTCGAACAAGGTGAT
GTTGTTGTGTTGCCTGCATTTGGAGCTGCTGTGGAGGAGATGTACACGCTAAATGAGAAGAAAGTGCAGATTGTTGATAC
GACCTGCCCTTGGGTTTCAAAGGTAAATTTTGTTTTTGAAGATCTCCCCTTTGCGTTCTCCCTTTTCTACGACTT-GCGA
TTGGCTACCGATCGCTGTTTCTTGAAAGAAAAAAGGCTTACGATATCAAGCTGATGAAGATCATTATTCAATATAGGTCT
GGAACATGGTCGAAAAGCACAAGAAGAGTGAATATACTTCAATTATTCACGGAAAATATTCCCATGAAGAAACTGTTGCC
ACTGCTTCTTTTGCAGGAAAGTACATCATTGTGAAGAATATGACAGAGGTACATCGAACGAATTTTATGTTTTGCTGCTC
TTTCAACTTCGTATCAAACATGATCAGAGATAAGAAAGTTGAAATGTTTTGAATAGGCGACCTATGTGTGTGATTATATA
CTTGGTGGCCAACTTGATGGGTCTAGCTCAAC
>wt_ui1_20_20_aligned_consensus Alignment of 4 sequences: wt_ui1_20_20_A0159F_A04.ab1, wt_ui1_20_20_A0160R_A10.ab1 (reversed), wt_ui1_20_20_M13_Forward_A04.ab1, wt_ui1_20_20_M13_Reverse_A10.ab1 (reversed)
-CAGGCGATGTGATCAAGACGCTCAAGGAGAACGGCGACCAGTACACCTGGGGCCCCGTCACCGTGAAGCTCGCGGAGGC
CTACGGATTCTGCTGGGGCGTCGAGCGTGCCGTGCAGATCGCGTACGAGGCGCGCAAGCAGTTCCCCGAGGAGCGCATCT
GGCTCACAAACGAAATCATTCACAACCCCACCGTCAACAAGGTAACCGTATCCGAAATCTGTCAACTCTAAGAATCTGAA
CTTCATACGGAACTAGG-------TGGGTGAGGAAATCAGTGGTCTGCTGCGTCCTCTTGCGTGC--GTGTGTGTGTGTG
TGTGTGTGTGTGTGTGTGTAAGGGCGCAAAACGAGCTGATGCCCCCACTGAGTGTTACAAAGTAAAATTCTAGTGCTGAA
AGTGTTCGTTCCAAAACTCCAGTTTAATTCGGCCCCAGTGCTCAGGCCTTACCTGCAAAGCAAAAATCATAGTATCCACT
GTTCTCTGTCCTTAATTTGCGATATTCTGACTCAGAGGCTTATGTGCTTAGCTGAGTTGAATTCATGTGATTGGTCATGC
AGAGGTTGGATGAGATGGGTGTAGAAATCATTCCTGTTGATGCGGGTATCAAGGATTTCAATGTCGTCGAACAAGGTGAT
GTTGTTGTGTTGCCTGCATTTGGAGCTGCTGTGGAGGAGATGTACACGCTAAATGAGAAGAAAGTGCAGATTGTTGATAC
GACCTGCCCTTGGGTTTCAAAGGTAAATTTTGTTTTTGAAGATCTCCCCTTTGCGTTCTCCCTTTTCTACGACTT-GCGA
TTGGCTACCGATCGCTGTTTCTTGAAAGAAAAAAGGCTTACGATATCAAGCTGATGAAGATCATTATTCAATATAGGTCT
GGAACATGGTCGAAAAGCACAAGAAGAGTGAATATACTTCAATTATTCACGGAAAATATTCCCATGAAGAAACTGTTGCC
ACTGCTTCTTTTGCAGGAAAGTACATCATTGTGAAGAATATGACAGAGGTACATCGAACGAATTTTATGTTTTGCTGCTC
TTTCAACTTCGTATCAAACATGATCAGAGATAAGAAAGTTGAAATGTTTTGAATAGGCGACCTATGTGTGTGATTATATA
CTTGGTGGCCAACTTGATGGGTCTAGCTCAAC
>wt_ui1_20_9_aligned_consensus Alignment of 4 sequences: 20_9_A0159F_B12.ab1, 20_9_A0160R_B12.ab1 (reversed), 20_9_M13_Forward_B12.ab1, 20_9_M13_Reverse_B12.ab1 (reversed)
-CAGGCGATGTGATCAAGACGCTCAAGGAGAACGGCGACCAGTACACCTGGGGCCCCGTCACCGTGAAGCTCGCGGAGGC
CTACGGATTCTGCTGGGGCGTCGAGCGTGCCGTGCAGATCGCGTACGAGGCGCGCAAGCAGTTCCCCGAGGAGCGCATCT
GGCTCACAAACGAAATCATTCACAACCCCACCGTCAACAAGGTAACCGTATCCGAAATCTGTCAACTCTAAGAATCTGAA
CTTCATACGGAACTAGG-------TGGGTGAGGAAATCAGTGGTCTGCTGCGTCCTCTTGCGTGC----GTGTGTGTGTG
TGTGTGTGTGTGTGCGTGTAAGGGCGCAAAACGAGCTGATGCCCCCACTGAGTGTTACAAAGTAAAATTCTAGTGCCGAA
AGTGTTCGTTCCAAAACTCCAGTTTAATTCGGCCCCAGTGCTCAGGCCTTACCTGCAAAGCAAAAATCATAGTATCCGCT
GTTCTCTGTCCTTAATTTGCGATATTCTGACTCAGAGGCTTATGTGCTTAGCTGAGTTGAATTCATGTGATTGGTCATGC
AGAGGTTGGATGAGATGGGTGTAGAAATCATTCCTGTTGATGCGGGTATCAAGGATTTCAATGTCGTCGAACAAGGTGAT
GTTGTTGTGTTGCCTGCATTTGGAGCTGCTGTGGAGGAGATGTACACGCTAAATGAGAAGAAAGTGCAGATTGTTGATAC
GACCTGCCCTTGGGTTTCAAAGGTAAATTTTGTTTTTGAAGATCTCCCCTTTGCGTTCTCCCTTTTCTACGACTT-GCGA
TTGGCTACCGATCGCTGTTTCTTGAAAGAAAAAAGGCTTACGATATCAAGCTGATGAAGATCATTATTCAATATAGGTCT
GGAACATGGTCGAAAAGCACAAGAAGAGTGAATATACTTCAATTATTCACGGAAAATATTCCCATGAAGAAACTGTTGCC
ACTGCTTCTTTTGCAGGAAAGTACATCATTGTGAAGAATATGACAGAGGTACATCGAACGAATTTTATGTTTTGCTGCTC
TTTCAACTTCGTATCAAACATGATCAGAGATAAGAAAGTTGAAATGTTTTGAATAGGCGACCTATGTGTGTGATTATATA
CTTGGTGGCCAACTTGATGGGTCTAGCTCAAC
>wt_ui1_20_17_aligned_consensus Alignment of 4 sequences: wt_ui1_20_17_A0159F_F03.ab1, wt_ui1_20_17_A0160R_F09.ab1 (reversed), wt_ui1_20_17_M13_Forward_F03.ab1, wt_ui1_20_17_M13_Reverse_F09.ab1 (reversed)
-CAGGCGATGTGATCAAGACGCTCAAGGAGAACGGCGACCAGTACACCTGGGGCCCCGTCACCGTGAAGCTCGCGGAGGC
CTACGGATTCTGCTGGGGCGTCGAGCGTGCCGTGCAGATCGCGTACGAGGCGCGCAAGCAGTTCCCCGAGGAGCGCATCT
GGCTCACAAACGAAATCATTCACAACCCCACCGTCAACAAGGTAACCGTATCCGAAATCTGTCAACTCTAAGAATCTGAA
CTTCATACGGAACTAGG-------TGGGTGAGGAAATCAGTGGTCTGCTGCGTCCTCTTGCGTGC--GTGTGTGTGTGTG
TGTGTGTGTGTGTGTGTGTAAGGGCGCAAAACGAGCTGATGCCCCCACTGAGTGTTACAAAGTAAAATTCTAGTGCTGAA
AGTGTTCGTTCCAAAACTCCAGTTTAATTCGGCCCCAGTGCTCAGGCCTTACCTGCAAAGCAAAAATCATAGTATCCACT
GTTCTCTGTCCTTAATTTGCGATATTCTGACTCAGAGGCTTATGTGCTTAGCTGAGTTGAATTCATGTGATTGGTCATGC
AGAGGTTGGATGAGATGGGTGTAGAAATCATTCCTGTTGATGCGGGTATCAAGGATTTCAATGTCGTCGAACAAGGTGAT
GTTGTTGTGTTGCCTGCATTTGGAGCTGCTGTGGAGGAGATGTACACGCTAAATGAGAAGAAAGTGCAGATTGTTGATAC
GACCTGCCCTTGGGTTTCAAAGGTAAATTTTGTTTTTGAAGATCTCCCCTTTGCGTTCTCCCTTTTCTACGACTT-GCGA
TTGGCTACCGATCGCTGTTTCTTGAAAGAAAAAAGGCTTACGATATCAAGCTGATGAAGATCATTATTCAATATAGGTCT
GGAACATGGTCGAAAAGCACAAGAAGAGTGAATATACTTCAATTATTCACGGAAAATATTCCCATGAAGAAACTGTTGCC
ACTGCTTCTTTTGCAGGAAAGTACATCATTGTGAAGAATATGACAGAGGTACATCGAACGAATTTTATGTTTTGCTGCTC
TTCCAACTTCGTATCAAACATGATCAGAGATAAGAAAGTTGAAATGTTTTGAATAGGCGACCTATGTGTGTGATTATATA
CTTGGTGGCCAACTTGATGGGTCTAGCTCAAC
>tg_ui1_18_x_aligned_consensus Alignment of 4 sequences: tg_ui1_18_x_A0159F_C03.ab1, tg_ui1_18_x_A0160R_C09.ab1 (reversed), tg_ui1_18_x_M13_Forward_C03.ab1, tg_ui1_18_x_M13_Reverse_C09.ab1 (reversed)
-CAGGCGATGTGATCAAGACGCTCAAGGAGAACGGCGACCAGTACACCTGGGGCCCCGTCACCGTGAAGCTCGCGGAGGC
CTACGGATTCTGCTGGGGCGTCGAGCGTGCCGTGCAGATCGCGTACGAGGCGCGCAAGCAGTTCCCCGAGGAGCGCATCT
GGCTCACAAACGAAATCATTCACAACCCCACCGTCAACAAGGTAACCGTATCCGAAATCTGTCAACTCTAAGAATCTGAA
CTTCATACGGAACTAGG-------TGGGTGAGGAAATCAGTGGTCTGCTGCGTCCTCTTGCGTGC--GTGTGTGTGTGTG
TGTGTGTGTGTGTGTGTGTAAGGGCGCAAAACGAGCTGATGCCCCCACTGAGTGTTACAAAGTAAAATTCTAGTGCTGAA
AGTGTTCGTTCCAAAACTCCAGTTTAATTCGGCCCCAGTGCTCAGGCCTTACCTGCAAAGCAAAAATCATAGTATCCACT
GTTCTCTGTCCTTAATTTGCGATATTCTGACTCAGAGGCTTATGTGCTTAGCTGAGTTGAATTCATGTGATTGGTCATGC
AGAGGTTGGATGAGATGGGTGTAGAAATCATTCCTGTTGA-GCGGGTATCAAGGATTTCAATGTCGTCGAACAAGGTGAT
GTTGTTGTGTTGCCTGCATTTGGAGCTGCTGTGGAGGAGATGTACACGCTAAATGAGAAGAAAGTGCAGATTGTTGATAC
GACCTGCCCTTGGGTTTCAAAGGTAAATTTTGTTTTTGAAGATCTCCCCTTTGCGTTCTCCCTTTTCTACGACTT-GCGA
TTGGCTACCGATCGCTGTTTCTTGAAAGAAAAAAGGCTTACGATATCAAGCTGATGAAGATCATTATTCAATATAGGTCT
GGAACATGGTCGAAAAGCACAAGAAGAGTGAATATACTTCAATTATTCACGGAAAATATTCCCATGAAGAAACTGTTGCC
ACTGCTTCTTTTGCAGGAAAGTACATCATTGTGAAGAATATGACAGAGGTACATCGAACGAATTTTATGTTTTGCTGCTC
TTTCAACTTCGTATCAAACATGATCAGAGATAAGAAAGTTGAAATGTTTTGAATAGGCGACCTATGTGTGTGATTATATA
CTTGGTGGCCAACTTGATGGGTCTAGCTCAAC
>tg_ui1_18_k_aligned_consensus Alignment of 4 sequences: 18_k_A0159F_G10.ab1, 18_k_A0160R_G10.ab1 (reversed), 18_k_M13_Forward_G10.ab1, 18_k_M13_Reverse_G10.ab1 (reversed)
-CAGGCGATGTGATCAAGACGCTCAAGGAGAACGGCGACCAGTACACCTGGGGCCCCGTCACCGTGAAGCTCGCGGAGGC
CTACGGATTCGGCTGGGGCGTCGAGCGTGCCGTGCAGATCGCGTACGAGGCGCGCAAGCAGTTCCCCGAGGAGCGCATCT
GGCTCACAAACGAAATCATTCACAACCCCACCGTCAACAAGGTAACCGTATCCGAAATCTGTCAACTCTAAGAATCTGAA
CTTCATACGGAACTAGG-------TGGGTGAGGAAATCAGTGGTCTGCTGCGTCCTCTTGCGTGC--GTGTGTGTGTGTG
TGTGTGTGTGTGTGTGTGTAAGGGCGCAAAACGAGCTGATGCCCCCACTGAGTGTTACAAAGTAAAATTCTAGTGCTGAA
AGTGTTCGTTCCAAAACTCCAGTTTAATTCGGCCCCAGTGCTCAGGCCTTACCTGCAAAGCAAAAATCATAGTATCCACT
GTTCTCTGTCCTTAATTTGCGATATTCTGACTCAGAGGCTTATGTGCTTAGCTGAGTTGAATTCATGTGATTGGTCATGC
AGAGGTTGGATGAGATGGGTGTAGAAATCATTCCTGTTGA-GCGGGTATCAAGGATTTCAATGTCGTCGAACAAGGTGAT
GTTGTTGTGTTGCCTGCATTTGGAGCTGCTGTGGAGGAGATGTACACGCTAAATGAGAAGAAAGTGCAGATTGTTGATAC
GACCTGCCCTTGGGTTTCAAAGGTAAATTTTGTTTTTGAAGATCTCCCCTTTGCGTTCTCCCTTTTCTACGACTT-GCGA
TTGGCTACCGATCGCTGTTTCTTGAAAGAAAAAAGGCTTACGATATCAAGCTGATGAAGATCATTATTCAATATAGGTCT
GGAACATGGTCGAAAAGCACAAGAAGAGTGAATATACTTCAATTATTCACGGAAAATATTCCCATGAAGAAACTGTTGCC
ACTGCTTCTTTTGCAGGAAAGTACATCATTGTGAAGAATATGACAGAGGTACATCGAACGAATTTTATGTTTTGCTGCTC
TTTCAACTCCGTATCAAACATGATCAGAGATAAGAAAGTTGAAATGTTTTGAATAGGCGACCTATGTGTGTGATTATATA
CTTGGTGGCCAACTTGATGGGTCTAGCTCAAC
>tg_ui1_18_c_aligned_consensus Alignment of 4 sequences: 18_c_A0159F_G09.ab1, 18_c_A0160R_G09.ab1 (reversed), 18_c_M13_Forward_G09.ab1, 18_c_M13_Reverse_G09.ab1 (reversed)
-CAGGCGATGTGATCAAGACGCTCAAGGAGAACGGCGACCAGTACACCTGGGGCCCCGTCACCGTGAAGCTCGCGGAGGC
CTACGGATTCTGCTGGGGCGTCGAGCGTGCCGTGCAGATCGCGTACGAGGCGCGCAAGCAGTTCCCCGAGGAGCGCATCT
GGCTCACAAACGAAATCATTCACAACCCCACCGTCAACAAGGTAACCGTATCCGAAATCTGTCAACTCTAAGAATCTGAA
CTTCATACGGAACTAGG-------TGGGTGAGGAAATCAGTGGTCTGCTGCGTCCTCTTGCGTGC--GTGTGTGTGTGTG
TGTGTGTGTGTGTGTGTGTAAGGGCGCAAAACGAGCTGATGCCCCCACTGAGTGTTACAAAGTAAAATTCTAGTGCTGAA
AGTGTTCGTTCCAAAACTCCAGTTTAATTCGGCCCCAGTGCTCAGGCCTTACCTGCAAAGCRAAAATCATAGTATCCACT
GTTCTCTGTCCTTAATTTGCGATATTCTGACTCAGAGGCTTATGTGCTTAGCTGAGTTGAATTCATGTGATTGGTCATGC
AGAGGTTGGATGAGATGGGTGTAGAAATCATTCCTGTTGA-GCGGGTATCAAGGATTTCAATGTCGTCGAACAAGGTGAT
GTTGTTGTGTTGCCTGCATTTGGAGCTGCTGTGGAGGAGATGTACACGCTAAATGAGAAGAAAGTGCAGATTGTTGATAC
GACCTGCCCTTGGGTTTCAAAGGTAAATTTTGTTTTTGAAGATCTCCCCTTTGCGTTCTCCCTTTTCTACGACTT-GCGA
TTGGCTACCGATCGCTGTTTCTTGAAAGAAAAAAGGCTTACGATATCAAGCTGATGAAGATCATTATTCAATATAGGTCT
GGAACATGGTCGAAAAGCACAAGAAGAGTGAATATACTTCAATTATTCACGGAAAATATTCCCATGAAGAAACTGTTGCC
ACTGCTTCTTTTGCAGGAGAGTACATCATTGTGAAGAATATGACAGAGGTACATCGAACGAATTTTATGTTTTGCTGCCC
TTTCAACTTCGTATCAAACATGATCAGAGATAAGAAAGTTGAAATGTTTTGAATAGGCGACCTATGTGTGTGATTATATA
CTTGGTGGCCAWCTTGATGGGTCTAGCTCAAC
>wt_ui1_20_32_aligned_consensus Alignment of 4 sequences: wt_ui1_20_32_A0159F_E05.ab1, wt_ui1_20_32_A0160R_E11.ab1 (reversed), wt_ui1_20_32_M13_Forward_E05.ab1, wt_ui1_20_32_M13_Reverse_E11.ab1 (reversed)
-CAGGCGATGTGATCAAGACGCTCAAGGAGAACGGCGACCAGTACACCTGGGGCCCCGTCACCGTGAAGCTCGCGGAGGC
CTACGGATTCTGCTGGGGCGTCGAGCGTGCCGTGCAGATCGCGTACGAGGCGCGCAAGCAGTTCCCCGAGGAGCGCATCT
GGCTCACAAACGAAATCATTCACAACCCCACCGTCAACAAGGTATCCGTATCCGAAATCTGTCAACTCTAAGAATCTGAA
CTTCATACGGAACTAGGTGGGTCATGGGTGAGGAAATCAGTGGTCTGCTGCGTCCTCTTGCGCGC---------------
-GCGCGCGCGTGTGTGTATAAGGGCGCAAAACGAGCTGATGCCCCCACTGAGTGTTACAAAGTAAAATTCTAGTGCTGAA
AGTGTTCGTTCCAAAACTCCAGTTTAATTCGGCCCCAGTGCTCAGGCCTTACCTGCAAAGCAAAAATCATAGTGTCCACT
GTTCTCTGTCCTTAATTTGCGATATTCTGACTCAGAGGCTTATGTGCTTAGCTGAGTTGAATTCATGTGATTGGTCATGC
AGAGGTTGGATGAGATGGGTGTAGAAATCATTCCTGTTGATGCGGGTATCAAGGATTTCAATGTCGTCGAACAAGGTGAT
GTTGTTGTGTTGCCTGCATTTGGAGCTGCTGTGGAGGAGATGTACACGCTAAATGAGAAGAAAGTGCAGATTGTTGATAC
GACCTGCCCTTGGGTTTCAAAGGTAAATTTTGTTTTTGAAGATCTCCCCTTTGCGTTCTCCCTTTTATACGACTT-GCGA
TCGGCTGCCGATCGCTGTTTCTTGAAAGTAAAAAGGCTTACGATATCAAGCTGATGAAGATCATTATTCAATATAGGTCT
GGAACATGGTCGAAAAGCACAAGAAGAGTGAATATACTTCAATTATTCACGGAAAATATTCCCATGAAGAAACTGTTGCC
ACTGCTTCTTTTGCAGGAAAGTACATCATTGTGAAGAATATGACAGAGGTACATCGAACGAATTTTATGTTTTGCTGCTC
TTTCGACTTCGTATCAAACATGATCAGAGATAAGAAAGTTGAAATGTTTTGAATAGGCGACCTATGTGTGTGATTATATA
CTTGGTGGCCAACTTGATGGGTCTAGCTCAAC
>wt_ui1_20_31_aligned_consensus Alignment of 4 sequences: wt_ui1_20_31_A0159F_D05.ab1, wt_ui1_20_31_A0160R_D11.ab1 (reversed), wt_ui1_20_31_M13_Forward_D05.ab1, wt_ui1_20_31_M13_Reverse_D11.ab1 (reversed)
-CAGGCGATGTGATCAAGACGCTCAAGGAGAACGGCGACCAGTACACCTGGGGCCCCGTCACCGTGAAGCTCGCGGAGGC
CTACGGATTCTGCTGGGGCGTCGAGCGTGCCGTGCAGATCGCGTACGAGGCGCGCAAGCAGTTCCCCGAGGAGCGCATCT
GGCTCACAAACGAAATCATTCACAACCCCACCGTCAACAAGGTAACCGTATCCGAAATCTGTCAACTCTAAGAATCTGAA
CTTCATACGGAACTAGGTGGGTCATGGGTGAGGAAATCAGTGGTCTGCTGCGTCCTCTTGCGCGC---------------
-GCGCGCGCGTGTGTGTATAAGGGCGCAAAACGAGCTGATGCCCCCACTGAGTGTTACAAAGTAAAATTCTAGTGCTGAA
AGTGTTCGTTCCAAAACTCCAGTTTAATTCGGCCCCAGTGCTCAGGCCTTACCTGCAAAGCAAAAATCATAGTGTCCACT
GTTCTCTGTCCTTAATTTGCGATATTCTGACTCAGAGGCTTATGTGCTTAGCTGAGTTGAATTCATGTGATTGGTCATGC
AGAGGTTGGATGAGATGGGTGTAGAAATCATTCCTGTTGATGCGGGTATCAAGGATTTCAATGTCGTCGAACAAGGTGAT
GTTGTTGTGTTGCCTGCATTTGGAGCTGCTGTGGAGGAGATGTACACGCTAAATGAGAAGAAAGTGCAGATTGTTGATAC
GACCTGCCCTTGGGTTTCAAAGGTAAATTTTGTTTTTGAAGATCTCCCCTTTGCGTTCTCCCTTTTATACGACTT-GCGA
TCGGCTGCCGATCGCTGTTTCTTGAAAGTAAAAAGGCTTACGATATCAAGCTGATGAAGATCATTATTCAATATAGGTCT
GGAACATGGTCGAAAAGCACAAGAAGAGTGAATATACTTCAATTATTCACGGAAAATATTCCCATGAAGAAACTGTTGCC
ACTGCTTCTTTTGCAGGAAAGTACATCATTGTGAAGAATATGACAGAGGTACATCGAACGAATTTTATGCTTTGCTGCTC
TTTCGACTTCGTATCAAACATGATCAGAGATAAGAAAGTTGAAATGTTTTGAATAGGCGACCTATGTGTGTGATTATATA
CTTGGTGGCCAACTTGATGGGTCTAGCTCAAC
>wt_ui1_20_26_aligned_consensus Alignment of 4 sequences: wt_ui1_20_26_A0159F_G04.ab1, wt_ui1_20_26_A0160R_G10.ab1 (reversed), wt_ui1_20_26_M13_Forward_G04.ab1, wt_ui1_20_26_M13_Reverse_G10.ab1 (reversed)
-CAGGCGATGTGATCAAGACGCTCAAGGAGAACGGCGACCAGTACACCTGGGGCCCCGTCACCGTGAAGCTCGCGGAGGC
CTACGGATTCTGCTGGGGCGTCGAGCGTGCCGTGCAGATCGCGTACGAGGCGCGCAAGCAGTTCCCCGAGGAGCGCATCT
GGCTCACAAACGAAATCATTCACAACCCCACCGTCAACAAGGTAACCGTATCCGAAATCTGTCAACTCTAAGAATCTGAG
CTTCATACGGAACTAGGTGGGTCATGGGTGAGGAAATCAGTGGTCTGCTGCGTCCTCTTGCGCGC---------------
-GCGCGCGCGTGTGTGTATAAGGGCGCAAAACGAGCTGATGCCCCCACTGAGTGTTACAAAGTAAAATTCTAGTGCTGAA
AGTGTTCGTTCCAAAACTCCAGTTTAATTCGGCCCCAGTGCTCAGGCCTTACCTGCAAAGCAAAAATCATAGTGTCCACT
GTTCTCTGTCCTTAATTTGCGATATTCTGACTCAGAGGCTTATGTGCTTAGCTGAGTTGAATTCATGTGATTGGTCATGC
AGAGGTTGGATGAGATGGGTGTAGAAATCATTCCTGTTGATGCGGGTATCAAGGATTTCAATGTCGTCGAACAAGGTGAT
GTTGTTGTGTTGCCTGCATTTGGAGCTGCTGTGGAGGAGATGTACACGCTAAATGAGAAGAAAGTGCAGATTGTTGATAC
GACCTGCCCTTGGGTTTCAAAGGTAAATTTTGTTTTTGAAGATCTCCCCTTTGCGTTCTCCCTTTTATACGACTT-GCGA
TCGGCTGCCGATCGCTGTTTCTTGAAAGTAAAAAGGCTTACGATATCAAGCTGATGAAGATCATTATTCAATATAGGTCT
GGAACATGGTCGAAAAGCACAAGAAGAGTGAATATACTTCAATTATTCACGGAAAATATTCCCATGAAGAAACTGTTGCC
ACTGCTTCTTTTGCAGGAAAGTACATCATTGTGAAGAATATGACAGAGGTACATCGAACGAATTTTATGTTTTGCTGCTC
TTTCGACTTCGTATCAAACATGATCAGAGATAAGAAAGTTGAAATGTTTTGAATAGGCGACCTATGTGTGTGATTATATA
CTTGGTGGCCAACTTGATGGGTCTAGCTC---
>wt_ui1_20_22_aligned_consensus Alignment of 4 sequences: wt_ui1_20_22_A0159F_C04.ab1, wt_ui1_20_22_A0160R_C10.ab1 (reversed), wt_ui1_20_22_M13_Forward_C04.ab1, wt_ui1_20_22_M13_Reverse_C10.ab1 (reversed)
-CAGGCGATGTGATCAAGACGCTCAAGGAGAACGGCGACCAGTACACCTGGGGCCCCGTCACCGTGAAGCTCGCGGAGGC
CTACGGATTCTGCTGGGGCGCCGAGCGTGCCGTGCAGATCGCGTACGAGGCGCGCAAGCAGTTCCCCGAGGAGCGCATCT
GGCTCACAAACGAAATCATTCACAACCCCACCGTCAACAAGGTAACCGTATCCGAAATCTGTCAACTCTAAGAATCTGAA
CTTCATACGGAACTAGGTGGGTCATGGGTGAGGAAATCAGTGGTCTGCTGCGTCCTCTTGCGCGC---------------
-GCGCGCGCGTGTGTGTATAAGGGCGCAAAACGAGCTGATGCCCCCACTGAGTGTTACAAAGTAAAATTCTAGTGCTGAA
AGTGTTCGTTCCAAAACTCCAGTTTAATTCGGCCCCAGTGCTCAGGCCTTACCTGCAAAGCAAAAATCATAGTGTCCACT
GTTCTCTGTCCTTAATTTGCGATATTCTGACTCAGAGGCTTATGTGCTTAGCTGAGTTGAATTCATGTGATTGGTCATGC
AGAGGTTGGATGAGATGGGTGTAGAAATCATTCCTGTTGATGCGGGTATCAAGGATTTCAATGTCGTCGAACAAGGTGAT
GTTGTTGTGTTGCCTGCATTTGGAGCTGCTGTGGAGGAGATGTACACGCTAAATGAGAAGAAAGTGCAGATTGTTGATAC
GACCTGCCCTTGGGTTTCAAAGGTAAATTTTGTTTTTGAAGATCTCCCCTTTGCGTTCTCCCTTTTATACGACTT-GCGA
TCGGCTGCCGATCGCTGTTTCTTGAAAGTAAAAAGGCTTACGATATCAAGCTGATGAAGATCATTATTCAATATAGGTCT
GGAACATGGTCGAAAAGCACAAGAAGAGTGAATATACTTCAATTATTCACGGAAAATATTCCCATGAAGAAACTGTTGCC
ACTGCTTCTTTTGCAGGAAAGTACATCATTGTGAAGAATATGACAGAGGTACATCGAACGAATTTTATGTTTTGCTGCTC
TTTCGACTTCGTATCAAACATGATCAGAGATAAGAAAGTTGAAATGTTTTGAATAGGCGACCTATGTGTGTGATTATATA
CTTGGTGGCCAACTTGATGGGTCTAGCTCAAC
>wt_ui1_20_14_aligned_consensus Alignment of 4 sequences: 20_14_A0159F_G12.ab1, 20_14_A0160R_G12.ab1 (reversed), 20_14_M13_Forward_G12.ab1, 20_14_M13_Reverse_G12.ab1 (reversed)
-CAGGCGATGTGATCAAGACGCTCAAGGAGAACGGCGACCAGTACACCTGGGGCCCCGTCACCGTGAAGCTCGCGGAGGC
CTACGGATTCTGCTGGGGCGTCGAGCGTGCCGTGCAGATCGCGTACGAGGCGCGCAAGCAGTTCCCCGAGGAGCGCATCT
GGCTCACAAACGAAATCATTCACAACCCCACCGTCAACAAGGTAACCGTATCCGAAATCTGTCAACTCTAAGAATCTGAA
CTTCATACGGAACTAGGTGGGTCATGGGTGAGGAAATCAGTGGTCTGCTGCGTCCTCTTGCGCGC---------------
-GCGCGCGCGTGTGTGTATAAGGGCGCAAAACGAGCTGATGCCCCCACTGAGTGTTACAAAGTAAAATTCTAGTGCTGAA
AGTGTTCGTTCCAAAACTCCAGTTTAATTCGGCCCCAGTGCTCAGGCCTTACCTGCAAAGCAAAAATCATAGTGTCCACT
GTTCTCTGTCCTTAATTTGCGATATTCTGACTCAGAGGCTTATGTGCTTAGCTGAGTTGAATTCATGTGATTGGTCATGC
AGAGGTTGGATGAGATGGGTGTAGAAATCATTCCTGTTGATGCGGGTATCAAGGATTTCAATGTCGTCGAACAAGGTGAT
GTTGTTGTGTTGCCTGCATTTGGAGCTGCTGTGGAGGAGATGTACACGCTAAATGAGAAGAAAGTGCAGATTGTTGATAC
GACCTGCCCTTGGGTTTCAAAGGTAAATTTTGTTTTTGAAGATCTCCCCTTTGCGTTCTCCCTTTTATACGACTT-GCGA
TCGGCTGCCGATCGCTGTTTCTTGAAAGTAAAAAGGCTTACGATATCAAGCTGATGAAGATCATTATTCAATATAGGTCT
GGAACATGGTCGAAAAGCACAAGAAGAGTGAATATACTTCAATTATTCACGGAAAATATTCCCATGAAGAAACTGTTGCC
ACTGCTTCTTTTGCAGGAAAGTACATCATTGTGAAGAATATGACAGAGGTACATCGAACGAATTTTATGTTTTGCTGCTC
TTTCGACTTCGTATCAAACATGATCGGAGATAAGAAAGTTGAAATGTTTTGAATAGGCGACCTATGTGTGTGATTATATA
CTTGGTGGCCAACTTGATGGGTCTAGCTCAAC
>wt_ui1_20_12_aligned_consensus Alignment of 4 sequences: 20_12_A0159F_E12.ab1, 20_12_A0160R_E12.ab1 (reversed), 20_12_M13_Forward_E12.ab1, 20_12_M13_Reverse_E12.ab1 (reversed)
-CAGGCGATGTGATCAAGACGCTCAAGGAGAACGGCGACCAGTACACCTGGGGCCCCGTCACCGTGAAGCTCGCGGAGGC
CTACGGATTCTGCTGGGGCGTCGAGCGTGCCGTGCAGATCGCGTACGAGGCGCGCAAGCAGTTCCCCGAGGAGCGCATCT
GGCTCACAAACGAAATCATTCACAACCCCACCGTCAACAAGGTAACCGTATCCGAAATCTGTCAACTCTAAGAATCTGAA
CTTCATACGGAACTAGGTGGGTCATGGGTGAGGAAATCAGTGGTCTGCTGCGTCCTCTTGCGCGC---------------
-GCGCGCGCGTGCGTGTATAAGGGCGCAAAACGAGCTGATGCCCCCACTGAGTGTTACAAAGTAAAATTCTAGTGCTGAA
AGTGTTCGTTCCAAAACTCCAGTTTAATTCGGCCCCAGTGCTCAGGCCTTACCTGCAAAGCAAAAATCATAGTGTCCACT
GTTCTCTGTCCTTAATTTGCGATATTCTGACTCAGAGGCTTATGTGCTTAGCTGAGTTGAATTCATGTGATTGGTCATGC
AGAGGTTGGATGAGATGGGTGTAGAAATCATTCCTGTTGATGCGGGTATCAAGGATTTCAATGTCGTCGAACAAGGTGAT
GTTGTTGTGTTGCCTGCATTTGGAGCTGCTGTGGAGGAGATGTACACGCTAAATGAGAAGAAAGTGCAGATTGTTGATAC
GACCTGCCCTTGGGTTTCAAAGGTAAATTTTGTTTTTGAAGATCTCCCCTTTGCGTTCTCCCTTTTATACGACTT-GCGA
TCGGCTGCCGATCGCTGTTTCTTGAAAGTAAAAAGGCTTACGATATCAAGCTGATGAAGATCATTATTCAATATAGGTCT
GGAACATGGTCGAAAAGCACAAGAAGAGTGAATATACTTCAATTATTCACGGAAAATATTCCCATGAAGAAACTGTTGCC
ACTGCTTCTTTTGCAGGAAAGTACATCATTGTGAAGAATATGACAGAGGTACATCGAACGAATTTTATGTTTTGCTGCTC
TTTCGACTTCGTATCAAACATGATCAGAGATAAGAAAGTTGAAATGTTTTGAATAGGCGACCTATGTGTGTGATTATATA
CTTGGTGGCCAACTTGATGGGTCTAGCTCAAC
>wt_ui1_20_11_aligned_consensus Alignment of 4 sequences: 20_11_A0159F_D12.ab1, 20_11_A0160R_D12.ab1 (reversed), 20_11_M13_Forward_D12.ab1, 20_11_M13_Reverse_D12.ab1 (reversed)
-CAGGCGATGTGATCAAGACGCTCAAGGAGAACGGCGACCAGTACACCTGGGGCCCCGTCACCGTGAAGCTCGCGGAGGC
CTACGGATTCTGCTGGGGCGTCGGGCGTGCCGTGCAGATCGCGTACGAGGCGCGCAAGCAGTTCCCCGAGGAGCGCATCT
GGCTCACAAACGAAATCATTCACAACCCCACCGTCAACAAGGTAACCGTATCCGAAATCTGTCAACTCTAAGAATCTGAA
CTTCATACGGAACTAGGTGGGTCATGGGTGAGGAAATCAGTGGTCTGCTGCGTCCTCTTGCGCGC---------------
-GCGCGCGCGTGTGTGTATAAGGGCGCAAAACGAGCTGATGCCCCCACTGAGTGTTACAAAGTAAAATTCTAGTGCTGAA
AGTGTTCGTTCCAAAACTCCAGTTTAATTCGGCCCCAGTGCTCAGGCCTTACCTGCAAAGCAAAAATCATAGTGTCCACT
GTTCTCTGTCCTTAATTTGCGATATTCTGACTCAGAGGCTTATGTGCTTAGCTGAGTTGAATTCATGTGATTGGTCATGC
AGAGGTTGGATGAGATGGGTGTAGAAATCATTCCTGTTGATGCGGGTATCAAGGATTTCAATGTCGTCGAACAAGGTGAT
GTTGTTGTGTTGCCTGCATTTGGAGCTGCTGTGGAGGAGATGTACACGCTAAATGAGAAGAAAGTGCAGATTGTTGATAC
GACCTGCCCTTGGGTTTCAAAGGTAAATTTTGTTTTTGAAGATCTCCCCTTTGCGTTCTCCCTTTTATACGACTT-GCGA
TCGGCTGCCGATCGCTGTTTCTTGAAAGTAAAAAGGCTTACGATATCAAGCTGATGAAGATCATTATTCAATATAGGTCT
GGAACATGGTCGAAAAGCACAAGAAGAGTGAATATACTTCAATTATTCACGGAAAATATTCCCATGAAGAAACTGTTGCC
ACTGCTTCTTTTGCAGGAAAGTACATCATTGTGAAGAATATGACAGAGGTACATCGAACGAATTTTATGTTTTGCTGCTC
TTTCGACTTCGTATCAAACATGATCAGAGATAAGAAAGTTGAAATGTTTTGAATAGGCGACCTATGTGTGTGATTATATA
CTTGGTGGCCAACTTGATGGGTCTAGCTCAAC
>wt_ui1_20_10_aligned_consensus Alignment of 4 sequences: 20_10_A0159F_C12.ab1, 20_10_A0160R_C12.ab1 (reversed), 20_10_M13_Forward_C12.ab1, 20_10_M13_Reverse_C12.ab1 (reversed)
-CAGGCGATGTGATCAAGACGCTCAAGGAGAACGGCGACCAGTACACCTGGGGCCCCGTCACCGTGAAGCTCGCGGAGGC
CTACGGATTCTGCTGGGGCGTCGAGCGTGCCGTGCAGATCGCGTACGAGGCGCGCAAGCAGTTCCCCGAGGAGCGCATCT
GGCTCACAAACGAAATCATTCACAACCCCACCGTCAACAAGGTAACCGTATCCGAAATCTGTCAACTCTAAGAATCTGAA
CTTCATACGGAACTAGGTGGGTCATGGGTGAGGAAATCAGTGGTCTGCTGCGTCCTCTTGCGCGC---------------
-GCGCGCGCGTGTGTGTATAAGGGCGCAAAACGAGCTGATGCCCCCACTGAGTGTTACAAAGTAAAATTCTAGTGCTGAA
AGTGTTCGTTCCAAAACTCCAGTTTAATTCGGCCCCAGTGCTCAGGCCTTACCTGCAAAGCAAAAATCATAGTGTCCACT
GTTCTCTGTCCTTAATTTGCGATATTCTGACTCAGAGGCTTATGTGCTTAGCTGAGTTGAATTCATGTGATTGGTCATGC
AGAGGTTGGATGAGATGGGTGTAGAAATCATTCCTGTTGATGCGGGTATCAAGGATTTCAATGTCGTCGAACAAGGTGAT
GTTGTTGTGTTGCCTGCATTTGGAGCTGCTGTGGAGGAGATGTACACGCTAAATGAGAAGAAAGTGCAGATTGTTGATAC
GACCTGCCCTTGGGTTTCAAAGGTAAATTTTGTTTTTGAAGATCTCCCCTTTGCGTTCTCCCTTTTATACGACTT-GCGA
TCGGCTGCCGATCGCTGTTTCTTGAAAGTAAAAAGGCTTACGATATCAAGCTGATGAAGATCATTATTCAATATAGGTCT
GGAACATGGTCGAAAAGCACAAGAAGAGTGAATATACTTCAATTATTCACGGAAAATATTCCCATGAAGAAACTGTTGCC
ACTGCTTCTTTTGCAGGAAAGTACATCATTGTGAAGAATATGACAGAGGTACATCGAACGAATTTTATGTTTTGCTGCTC
TTTCGACTTCGTATCAAACATGATCAGAGATAAGAAAGTTGAAATGTTTTGAATAGGCGACCTATGTGTGTGATTATATA
CTTGGTGGCCAACTTGATGGGTCTAGCTCAAC
>wt_ui1_20_7_aligned_consensus Alignment of 4 sequences: 20_7_A0159F_H11.ab1, 20_7_A0160R_H11.ab1 (reversed), 20_7_M13_Forward_H11.ab1, 20_7_M13_Reverse_H11.ab1 (reversed)
-CAGGCGATGTGATCAAGACGCTCAAGGAGAACGGCGACCAGTACACCTGGGGCCCCGTCACCGTGAAGCTCGCGGAGGC
CTACGGATTCTGCTGGGGCGTCGAGCGTGCCGTGCAGATCGCGTACGAGGCGCGCAAGCAGTTCCCCGAGGAGCGCATCT
GGCTCACAAACGAAATCATTCACAACCCCACCGTCAACAAGGTAACCGTATCCGAAATCTGTCAACTCTAAGAATCTGAA
CTTCATACGGAACTAGGTGGGTCATGGGTGAGGAAATCAGTGGTCTGCTGCGTCCTCTTGCGCGC---------------
-GCGCGCGCGTGTGTGTATAAGGGCGCAAAACGAGCTGATGCCCCCACTGAGTGTTACAAAGTAAAATTCTAGTGCTGAA
AGTGTTCGTTCCAAAACTCCAGTTTAATTCGGCCCCAGTGCTCAGGCCTTACCTGCAAAGCAAAAATCATAGTGTCCACT
GTTCTCTGTCCTTAATTTGCGATATTCTGACTCAGAGGCTTATGTGCTTAGCTGAGTTGAATTCATGTGATTGGTCATGC
AGAGGTTGGATGAGATGGGTGTAGAAATCATTCCTGTTGATGCGGGTATCAAGGATTTCAATGTCGTCGAACAAGGTGAT
GTTGTTGTGTTGCCTGCATTTGGAGCTGCTGTGGAGGAGATGTACACGCTAAATGAGAAGAAAGTGCAGATTGTTGATAC
GACCTGCCCTTGGGTTTCAAAGGTAAATTTTGTTTTTGAAGATCTCCCCTTTGCGTTCTCCCTTTTATACGACTT-GCGG
TCGGCTGCCGATCGCTGTTTCTTGAAAGTAAAAAGGCTTACGATATCAAGCTGATGAAGATCATTATTCAATATAGGTCT
GGAACATGGTCGAAAAGCACAAGAAGAGTGAATATACTTCAATTATTCACGGAAAATATTCCCATGAAGAAACTGTTGCC
ACTGCTTCTTTTGCAGGAAAGTACATCATTGTGAAGAATATGACAGAGGTACATCGAACGAATTTTATGTTTTGCTGCTC
TTTCGACTTCGTATCAAACATGATCAGAGATAAGAAAGTTGAAATGTTTTGAATAGGCGACCTATGTGTGTGATTATATA
CTTGGTGGCCAACTTGATGGGTCTAGCTCAAC
>wt_ui1_20_2_aligned_consensus Alignment of 4 sequences: 20_2_A0159F_C11.ab1, 20_2_A0160R_C11.ab1 (reversed), 20_2_M13_Forward_C11.ab1, 20_2_M13_Reverse_C11.ab1 (reversed)
-CAGGCGATGTGATCAAGACGCTCAAGGAGAACGGCGACCAGTACACCTGGGGCCCCGTCACCGTGAAGCTCGCGGAGGC
CTACGGATTCTGCTGGGGCGTCGAGCGTGCCGTGCAGATCGCGTACGAGGCGCGCAAGCAGTTCCCCGAGGAGCGCATCT
GGCTCGCAAACGAAATCATTCACAACCCCACCGTCAACAAGGTAACCGTATCCGAAATCTGTCAACTCTAAGAATCTGAA
CTTCATACGGAACTAGGTGGGTCATGGGTGAGGAAATCAGTGGTCTGCTGCGTCCTCTTGCGCGC---------------
-GCGCGCGCGTGTGTGTATAAGGGCGCAAAACGAGCTGATGCCCCCACTGAGTGTTACAAAGTAAAATTCTAGTGCTGAA
AGTGTTCGTTCCAAAACTCCAGTTTAATTCGGCCCCAGTGCTCAGGCCTTACCTGCAAAGCAAAAATCATAGTGTCCACT
GTTCTCTGTCCTTAATTTGCGATATTCTGACTCAGAGGCTTATGTGCTTAGCTGAGTTGAATTCATGTGATTGGTCATGC
AGAGGTTGGATGAGATGGGTGTAGAAATCATTCCTGTTGATGCGGGTATCAAGGATTTCAATGTCGTCGAACAAGGTGAT
GTTGTTGTGTTGCCTGCATTTGGAGCTGCTGTGGAGGAGATGTACACGCTAAATGAGAAGAAAGTGCAGATTGTTGATAC
GACCTGCCCTTGGGTTTCAAAGGTAAATTTTGTTTTTGAAGATCTCCCCTTTGCGTTCTCCCTTTTATACGACTT-GCGA
TCGGCTGCCGATCGCTGTTTCTTGAAAGTAAAAAGGCTTACGATATCAAGCTGATGAAGATCATTATTCAATATAGGTCT
GGAACATGGTCGAAAAGCACAAGAAGAGTGAATATACTTCAATTATTCACGGAAAATATTCCCATGAAGAAACTGTTGCC
ACTGCTTCTTTTGCAGGAAAGTACATCATTGTGAAGAATATGACAGAGGTACATCGAACGAATTTTATGTTTTGCTGCTC
TTTCGACTTCGTATCAAACATGATCAGAGATAAGAAAGTTGAAATGTTTTGAATAGGCGACCTATGTGTGTGATTATATA
CTTGGTGGCCAACTTGATGGGTCTAGCTCAAC
>tg_ui1_18_r_aligned_consensus Alignment of 4 sequences: tg_ui1_18_r_A0159F_E02.ab1, tg_ui1_18_r_A0160R_E08.ab1 (reversed), tg_ui1_18_r_M13_Forward_E02.ab1, tg_ui1_18_r_M13_Reverse_E08.ab1 (reversed)
-CAGGCGATGTGATCAAGACGCTCAAGGAGAACGGCGACCAGTACACCTGGGGCCCCGTCACCGTGAAGCTCGCGGAGGC
CTACGGATTCTGCTGGGGCGTCGAGCGTGCCGTGCAGATCGCGTACGAGGCGCGCAAGCAGTTCCCCGAGGAGCGCATCT
GGCTCACAAACGAAATCATTCACAACCCCACCGTCAACAAGGTAACCGTATCCGAAATCTGTCAACTCTAAGAATCTGAA
CTTCATACGGAACTAGGTGGGTCATGGGTGAGGAAATCAGYGGTCTGCTGCGTCCTCTTGCGC-----------------
-GCGCGCGCGTGTGTGTATAAGGGCGCRAAACGAGCTGATGCCCCCACTGAGTGTTACAAAGTAAAATTCTAGTGCTGAA
AGCGTKCGTTCCAAAACTCCAGTTTAATTCGGCCCCAGTGCTCAGGCCTTACCTGCAAAGCAAAAATCATAGTGTCCACT
GTTCTCTGTCCTTAATTTGCGATATTCTGACTCAGAGGCTTATGTGCTTAGCTGAGTTGAATTCATGTGATTGGTCATGC
AGAGGTTGGATGAGATGGGTGTAGAAATCATTCCTGTTGATGCGGGTATCAAGGATTTCAATGTCGTCGAACAAGGTGAT
GTTGTTGTGTTGCCTGCATTTGGAGCTGCTGTGGAGGAGATGTACACGCTAAATGAGAAGAAAGTGCAGATTGTTGATAC
GACCTGCCCTTGGGTTTCAAAGGTAAATTTTGTTTTTGAAGATCTCCCCTTTGCGTTCTCCCTTTTATACGACTT-GCGA
TCGGCTGCCGATCGCTGTTTCTTGAAAGTAAAAAGGCTTACGATATCAAGCTGATGAAGATCATTATTCAATATAGGTCT
GGAACATGGTCGAAAAGCACAAGAAGAGTGAATATACTTCAATTATTCACGGAAAATATTCCCATGAAGAAACTGTTGCC
ACTGCTTCTTTTGCAGGAAAGTACATCATTGTGAAGAATATGACAGAGGTACATCGAACGAATTTTATGTTTTGCTGCTC
TTTCGACTTCGTATCAAACATGATCAGAGATAAGAAAGTTGAAATGTTTTGAATAGGCGACCTATGTGTGTGATTATATA
CTTGGTGGCCAACTTGATGGGTCTAGCTCAAC
>tg_ui1_18_o_aligned_consensus Alignment of 4 sequences: tg_ui1_18_o_A0159F_B02.ab1, tg_ui1_18_o_A0160R_B08.ab1 (reversed), tg_ui1_18_o_M13_Forward_B02.ab1, tg_ui1_18_o_M13_Reverse_B08.ab1 (reversed)
-CAGGCGATGTGATCAAGACGCTCAAGGAGAACGGCGACCAGTACACCTGGGGCCCCGTCACCGTGAAGCTCGCGGAGGC
CTACGGATTCTGCTGGGGCGTCGAGCGTGCCGTGCAGATCGCGTACGAGGCGCGCAAGCAGTTCCCCGAGGAGCGCATCT
GGCTCACAAACGAAATCATTCACAACCCCACCGTCAACAAGGTAACCGTATCCGAAATCTGTCAACTCTAAGAATCTGAA
CTTCATACGGAACTAGGTGGGTCATGGGTGAGGAAATCAGTGGTCTGCTGCGTCCTCTTGCGC-----------------
-GCGCGCGCGCGTGTGTATAAGGGCGCAAAACGAGCTGATGCCCCCACTGAGTGTTACAAAGTAAAATTCTAGTGCTGAA
AGTGTTCGTTCCAAAACTCCAGTTTAATTCGGCCCCAGTGCTCAGGCCTTACCTGCAAAGCAAAAATCATAGTGTCCACT
GTTCTCTGTCCTTAATTTGCGATATTCTGACTCAGAGGCTTATGTGCTTAGCTGAGTTGAATTCATGTGATTGGTCATGC
AGAGGTTGGATGAGATGGGTGTAGAAATCATTCCTGTTGATGCGGGTATCAAGGATTTCAATGTCGTCGAACAAGGTGAT
GTTGTTGTGTTGCCTGCATTTGGAGCTGCTGTGGAGGAGATGTACACGCTAAATGAGAAGAAAGTGCAGATTGTTGATAC
GACCTGCCCTTGGGTTTCAAAGGTAAATTTTGTTTTTGAAGATCTCCCCTTTGCGTTCTCCCTTTTATACGACTT-GCGA
TCGGCTGCCGATCGCTGTTTCTTGAAAGTAAAAAGGCTTACGATATCAAGCTGATGAAGATCATTATTCAATATAGGTCT
GGAACATGGTCGAAAAGCACAAGAAGAGTGAATATACTTCAATTATTCACGGAAAATATTCCCATGAAGAAACTGTTGCC
ACTGCTTCTTTTGCAGGAAAGTACATCATTGTGAAGAATATGACAGAGGTACATCGAACGAATTTTATGTTTTGCTGCTC
TTTCGACTTCGTATCAAACATGATCAGAGATAAGAAAGTTGAAATGTTTTGAATAGGCGACCTATGTGTGTGATTATATA
CTTGGTGGCCAACTTGATGGGTCTAGCTCAAC
>tg_ui1_18_n_aligned_consensus Alignment of 4 sequences: 18_n_A0159F_B11.ab1, 18_n_A0160R_B11.ab1 (reversed), 18_n_M13_Forward_B11.ab1, 18_n_M13_Reverse_B11.ab1 (reversed)
-CAGGCGATGTGATCAAGACGCTCAAGGAGAACGGCGACCAGTACACCTGGGGCCCCGTCACCGTGAAGCTCGCGGAGGC
CTACGGATTCTGCTGGGGCGTCGAGCGTGCCGTGCAGATCGCGTACGAGGCGCGCAAGCAGTTCCCCGAGGAGCGCATCT
GGCTCACAAACGAAATCATTCACAACCCCACCGTCAACAAGGTAACCGTATCCGAAATCTGTCAACTCTAAGAATCTGAA
CTTCATACGGAACTAGGTGGGTCATGGGTGAGGAAATCAGTGGTCTGCTGCGTCCTCTTGCGCGC---------------
-GCGCGCGCGTGTGTGTATAAGGGCGCAAAACGAGCTGATGCCCCCACTGAGTGTTACAAAGTAAAATTCTAGTGCTGAA
AGTGTTCGTTCCAAAACTCCAGTTTAATTCGGCCCCAGTGCTCAGGCCTTACCTGCAAAGCAAAAATCATAGTGTCCACT
GTTCTCTGTCCTTAATTTGCGATATTCTGACTCAGAGGCTTATGTGCTTAGCTGAGTTGAATTCATGTGATTGGTCATGC
AGAGGTTGGATGAGATGGGTGTAGAAATCATTCCTGTTGATGCGGGTATCAAGGATTTCAATGTCGTCGAACAAGGTGAT
GTTGTTGTGTTGCCTGCATTTGGAGCTGCTGTGGAGGAGATGTACACGCTAAATGAGAAGAAAGTGCAGATTGTTGATAC
GACCTGCCCTTGGGTTTCAAAGGTAAATTTTGTTTTTGAAGATCTCCCCTTTGCGTTCTCCCTTTTATACGACTT-GCGA
TCGGCTACCGATCGCTGTTTCTTGAAAGTAAAAAGGCTTACGATATCAAGCTGATGAAGATCATTATTCAATATAGGTCT
GGAACATGGTCGAAAAGCACAAGAAGAGTGAATATACTTCAATTATTCACGGAAAATATTCCCATGAAGAAACTGTTGCC
ACTGCTTCTTTTGCAGGAAAGTACATCATTGTGAAGAATATGACAGAGGTACATCGAACGAATTTTATGTTTTGCTGCTC
TTTCGACTTCGTATCAAACATGATCAGAGATAAGAAAGTTGAAATGTTTTGAATAGGCGACCTATGTGTGTGATTATATA
CTTGGTGGCCAACTTGATGGGTCTAGCTCAAC
>tg_ui1_18_j_aligned_consensus Alignment of 4 sequences: 18_j_A0159F_F10.ab1, 18_j_A0160R_F10.ab1 (reversed), 18_j_M13_Forward_F10.ab1, 18_j_M13_Reverse_F10.ab1 (reversed)
-CAGGCGATGTGATCAAGACGCTCAAGGAGAACGGCGACCAGTACACCTGGGGCCCCGTCACCGTGAAGCTCGCGGAGGC
CTACGGATTCTGCTGGGGCGTCGAGCGTGCCGTGCAGATCGCGTACGAGGCGCGCAAGCAGTTCCCCGAGGAGCGCATCT
GGCTCACAAACGAAATCATTCACAACCCCACCGTCAACAAGGTAACCGTATCCGAAATCTGTCAACTCTAAGAATCTGAA
CTTCATACGGGACTAGGTGGGTCATGGGTGAGGAAATCAGTGGTCTGCTGCGTCCTCTTGCGCGC---------------
-GCGCGCGCGTGTGTGTATAAGGGCGCAAAACGAGCTGATGCCCCCACTGAGTGTTACAAAGTAAAATTCTAGTGCTGAA
AGTGTTCGTTCCAAAACTCCAGTTTAATTCGGCCCCAGTGCTCAGGCCTTACCTGCAAAGCAAAAATCATAGTGTCCACT
GTTCTCTGTCCTTAATTTGCGATATTCTGACTCAGAGGCTTATGTGCTTAGCTGAGTTGAATTCATGTGATTGGTCATGC
AGAGGTTGGATGAGATGGGTGTAGAAATCATTCCTGTTGATGCGGGTATCAAGGATTTCAATGTCGTCGAACAAGGTGAT
GTTGTTGTGTTGCCTGCATTTGGAGCTGCTGTGGAGGAGATGTACACGCTAAATGAGAAGAAAGTGCAGATTGTTGATAC
GACCTGCCCTTGGGTTTCAAAGGTAAATTTTGTTTTTGAAGATCTCCCCTTTGCGTTCTCCCTTTTATACGACTT-GCGA
TCGGCTGCCGATCGCTGTTTCTTGAAAGTAAAAAGGCTTACGATATCAAGCTGATGAAGATCATTATTCAATATAGGTCT
GGAACATGGTCGAAAAGCACAAGAAGAGTGAATATACTTCAATTATTCACGGAAAATATTCCCATGAAGAAACTGTTGCC
ACTGCTTCTTTTGCAGGAAAGTACATCATTGTGAAGAATATGACAGAGGTACATCGAACGAATTTTATGTTTTGCTGCTC
TTTCGACTTCGTATCAAACATGATCAGAGATAAGAAAGTTGAAATGTTTTGAATAGGCGACCTATGTGTGTGATTATATA
CTTGGTGGCCAACTTGATGGGTCTAGCTCAAC
>tg_ui1_18_g_aligned_consensus Alignment of 4 sequences: 18_g_A0159F_C10.ab1, 18_g_A0160R_C10.ab1 (reversed), 18_g_M13_Forward_C10.ab1, 18_g_M13_Reverse_C10.ab1 (reversed)
-CAGGCGATGTGATCAAGACGCTCAAGGAGAACGGCGACCAGTACACCTGGGGCCCCGTCACCGTGAAGCTCGCGGAGGC
CTACGGATTCTGCTGGGGCGTCGAGCGTGCCGTGCAGATCGCGTACGAGGCGCGCAAGCAGTTCCCCGAGGAGCGCATCT
GGCTCACAAACGAAATCATTCACAACCCCACCGTCAACAAGGTAACCGTATCCGAAATCTGTCAACTCTAAGAATCTGAA
CTTCATACGGAACTAGGTGGGTCATGGGTGAGGAAATCAGTGGTCTGCTGCGTCCTCTTGCGCGC---------------
-GCGCGCGCGTGTGTGTATAAGGGCGCAAAACGAGCTGATGCCCCCACTGAGTGTTACAAAGTAAAATTCTAGTGCTGAA
AGTGTTCGTTCCAAAACTCCAGTTTAATTCGGCCCCAGTGCTCAGGCCTTACCTGCAAAGCAAAAATCATAGTGTCCACT
GTTCTCTGTCCTTAATTTGCGATATTCTGACTCAGAGGCTTATGTGCTTAGCTGAGTTGAATTCATGTGATTGGTCATGC
AGAGGTTGGATGAGATGGGTGTAGAAATCATTCCTGTTGATGCGGGTATCAAGGATTTCAATGTCGTCGAACAAGGTGAT
GTTGTTGTGTTGCCTGCATTTGGAGCTGCTGTGGAGGAGATGTACACGCTAAATGAGAAGAAAGTGCAGATTGTTGATAC
GACCTGCCCTTGGGTTTCAAAGGTAAATTTTGTTTTTGAAGATCTCCCCTTTGCGTTCTCCCTTTTATACGACTT-GCGA
TCGGCTGCCGATCGCTGTTTCTTGAAAGTAAAAAGGCTTACGATATCAAGCTGATGAAAATCATTATTCAATATAGGTCT
GGAACATGGTCGAAAAGCACAAGAAGAGTGAATATACTTCAATTATTCACGGAAAATATTCCCATGAAGAAACTGCTGCC
ACTGCTTCTTTTGCAGGAAAGTACATCATTGTGAAGAATATGACAGAGGTACATCGAACGAATTTTATGTTTTGCTGCTC
TTTCGACTTCGTATCAAACATGATCAGAGATAAGAAAGTTGAAATGTTTTGAATAGGCGACCTATGTGTGTGATTATATA
CTTGGTGGCCAACTTGATGGGTCTAGCTCAAC
>tg_ui1_18_f_aligned_consensus Alignment of 4 sequences: 18_f_A0159F_B10.ab1, 18_f_A0160R_B10.ab1 (reversed), 18_f_M13_Forward_B10.ab1, 18_f_M13_Reverse_B10.ab1 (reversed)
-CAGGCGATGTGATCAAGACGCTCAAGGAGAACGGCGACCAGTACACCTGGGGCCCCGTCACCGTGAAGCTCGCGGAGGC
CTACGGATTCTGCTGGGGCGTCGAGCGTGCCGTGCAGATCGCGTACGAGGCGCGCAAGCAGTTCCCCGAGGAGCGCATCT
GGCTCACAAACGAAATCATTCACAACCCCACCGTCAACAAGGTAACCGTATCCGAAATCTGTCAACTCTAAGAATCTGAA
CTTCATACGGAACTAGGTGGGTCATGGGTGAGGAAATCAGTGGTCTGCTGCGTCCTCTTGCGCGC---------------
-GCGCGCGCGTGTGTGTATAAGGGCGCAAAACGAGCTGATGCCCCCACTGAGTGTTACAAAGTAAAATTCTAGTGCTGAA
AGTGTTCGTTCCAAAACTCCAGTTTAATTCGGCCCCAGTGCTCAGGCCTTACCTGCAAAGCAAAAATCATAGTGTCCACT
GTTCTCTGTCCTTAATTTGCGATATTCTGACTCAGAGGCTTATGTGCTTAGCTGAGTTGAATTCATGTGATTGGTCATGC
AGAGGTTGGATGAGATGGGTGTAGAAATCATTCCTGTTGATGCGGGTATCAAGGATTTCAATGTCGTCGAACAAGGTGAT
GTTGTTGTGTTGCCTGCATTTGGAGCTGCTGTGGAGGAGATGTACACGCTAAATGAGAAGAAAGTGCAGATTGTTGATAC
GACCTGCCCTTGGGTTTCAAAGGTAAATTTTGTTTTTGAAGATCTCCCCTTTGCGTTCTCCCTTTTATACGACTT-GCGA
TCGGCTGCCGATCGCTGTTTCTTGAAAGTAAAAAGGCTTACGATATCAAGCTGATGAAGATCATTATTCAATATAGGTCT
GGAACATGGTCGAAAAGCACAAGAAGAGTGAATATACTTCAATTATTCACGGAAAATATTCCCATGAAGAAACTGTTGCC
ACTGCTTCTTTTGCAGGAAAGTACATCATTGTGAAGAATATGACAGAGGTACATCGAACGAATTTTATGTTTTGCTGCTC
TTTCGACTTCGTATCAAACATGATCAGAGATAAGAAAGTTGAAATGTTTTGAATAGGCGACCTATGTGTGTGATTATATA
CTTGGTGGCCAACTTGATGGGTCTAGCTCAAC
>wt_ui1_20_30_aligned_consensus Alignment of 4 sequences: wt_ui1_20_30_A0159F_C05.ab1, wt_ui1_20_30_A0160R_C11.ab1 (reversed), wt_ui1_20_30_M13_Forward_C05.ab1, wt_ui1_20_30_M13_Reverse_C11.ab1 (reversed)
-CAGGCGATGTGATCAAGACGCTCAAGGATAACGGCAACCAGTACACCTGGGGCCCCGTCACCGTGAAGCTCGCGGAGGC
CTACGGATTCTGCTGGGGCGTCGAGCGCGCCGTGCAGATCGCGTACGAGGCGCGCAAGCAGTTCCCCGAGGAGCGCATCT
GGCTCACCAACGAAATCATTCACAACCCCACCGTCAACAAGGTAACCGTATCCGAAATCTGTCAACTCTAAGAATCTGAG
CTTCATACGGAACTAGG-------TGGGTGAGGAAATCAGTGGTCTGCTGCGTCCTCT----------------------
--------------TGTGTGGGGGTGCAGAACGAGCTGATG-CCCGACTGAGTGTTACAAAGTAAAATTCTAGCGCTGAA
AGTGTTCATTCCAAAACTCCAGTTTAATTCGGCCCCAGTGCTCAGGCCTTACCTGCAAAGCAAAAATCATAGTGTCCACT
GTTCTCTGTCCTTAATTTGTGATACTCTGATTCAGAAGCTTATGTGCTTAGCTGAGTTGAATTCATGTGATTGGTCATGC
AGAGGTTGGATGAGATGGGTGTAGAAATCATTCCTGTTGATGCGGGTATCAAGGATTTCAATGTAGTCGGACAAGGTGAT
GTTGTTGTGTTGCCTGCATTTGGAGCTGCTGTGGAGGAGATGTACACGCTAAATGAGAAGAAAGTGCAGATTGTTGATAC
GACCTGCCCTTGGGTTTCAAAGGTGAATTTTGCTTTTGAAGACCTCTCC-TTGCGTTCTTCCTTTTATACCACTTGGCGA
TCGGCTGCTGATCGATGTTTCTCGAAAGTAAAAAGACTTACTATATCAGGCTGATGAGGTCCATTATTCAATATAGGTCT
GGAACATGGTCGAAAAGCACAAGAAGAGTGAATATACTTCAATTATTCATGGAAAATATTCCCACGAAGAAACTGTTGCA
ACTGCTTCTTTTGCAGGAAAGTACATCATTGTGAAGAATATGGCAGAGGTACATCTAACGAATTTTATGTGTTGCTGTTC
TTTGGACTT-----------------------------------------------------------------------
--------------------------------
>wt_ui1_20_29_aligned_consensus Alignment of 4 sequences: wt_ui1_20_29_A0159F_B05.ab1, wt_ui1_20_29_A0160R_B11.ab1 (reversed), wt_ui1_20_29_M13_Forward_B05.ab1, wt_ui1_20_29_M13_Reverse_B11.ab1 (reversed)
-CAGGCGATGTGATCAAGACGCTCAAGGATAACGGCAACCAGTACACCTGGGGCCCCGTCACCGTGAAGCTCGCGGAGGC
CTACGGATTCTGCTGGGGCGTCGAGCGCGCCGTGCAGATCGCGTACGAGGCGCGCAAGCAGTTCCCCGAGGAGCGCATCT
GGCTCACCAACGAAATCATTCACAACCCCACCGTCAACAAGGTAACCGTATCCGAAATCTGTCAACTCTAAGAATCTGAG
CTTCATACGGAACTAGG-------TGGGTGAGGAAATCAGTGGTCTGCTGCGTCCTCT----------------------
--------------TGTGTGGGGGTGCAGAACGAGCTGATG-CCCGACTGAGTGTTACAAAGTAAAATTCTAGCGCTGAA
AGTGTTCATTCCAAAACTCCAGTTTAATTCGGCCCCAGTGCTCAGGCCTTACCTGCAAAGCAAAAATCATAGTGTCCACT
GTTCTCTGTCCTTAATTTGTGATACTCTGATTCAGAAGCTTATGTGCTTAGCTGAGTTGAATTCATGTGATTGGTCATGC
AGAGGTTGGATGAGATGGGTGTAGAAATCATTCCTGTTGATGCGGGTATCAAGGATTTCAATGTAGTCGGACAAGGTGAT
GTTGTTGTGTTGCCTGCATTTGGAGCTGCTGTGGAGGAGATGTACACGCTAAATGAGAAGAAAGTGCAGATTGTTGATAC
GACCTGCCCTTGGGTTTCAAAGGTGAATTTTGCTTTTGAAGACCTCTCC-TTGCGTTCTTCCTTTTATACCACTTGGCGA
TCGGCTGCTGATCGATGTTTCTCGAAAGTAAAAAGACTTACTATATCAGGCTGATGAGGTCCATTATTCAATATAGGTCT
GGAACATGGTCGAAAAGCACAAGAAGAGTGAATATACTTCAATTATTCATGGAAAATATTCCCACGAAGAAACTGTTGCA
ACTGCTTCTTTTGCAGGAAAGCACATCATTGTGAAGAATATGGCAGAGGTACATCTAACGAATTTTATGTGTTGCTGTTC
TTTGGACTT-----------------------------------------------------------------------
--------------------------------
>wt_ui1_20_28_aligned_consensus Alignment of 4 sequences: wt_ui1_20_28_A0159F_A05.ab1, wt_ui1_20_28_A0160R_A11.ab1 (reversed), wt_ui1_20_28_M13_Forward_A05.ab1, wt_ui1_20_28_M13_Reverse_A11.ab1 (reversed)
-CAGGCGATGTGATCAAGACGCTCAAGGATAACGGCAACCAGTACACCTGGGGCCCCGTCACCGTGAAGCTCGCGGAGGC
CTACGGATTCTGCTGGGGCGTCGAGCGCGCCGTGCAGATCGCGTACGAGGCGCGCAAGCAGTTCCCCGAGGAGCGCATCT
GGCTCACCAACGAAATCATTCACAACCCCACCGTCAACAAGGTAACCGTATCCGAAATCTGTCAACTCTAAGAATCTGAG
CTTCATACGGAACTAGG-------TGGGTGAGGAAATCAGTGGTCTGCTGCGTCCTCT----------------------
--------------TGTGTGGGGGTGCAGAACGAGCTGATG-CCCGACTGAGTGTTACAAAGTAAAGTTCTAGCGCTGAA
AGTGTTCATTCCAAAACTCCAGTTTAATTCGGCCCCAGTGCTCAGGCCTTACCTGCAAAGCAAAAATCATAGTGTCCACT
GTTCTCTGTCCTTAATTTGTGATACTCTGATTCAGAAGCTTATGTGCTTAGCTGAGTTGAATTCATGTGATTGGTCATGC
AGAGGTTGGATGAGATGGGTGTAGAAATCATTCCTGTTGATGCGGGTATCAAGGATTTCAATGTAGTCGGACAAGGTGAT
GTTGTTGTGTTGCCTGCATTTGGAGCTGCTGTGGAGGAGATGTACACGCTAAATGAGAAGAAAGTGCAGATTGTTGATAC
GACCTGCCCTTGGGTTTCAAAGGTGAATTTTGCTTTTGAAGACCTCTCC-TTGCGTTCTTCCTTTTATACCACTTGGCGA
TCGGCTGCTGATCGATGTTTCTCGAAAGTAAAAAGACTTACTATATCAGGCTGATGAGGTCCATTATTCAATATAGGTCT
GGAACATGGTCGAAAAGCACAAGAAGAGTGAATATACTTCAATTATTCATGGAAAATATTCCCACGAAGAAACTGTTGCA
ACTGCTTCTTTTGCAGGAAAGTACATCATTGTGAAGAATATGGCAGAGGTACATCTAACGAATTTTATGTGTTGCTGTTC
TTTGGACTT-----------------------------------------------------------------------
--------------------------------
>wt_ui1_20_21_aligned_consensus Alignment of 4 sequences: wt_ui1_20_21_A0159F_B04.ab1, wt_ui1_20_21_A0160R_B10.ab1 (reversed), wt_ui1_20_21_M13_Forward_B04.ab1, wt_ui1_20_21_M13_Reverse_B10.ab1 (reversed)
-CAGGCGATGTGATCAAGACGCTCAAGGATAACGGCAACCAGTACACATGGGGCCCCGTCACCGTGAAGCTCGCGGAGGC
CTACGGATTCTGCTGGGGCGTCGAGCGCGCCGTGCAGATCGCGTACGAGGCGCGCAAGCAGTTCCCCGAGGAGCGCATCT
GGCTCACCAACGAAATCATTCACAACCCCACCGTCAACAAGGTAACCGTATCCGAAATCTGTCAACTCTAAGAATCTGAG
CTTCATACGGAACTAGG-------TGGGTGAGGAAATCAGTGGTCTGCTGCGTCCTCT----------------------
--------------TGTGTAAGGGCGCAGAACGAGCTGATG-CCCGACTGAGTGTTACAAAGGAAAATTCTAGCGCTGAA
AGTGTTCATTCCAAAACTCCAGTTTAATTCGGCCCCAGTGCTCAGGCCTTACCTGCAAAGCAAAAATCATAGTGTCCACT
GTTCTCTGTCCTTAATTTGTGATACTCTGGTTCAGAGGCTTATGTGCTTAGCTGAGTTGAATTCATGTGATTGGTCATGC
AGAGGTTGGATGAGATGGGTGTAGAAATCATTCCTGTTGATGCGGGTATCAAGGATTTCAATGTAGTCGAACAAGGTGAT
GTTGTTGTGTTGCCAGCATTTGGAGCTGCTGTGGAGGAGATGTACACGCTAAATGAGAAGAAAGTGCAGATTGTTGATAC
GACCTGCCCTTGGGTTTCAAAGGTGAATTTTGCTTTTGAAGACCTCTCC-TTGCATTCTTCCTTTTATACCACTTGGCGA
TCGGCTGCTGATCGATGTTTCTCGAAAGTAAAAAGACTTACTATATCAGGCTGATGAGGTCCATTATTCAATATAGGTCT
GGAACATGGTCGAAAAGCACAAGAAGAGTGAATATACTTCAATTATTCATGGAAAATATTCCCACGAAGAAACTGTTGCC
ACTGCTTCTTTTGCAGGAAAGTACATCATTGTGAAGAATATGACAGAGGTACATCTAACGAATTTTATGTGTTGCTGTTC
TTTGGACTT-----------------------------------------------------------------------
--------------------------------
>wt_ui1_20_16_aligned_consensus Alignment of 4 sequences: wt_ui1_20_16_A0159F_E03.ab1, wt_ui1_20_16_A0160R_E09.ab1 (reversed), wt_ui1_20_16_M13_Forward_E03.ab1, wt_ui1_20_16_M13_Reverse_E09.ab1 (reversed)
-CAGGCGATGTGATCAAGACGCTCAAGGATAACGGCAACCAGTACACCTGGGGCCCCGTCACCGTGAAGCTCGCGGAGGC
CTACGGATTCTGCTGGGGCGTCGAGCGCGCCGTGCAGATCGCGTACGAGGCGCGCAAGCAGTTCCCCGAGGAGCGCATCT
GGCTCACCAACGAAATCATTCACAACCCCACCGTCAACAAGGTAACCGTATCCGAAATCTGTCAACTCTAAGAATCTGAG
CTTCATACGGAACTAGG-------TGGGTGAGGAAATCAGTGGTCTGCTGCGTCCTCT----------------------
--------------TGTGTGGGGGTGCAGAACGAGCTGATG-CCCGACTGAGTGTTACAAAGTAAAATTCTAGCGCTGAA
AGTGTTCATTCCAAAACTCCAGTTTAATTCGGCCCCAGTGCTCAGGCCTTACCTGCAAAGCAAAAATCATAGTGTCCACT
GTTCTCTGTCCTTAATTTGTGATACTCTGATTCAGAAGCTTATGTGCTTAGCTGAGTTGAATTCATGTGATTGGTCATGC
AGAGGTTGGATGAGATGGGTGTAGAAATCATTCCTGTTGATGCGGGTATCAAGGATTTCAATGTAGTCGGACAAGGTGAT
GTTGTTGTGTTGCCTGCATTTGGAGCTGCTGTGGAGGAGATGTACACGCTAAATGAGAAGAAAGTGCAGATTGTTGATAC
GACCTGCCCTTGGGTTTCAAAGGTGAATTTTGCTTTTGAAGACCTCTCC-TTGCGTTCTTCCTTTTATACCACTTGGCGA
TCGGCTGCTGATCGATGTTTCTCGAAAGTAAAAAGACTTACTATATCAGGCTGATGAGGTCCATTATTCAATATAGGTCT
GGAACATGGTCGAAAAGCACAAGAAGAGTGAATATACTTCAATTATTCATGGAAAATATTCCCACGAAGAAACTGTTGCA
ACTGCTTCTTTTGCAGGAAAGTACATCATTGTGAAGAATATGGCAGAGGTACATCTAACGAATTTTATGTGTTGCTGTTC
TTTGGACTT-----------------------------------------------------------------------
--------------------------------
>wt_ui1_20_8_aligned_consensus Alignment of 4 sequences: 20_8_A0159F_A12.ab1, 20_8_A0160R_A12.ab1 (reversed), 20_8_M13_Forward_A12.ab1, 20_8_M13_Reverse_A12.ab1 (reversed)
-CAGGCGATGTGATCAAGACGCTCAAGGATAACGGCAACCAGTACACCTGGGGCCCCGTCACCGTGAAGCTCGCGGAGGC
CTACGGATTCTGCTGGGGCGTCGAGCGCGCCGTGCAGATCGCGTACGAGGCGCGCAAGCAGTTCCCCGAGGAGCGCATCT
GGCTCACCAACGAAATCATTCACAACCCCACCGTCAACAAGGTAACCGTATCCGAAATCTGTCAACTCTAAGAATCTGAG
CTTCATACGGAACTAGG-------TGGGTGAGGAAATCAGTGGTCTGCTGCGTCCTCT----------------------
--------------TGTGTGGGGGTGCAGAACGAGCTGATG-CCCGACTGAGTGTTACAAAGTAAAATTCTAGCGCTGAA
AGTGTTCATTCCAAAACTCCAGTTTAATTCGGCCCCAGTGCTCAGGCCTTACCTGCAAAGCAAAAATCATAGTGTCCACT
GTTCTCTGTCCTTAATTTGTGATACTCTGATTCAGAAGCTTATGTGCTTAGCTGAGTTGAATTCATGTGATTGGTCATGC
AGAGGTTGGATGAGATGGGTGTAGAAATCATTCCTGTTGATGCGGGTATCAAGGATTTCAATGTAGTCGGACAAGGTGAT
GTTGTTGTGTTGCCTGCATTTGGAGCTGCTGTGGAGGAGATGTACACGCTAAATGAGAAGAAAGTGCAGATTGTTGATAC
GACCTGCCCTTGGGTTTCAAAGGTGAATTTTGCTTTTGAAGACCTCTCC-TTGCGTTCTTCCTTTTATACCACTTGGCGA
TCGGCTGCTGATCGATGTTTCTCGAAAGTAAAAAGACTTACTATATCAGGCTGATGAGGTCCATTATTCAATATAGGTCT
GGAACATGGTCGAAAAGCACAAGAAGAGTGAATATACTTCAATTATTCATGGAAAATATTCCCACGAAGAAACTGTTGCA
ACTGCTTCTTTTGCAGGAAAGTACATCATTGTGAAGAATATGGCAGAGGTACATCTAACGAATTTTATGTGTTGCTGTTC
TTTGGACTTTGTATTGAACATGATCAGAGATAAGAAAGTTGAAATGTTTTCAATAGGCAACCTATGTGTGTGATTATATA
CTTGGTGGCCAACTTGATGGGTCTAGCTCAAC
>wt_ui1_20_4_aligned_consensus Alignment of 4 sequences: 20_4_A0159F_E11.ab1, 20_4_A0160R_E11.ab1 (reversed), 20_4_M13_Forward_E11.ab1, 20_4_M13_Reverse_E11.ab1 (reversed)
CCAGGCGATGTGATCAAGACGCTCAAGGATAACGGCAACCAGTACACCTGGGGCCCCGTCACCGTGAAGCTCGCGGAGGC
CTACGGATTCTGCTGGGGCGTCGAGCGCGCCGTGCAGATCGCGTACGAGGCGCGCAAGCAGTTCCCCGAGGAGCGCATCT
GGCTCACCAACAAAATCATTCACAACCCCACCGTCAACAAGGTAACCGTATCCGAAATCTGTCAACTCTAAGAATCTGAG
CTTCATACGGAACTAGG-------TGGGTGAGGAAATCAGTGGTCTGCTGCGTCCTCT----------------------
--------------TGTGTGGGGGTGCAGAACGAGCTGATG-CCCGACTGAGTGTTACAAAGTAAAATTCTAGCGCTGAA
AGTGTTCATTCCAAAACTCCAGTTTAATTCGGCCCCAGTGCTCAGGCCTTACCTGCAAAGCAAAAATCATAGTGTCCACT
GTTCTCCGTCCTTAATTTGTGATACTCTGATTCAGAAGCTTATGTGCTTAGCTGAGTTGAATTCATGTGATTGGTCATGC
AGAGGTTGGATGAGATGGGTGTAGAAATCATTCCTGTTGATGCGGGTATCAAGGATTTCAATGTAGTCGGACAAGGTGAT
GTTGTTGTGTTGCCTGCATTTGGAGCTGCTGTGGAGGAGATGTACACGCTAAATGAGAAGAAAGTGCAGATTGTTGATAC
GACCTGCCCTTGGGTTTCAAAGGTGAATTTTGCTTTTGAAGACCTCTCC-TTGCGTTCTTCCTTTTATACCACTTGGCGA
TCGGCTGCTGATCGATGTTTCTCGAAAGTAAAAAGACTTACTATATCAGGCTGATGAGGTCCATTATTCAATATAGGTCT
GGAACATGGTCGAAAAGCACAAGAAGAGTGAATATACTTCAATTATTCATGGAAAATATTCCCACGAAGAAACTGTTGCA
ACTGCTTCTTTTGCAGGAAAGTACATCATTGTGAAGAATATGGCAGAGGTACATCTAACGAATTTTATGTGTTGCTGTTC
TTTGGACTT-----------------------------------------------------------------------
--------------------------------
>wt_ui1_20_27_aligned_consensus Alignment of 4 sequences: wt_ui1_20_27_A0159F_H04.ab1, wt_ui1_20_27_A0160R_H10.ab1 (reversed), wt_ui1_20_27_M13_Forward_H04.ab1, wt_ui1_20_27_M13_Reverse_H10.ab1 (reversed)
-CAGGCGATGTGATCAAGACGCTCAAGGATAACGGCAACCAGTACACCTGGAGCCCCGTCACCGTGAAGCTCGCGGAGGC
CTACGGATTCTGCTGGGGCGTCGAGCGCGCCGTGCAGATCGCGTACGAGGCGCGCAAGCAGTTCCCCGAGGAGCGCATCT
GGCTCACCAACGAAATCATTCACAACCCCACCGTCAACAAGGTAACCGTATCCGAAATCTGTCAACTCTAAGAATCTGAG
CTTCGTACGGAACTAGG-------TGGGTGAGGAAATCAGTGGTCTGCTGCGTCCTCT----------------------
--------------TGTGTGGGGGCGCAGAACGAGCTGATG-CCCGACTGAGTGTTACAAAGTAAAATTCTAGCGCTGAA
AGTGTTCATTCCAAAACTCCAGTTTAATTCGGCCCCAGTGCTCAGGCCTTACCTGCAAAGCAAAAACCATAGTGTCCACT
GTTCTCTGTCCTTAATTTGTGATACTCTGATTCAGAGGCATATGTGCTTAGCTGAGTTGAATTCATGTGATTGGTCATGC
AGAGGTTGGATGAGATGGGTGTAGAAATCATTCCTGTTGATGCGGGTATCAAGGATTTCAATGTAGTCGGACAAGGTGAT
GTTGTTGTGTTGCCTGCATTTGGAGCTGCTGTGGAGGAGATGTACACGCTAAATGAGAAGAAAGTGCAGATTGTTGATAC
GACCTGCCCTTGGGTTTCAAAGGTGAATTTTGCTTTTGAAGACCTCTCC-TTGCGTTCTTCCTTTTATACCACTTGGCGA
TCGGCTGCTGATCGATGTTTCTCGAAAGTAAAAAGACTTACTATATCAGGCTGATGAGGTCCATTATTCAATATAGGTCT
GGAACATGGTCGAAAAGCACAAGAAGAGTGAATATACTTCAATTATTCATGGAAAATATTCCCACGAAGAAACTGTTGCC
ACTGCTTCTTTTGCAGGAAAGTACATCATTGTGAAGAATATGGCAGAGGTACATCTAACGAATTTTATGTGTTGCTGTTC
TTTGGACTT-----------------------------------------------------------------------
--------------------------------
>wt_ui1_20_23_aligned_consensus Alignment of 4 sequences: wt_ui1_20_23_A0159F_D04.ab1, wt_ui1_20_23_A0160R_D10.ab1 (reversed), wt_ui1_20_23_M13_Forward_D04.ab1, wt_ui1_20_23_M13_Reverse_D10.ab1 (reversed)
-CAGGCGATGTGATCAAGACGCTCAAGGATAACGGCAACCAGTACACCTGGGGCCCCGTCACCGTGAAGCTCGCGGAGGC
CTACGGATTCTGCTGGGGCGTCGAGCGCGCCGTGCAGATCGCGTACGAGGCGCGCAAGCAGTTCCCCGAGGAGCGCATCT
GGCTCACCAACGAAATCATTCACAACCCCACCGTCAACAAGGTAACCGTATCCGAAATCTGTCAACTCTAAGAATCTGAG
CTTCGTACGGAACTAGG-------TGGGTGAGGAAATCAGTGGTCTGCTGCGTCCTCT----------------------
--------------TGTGTGGGGGCGCAGAACGAGCTGATG-CCCGACTGAGTGTTACAAAGTAAAATTCTAGCGCTGAA
AGTGTTCATTCCAAAACTCCAGTTTAATTCGGCCCCAGTGCTCAGGCCTTACCTGCAAAGCAAAAACCATAGTGTCCACT
GTTCTCTGTCCTTAATTTGTGATACTCTGATTCAGAGGCATATGTGCTTAGCTGAGTTGAATTCATGTGATTGGTCATGC
AGAGGTTGGATGAGATGGGTGTAGAAATCATTCCTGTTGATGCGGGTATCAAGGATTTCAATGTAGTCGGACAAGGTGAT
GTTGTTGTGTTGCCTGCATTTGGAGCTGCTGTGGAGGAGATGTACACGCTAAATGAGAAGAAAGTGCAGATTGTTGATAC
GACCTGCCCTTGGGTTTCAAAGGTGAATTTTGCTTTTGAAGACCTCTCC-TTGCGTTCTTCCTTTTATACCACTTGGCGA
TCGGCTGCTGATCGATGTTTCTCGAAAGTAAAAAGACTTACTATATCAGGCTGATGAGGTCCATTATTCAATATAGGTCT
GGAACATGGTCGAAAAGCACAAGAAGAGTGAATATACTTCAATTATTCATGGAAAATATTCCCACGAAGAAACTGTTGCC
ACTGCTTCTTTTGCAGGAAAGTACATCATTGTGAAGAATATGGCAGAGGTACATCTAACGAATTTTATGTGTTGCTGTTC
TTTGGACTT-----------------------------------------------------------------------
--------------------------------
>wt_ui1_20_18_aligned_consensus Alignment of 4 sequences: wt_ui1_20_18_A0159F_G03.ab1, wt_ui1_20_18_A0160R_G09.ab1 (reversed), wt_ui1_20_18_M13_Forward_G03.ab1, wt_ui1_20_18_M13_Reverse_G09.ab1 (reversed)
-CAGGCGATGTGATCAAGACGCTCAAGGATAACGGCAACCAGTACACCTGGGGCCCCGTCACCGTGAAGCTCGCGGAGGC
CTACGGATTCTGCTGGGGCGTCGAGCGCGCCGTGCAGATCGCGTACGAGGCGCGCAAGCAGTTCCCCGAGGAGCGCATCT
GGCTCACCAACGAAATCATTCACAACCCCACCGTCAACAAGGTAACCGTATCCGAAATCTGTCAACTCTAAGAATCTGAG
CTTCGTACGGAACTAGG-------TGGGTGAGGAAATCAGTGGTCTGCTGCGTCCTCT----------------------
--------------TGTGTGGGGGCGCAGAACGAGCTGATG-CCCGACTGAGTGTTACAAAGTAAAATTCTAGCGCTGAA
AGTGTTCATTCCAAAACTCCAGTTTAATTCGGCCCCAGTGCTCAGGCCTTACCTGCAAAGCAAAAACCATAGTGTCCACT
GTTCTCTGTCCTTAATTTGTGATACTCTGATTCAGAGGCATATGTGCTTAGCTGAGTTGAATTCATGTGATTGGTCATGC
AGAGGTTGGATGAGATGGGTGTAGAAATCATTCCTGTTGATGCGGGTATCAAGGATTTCAATGTAGTCGGACAAGGTGAT
GTTGTTGTGTTGCCTGCATTTGGAGCTGCTGTGGAGGAGATGTACACGCTAAATGAGAAGAAAGTGCAGATTGTTGATAC
GACCTGCCCTTGGGTTTCAAAGGTGAATTTTGCTTTTGAAGACCTCTCC-TTGCGTTCTTCCTTTTATACCACTTGGCGA
TCGGCTGCTGATCGATGTTTCTCGAAAGTAAAAAGACTTACTATATCAGGCTGATGAGGTCCATTATTCAATATAGGTCT
GGAACATGGTCGAAAAGCACAAGAAGAGTGAATATACTTCAATTATTCATGGAAAATATTCCCACGAAGAAACTGTTGCC
ACTGCTTCTTTTGCAGGAAAGTACATCATTGTGAAGAATATGGCAGAGGTACATCTAACGAATTTTATGTGTTGCTGTTC
TTTGGACTT-----------------------------------------------------------------------
--------------------------------
>wt_ui1_20_13_aligned_consensus Alignment of 4 sequences: 20_13_A0159F_F12.ab1, 20_13_A0160R_F12.ab1 (reversed), 20_13_M13_Forward_F12.ab1, 20_13_M13_Reverse_F12.ab1 (reversed)
-CAGGCGATGTGATCAAGACGCTCAAGGATAACGGCAACCAGTACACCTGGGGCCCCGTCACCGTGAAGCTCGCGGAGGC
CTACGGATTCTGCTGGGGCGTCGGGCGCGCCGTGCAGATCGCGTACGAGGCGCGCAAGCAGTTCCCCGAGGAGCGCATCA
GGCCCACCAACGAAATCATTCACAACCCCACCGTCAACAAGGTAACCGTATCCGAAATCTGTCAACTCTAAGAATCTGAG
CTTCGTACGGAACTAGG-------TGGGTGAGGAAATCAGTGGTCTGCTGCGTCCTCT----------------------
--------------TGTGTGGGGGCGCAGAACGAGCTGATG-CCCGACTGAGTGTTACAAAGTAAAATTCTAGCGCTGAA
AGTGTTCATTCCAAAACTCCAGTTTAATTCGGCCCCAGTGCTCAGGCCTTACCTGCAAAGCAAAAACCATAGTGTCCACT
GTTCTCTGTCCTTAATTTGTGATACTCTGATTCAGAGGCATATGTGCTTAGCTGAGTTGAATTCATGTGATTGGTCATGC
AGAGGTTGGATGAGATGGGTGTAGAAATCATTCCTGTTGATGCGGGTATCAAGGATTTCAATGTAGTCGGACAAGGTGAT
GTTGTTGTGTTGCCTGCATTTGGAGCTGCTGTGGAGGAGATGTACACGCTAAATGAGAAGAAAGTGCAGATTGTTGATAC
GACCTGCCCTTGGGTTTCAAAGGTGAATTTTGCTTTTGAAGACCTCTCC-TTGCGTTCTTCCTTTTATACCACTTGGCGA
TCGGCTGCTGATCGATGTTTCTCGAAAGTAAAAAGACTTACTATATCAGGCTGATGAGGTCCATTATTCAATATAGGTCT
GGAACATGGTCGAAAAGCACAAGAAGAGTGAATATACTTCAATTATTCATGGAAAATATTCCCACGAAGAAACTGTTGCC
ACTGCTTCTTTTGCAGGAAAGTACATCATTGTGAAGAATATGGCAGAGGTACATCTAACGAATTTTATGTGTTGCTGTTC
TTTGGACTT-----------------------------------------------------------------------
--------------------------------
>tg_ui1_18_e_aligned_consensus Alignment of 4 sequences: 18_e_A0159F_A10.ab1, 18_e_A0160R_A10.ab1 (reversed), 18_e_M13_Forward_A10.ab1, 18_e_M13_Reverse_A10.ab1 (reversed)
-CAGGCGATGTGATCAAGACGCTCAAGGATAACGGCAACCAGTACACCTGGGGCCCCGTCACCGTGAAGCTCGCGGAGGC
CTACGGA--GGGCTGGGGCGTCGAGCGCGCCGTGCAGATCGCGTACGAGGCGCGCAAGCAGTTCCCCGAGGAGCGCATCT
GGCTCACCAACGAAATCATTCACAACCCCACCGTCAACAAGGTAACCGTATCCGAAATCTGTCAACTCTAAGAATCTGAG
CTTCGTACGGAACTAGG-------TGGGTGAGGAAATCAGTGGTCTGCTGCGTCCTCT----------------------
--------------TGTGTGGGGGCGCAGAACGAGCTGATG-CCCGACTGAGTGTTACAAAGTAAAATTCTAGCGCTGAA
AGTGTTCATTCCAAAACTCCAGTTTAATTCGGCCCCAGTGCTCAGGCCTTACCTGCAAAGCAAAAACCATAGTGTCCACT
GTTCTCTGTCCTTAATTTGTGATACTCTGATTCAGAGGCATATGTGCTTAGCTGAGTTGAATTCATGTGATTGGTCATGC
AGAGGTTGGATGAGATGGGTGTAGAAATCATTCCTGTTGATGCGGGTATCAAGGATTTCAATGTAGTCGGACAAGGTGAT
GTTGTTGTGTTGCCTGCATTTGGAGCTGCTGTGGAGGAGATGTGCACGCTAAATGAGAAGAAAGTGCAGATTGTTGATAC
GACCTGCCCTTGGGTTTCAAAGGTGAATTTTGCTTTTGAAGACCTCTCC-TTGCGTTCTTCCTTTTATACCACTTGGCGA
TCGGCTGCTGATCGATGTTTCTCGAAAGTAAAAAGACTTACTATATCAGGCTGATGAGGTCCATTATTCAATATAGGTCT
GGAACATGGTCGAAAAGCACAAGAAGAGTGAATATACTTCAATTATTCATGGAAAATATTCCCACGAAGAAACTGTTGCC
ACTGCTTCTTTTGCAGGAAAGTACATCATTGTGAAGAATATGGCAGAGGTACATCTAACGAATTTTATGTGTTGCTGTTC
TTTGGACTT-----------------------------------------------------------------------
--------------------------------
>tg_ui1_18_d_aligned_consensus Alignment of 4 sequences: 18_d_A0159F_H09.ab1, 18_d_A0160R_H09.ab1 (reversed), 18_d_M13_Forward_H09.ab1, 18_d_M13_Reverse_H09.ab1 (reversed)
-CAGGCGATGTGATCAAGACGCTCAAGGATAACGGCAACCAGTACACCTGGGGCCCCGTCACCGTGAAGCTCGCGGAGGC
CTACGGA--GGGCTGGGGCGTCGAGCGCGCCGTGCAGATCGCGTACGAGGCGCGCAAGCAGTTCCCCGAGGAGCGCATCT
GGCTCACCAACGAAATCATTCACAACCCCACCGTCAACAAGGTAACCGTATCCGAAATCTGTCAACTCTAAGAATCTGAG
CTTCGTACGGAACTAGG-------TGGGTGAGGAAATCAGTGGTCTGCTGCGTCCTCT----------------------
--------------TGTGTGGGGGCGCAGAACGAGCTGATG-CCCGACTGAGTGTTACAAAGTAAAATTCTAGCGCTGAA
AGTGTTCATTCCAAAACTCCAGTTTAATTCGGCCCCAGTGCTCAGGCCTTACCTGCAAAGCAAAAACCATAGTGTCCACT
GTTCTCTGTCCTTAATTTGTGATACTCTGATTCAGAGGCATATGTGCTTAGCTGAGTTGAATTCATGTGATTGGTCATGC
AGAGGTTGGATGAGATGGGTGTAGAAATCATTCCTGTTGATGCGGGTATCAAGGATTTCAATGTAGTCGGACAAGGTGAT
GTTGTTGTGTTGCCTGCATTTGGAGCTGCTGTGGAGGAGATGTACACGCTAAATGAGAAGAAAGTGCAGATTGTTGATAC
GACCTGCCCTTGGGTTTCAAAGGTGAATTTTGCTTTTGAAGACCTCTCC-TTGCGTTCTTCCTTTTATACCACTTGGCGA
TCGGCTGCTGATCGATGTTTCTCGAAAGTAAAAAGACTTACTATATCAGGCTGATGAGGTCCATTATTCAATATAGGTCT
GGAACATGGTCGAAAAGCACAAGAAGAGTGAATATACTTCAATTATTCATGGAAAATATTCCCACGAAGAAACTGTTGCC
ACTGCTTCTTTTGCAGGAAAGTACATCATTGTGAAGAATATGGCAGAGGTACATCTAACGAATTTTATGTGTTGCTGTTC
TTTGGACTTTGTATCGAACACGATCAGAGATAAGAAAGTTGAAATGTTTTCAATAGGCAACCTATGTGTGTGATTATATA
CTTGGTGGCCAACTTGATGGGTCTAGCTCAAC
>tg_ui1_18_b_aligned_consensus Alignment of 4 sequences: 18_b_A0159F_F09.ab1, 18_b_A0160R_F09.ab1 (reversed), 18_b_M13_Forward_F09.ab1, 18_b_M13_Reverse_F09.ab1 (reversed)
-CAGGCGATGTGATCAAGACGCTCAAGGATAACGGCAACCAGTACACCTGGGGCCCCGTCACCGTGAAGCTCGCGGAGGC
CTACGGA--GGGCTGGGGCGTCGAGCGCGCCGTGCAGATCGCGTACGAGGCGCGCAAGCAGTTCCCCGAGGAGCGCATCT
GGCTCACCAACGAAATCATTCACAACCCCACCGTCAACAAGGTAACCGTATCCGAAATCTGTCAACTCTAAGAATCTGAG
CTTCGTACGGAACTAGG-------TGGGTGAGGAAATCAGTGGTCTGCTGCGTCCTCT----------------------
--------------TGTGTGGGGGCGCAGAACGAGCTGATG-CCCGACTGAGTGTTACAAAGTAAAATTCTAGCGCTGAA
AGTGTTCATTCCAAAACTCCAGTTTAATTCGGCCCCAGTGCTCAGGCCTTACCTGCAAAGCAAAAACCATAGTGTCCACT
GTTCTCTGTCCTTAATTTGTGATACTCTGATTCAGAGGCATATGTGCTTAGCTGAGTTGAATTCATGTGATTGGTCATGC
AGAGGTTGGATGAGATGGGTGTAGAAATCATTCCTGTTGATGCGGGTATCAAGGATTTCAATGTAGTCGGACAAGGTGAT
GTTGTTGTGTTGCCTGCATTTGGAGCTGCTGTGGAGGAGATGTACACGCTAAATGAGAAGAAAGTGCAGATTGTTGATAC
GACCTGCCCTTGGGTTTCAAAGGTGAATTTTGCTTTTGAAGACCTCTCC-TTGCGTTCTTCCTTTTATACCACTTGGCGA
TCGGCTGCTGATCGATGTTTCTCGAAAGTAAAAAGACTTACTATATCAGGCTGATGAGGTCCATTATTCAATATAGGTCT
GGAACATGGTCGAAAAGCACAAGAAGAGTGAATATACTTCAATTATTCATGGAAAATATTCCCACGAAGAAACTGTTGCC
ACTGCTTCTTTTGCAGGAAAGTACATCATTGTGAAGAATATGGCAGAGGTACATCTAACGAATTTTATGTGTTGCTGTTC
TTTGGACTT-----------------------------------------------------------------------
--------------------------------
>tg_ui1_18_w_aligned_consensus Alignment of 4 sequences: tg_ui1_18_w_A0159F_B03.ab1, tg_ui1_18_w_A0160R_B09.ab1 (reversed), tg_ui1_18_w_M13_Forward_B03.ab1, tg_ui1_18_w_M13_Reverse_B09.ab1 (reversed)
-CAGGCGATGTGATCAAGACGCTCAAGGATAACGGCAACCAGTACACATGGGGCCCCGTCACCGTGAAGCTCGCGGAGGC
CTACGGATTCGGCTGGGGCGTCGAGCGCGCCGTGCAGATCGCGTACGAGGCGCGCAAGCAGTTCCCCGAGGAGCGCATCT
GGCTCACCAACGAAATCATTCACAACCCCACCGTCAACAAGGTAACCGTATCCGAAATCTGTCAACTCTAAGAATCTGGG
CTTCATACGGAACTAGG-------TGGGTGAGGAAATCAGTGGTCTGCTGCGTCCTCT----------------------
--------------TGTGTAAGGGCGCAGAACGAGCTGATG-CCCGACTGAGTGTTACAAAGTAAAATTCTAGCGCTGAA
AGTGTTCGTTCCAAAACTCCAGTTTAATTCGGCCCCAGTGCTCAGGCCTTACCTGCAAAGCAAAAATC--AGTGTCCACT
GTTCTCTGTCCTTAATTTGTGATACTCTGATTCAGAGGCTTATGTGCTTAGCTGAGTTGAATTCATGTGATTGGTCATGC
AGAGGTTGGATGAGATGGGTGTAGAAATCATTCCTGTTGATGCGGGTATCAAGGATTTCAATGTAGTCGAACAAGGTGAT
GTTGTTGTGTTGCCTGCATTTGGAGCTGCTGTGGAGGAAATGTACACGCTAAATGAGAAGAAAGTGCAGATTGTTGATAC
GACCTGCCCTTGGGTTTCAAAGGTGAATTTTGCTTTTGAAGACCTCTCC-TTGCATTCTTCCTTTTATACCACTTGGCGA
TCGGCTGGTGATCGATGTTTCTCGAAAGTAAAAAGACTTACTATATCAGGCTGATGAGGTCCATTATTCAATATAGGTCT
GGAACATGGTCGAAAAGCACAAGAAGAGTGAATATACTTCAATTATTCATGGGAAATATTCCCACGAAGAAACTGTTGCC
ACTGCTTCTTTTGCAGGAAAGTACATCATTGTGAAGAATATGACAGAGGTACATCTAACGAATTTTATGTGTTGCTGTTC
TTTGGACTT-----------------------------------------------------------------------
--------------------------------
>tg_ui1_18_v_aligned_consensus Alignment of 4 sequences: tg_ui1_18_v_A0159F_A03.ab1, tg_ui1_18_v_A0160R_A09.ab1 (reversed), tg_ui1_18_v_M13_Forward_A03.ab1, tg_ui1_18_v_M13_Reverse_A09.ab1 (reversed)
-CAGGCGATGTGATCAAGACGCTCAAGGATAACGGCAACCAGTACACATGGGGCCCCGTCACCGTGAAGCTCGCGGAGGC
CTACGGATTCTGCTGGGGCGTCGAGCGCGCCGTGCAGATCGCGTACGAGGCGCGCAAGCAGTTCCCCGAGGAGCGCATCT
GGCTCACCAACGAAATCATTCACAACCCCACCGTCAACAAGGTAACCGTATCCGAAATCTGTCAACTCTAAGAATCTGAG
CTTCATACGGAACTAGG-------TGGGTGAGGAAATCAGTGGTCTGCTGCGTCCTCT----------------------
--------------TGTGTAAGGGCGCAGAACGAGCTGATG-CCCGACTGAGTGTTACAAAGGAAAATTCTAGCGCTGAA
AGTGTTCATTCCAAAACTCCAGTTTAATTCGGCCCCAGTGCTCAGGCCTTACCTGCAAAGCAAAAATCATAGTGTCCACT
GTTCTCTGTCCTTAATTTGTGATACTCTGATTCAGAGGCTTATGTGCTTAGCTGAGTTGAATTCATGTGATTGGTCATGC
AGAGGTTGGATGAGATGGGTGTAGAAATCATTCCTGTTGATGCGGGTATCAAGGATTTCAATGTAGTCGAACAAGGTGAT
GTTGTTGTGTTGCCTGCATTTGGAGCTGCTGTGGAGGAGATGTACACGCTAAATGAGAAGAAAGTGCAGATTGTTGATAC
GACCTGCCCTTGGGTTTCAAAGGTGAATTTTGCTTTTGAAGACCTCTCC-TTGCATTCTTCCTTTTATACCACTTGGCGA
TCGGCTGCTGATCGATGTTTCTCGAAAGTAAAAAGACTTACTATATCAGGCTGATGAGGTCCATTATTCAATATAGGTCT
GGAACATGGTCGAAAAGCACAAGAAGAGTGAATATACTTCAATTATTCATGGAAAATATTCCCACGAAGAAACTGTTGCC
ACTGCTTCTTTTGCAGGAAAGTACATCATTGTGAAGAATATGACAGAGGTACATCTAACGAATTTTATGTGTTGCTGTTC
TTTGGACTT-----------------------------------------------------------------------
--------------------------------
>tg_ui1_18_u_aligned_consensus Alignment of 4 sequences: tg_ui1_18_u_A0159F_H02.ab1, tg_ui1_18_u_A0160R_H08.ab1 (reversed), tg_ui1_18_u_M13_Forward_H02.ab1, tg_ui1_18_u_M13_Reverse_H08.ab1 (reversed)
-CAGGCGATGTGATCAAGACGCTCAAGGATAACGGCAACCAGTACACCTGGGGCCCCGTCACCGTGAAGCTCGCGGAGGC
CTACGGA----GCTGGGGCGTCGAGCGCGCCGTGCAGATCGCGTACGAGGCGCGCAAGCAGTTCCCCGAGGAGCGCATCT
GGCTCACCAACGAAATCATTCACAACCCCACCGTCAACAAGGTAACCGTATCCGAAATCTGTCAACTCTAAGAATCTGAG
CTTCATACGGAACTAGG-------TGGGTGAGGAAATCAGTGGTCTGCTGCGTCCTCT----------------------
--------------TGTGTGGGGGTGCAGAACGAGCTGATG-CCCGACTGAGTGTTACAAAGTAAAATTCTAGCGCTGAA
AGTGTTCATTCCAAAACTCCAGTTTAATTCGGCCCCAGTGCTCAGGCCTTACCTGCAAAGCAAAAATCATAGTGTCCACT
GTTCTCTGTCCTTAATTTGTGATACTCTGATTCAGAAGCCTATGTGCTTAGCTGAGTTGAATTCATGTGATTGGTCATGC
AGAGGTTGGATGAGATGGGTGTAGAAATCATTCCTGTTGATGCGGGTATCAAGGATTTCAATGTAGTCGGACAAGGTGAT
GTTGTTGTGTTGCCTGCATTTGGAGCTGCTGTGGAGGAGATGTACACGCTAAATGAGAAGAAAGTGCAGATTGTTGATAC
GACCTGCCCTTGGGTTTCAAAGGTGAATTTTGCTTTTGAAGACCTCTCC-TTGCGTTCTTCCTTTTATACCACTTGGCGA
TCGGCTGCTGATCGATGTTTCTCGAAAGTAAAAAGACTTACTATATCAGGCTGATGAGGTCCATTATTCAATATAGGTCT
GGAACATGGTCGAAAAGCACAAGAAGAGTGAATATACTTCAATTATTCATGGAAAATATTCCCACGAAGAAACTGTTGCA
ACTGCTTCTTTTGCAGGAAAGTACATCATTGTGAAGAATATGGCAGAGGTACATCTAACGAATTTTATGTGTTGCTGTTC
TTTGGACTT-----------------------------------------------------------------------
--------------------------------
>tg_ui1_18_m_aligned_consensus Alignment of 4 sequences: 18_m_A0159F_A11.ab1, 18_m_A0160R_A11.ab1 (reversed), 18_m_M13_Forward_A11.ab1, 18_m_M13_Reverse_A11.ab1 (reversed)
-CAGGCGATGTGATCAAGACGCTCAAGGATAACGGCAACCAGTACACATGGGGCCCCGTCACCGTGAAGCTCGCGGAGGC
CTACGGATTCTGCTGGGGCGTCGAGCGCGCCGTGCAGATCGCGTACGAGGCGCGCAAGCAGTTCCCCGAGGAGCGCATCT
GGCTCACCAACGAAATCATTCACAACCCCACCGTCAACAAGGTAACCGTATCCGAAATCTGTCAACTCTAAGAATCTGAG
CTTCATACGGAACTAGG-------TGGGTGAGGAAATCAGTGGTCTGCTGCGTCCTCT----------------------
--------------TGTGTAAGGGCGCAGAACGAGCTGATG-CCCGACTGAGTGTTACAAAGGAAAATTCTAGCGCTGAA
AGTGTTCATTCCAAAACTCCAGTTTAATTCGGCCCCAGTGCTCAGGCCTTACCTGCAAAACAAAAATCATAGTGTCCACT
GTTCTCTGTCCTTAATTTGTGATACTCTGATTCAGAGGCTTATGTGCTTAGCTGAGTTGAATTCATGTGATTGGTCATGC
AGAGGTTGGATGAGATGGGTGTAGAAATCATTCCTGTTGATGCGGGTATCAAGGATTTCAATGTAGTCGAACAAGGTGAT
GTTGTTGTGTTGCCTGCATTTGGAGCTGCTGTGGAGGAGATGTACACGCTAAATGAGAAGAAAGTGCAGATTGTTGATAC
GACCTGCCCTTGGGTTTCAAAGGTGAATTTTGCTTTTGAAGACCTCTCC-TTGCATTCTTCCTTTTATACCACTTGGCGA
TCGGCTGCTGATCGATGTTTCTCGAAAGTAAAAAGACTTACTATATCAGGCTGATGAGGTCCATTATTCAATATAGGTCT
GGAACATGGTCGAAAAGCACAAGAAGAGTGAATATACTTCAATTATTCATGGAAAATATTCCCACGAAGAAACTGTTGCC
ACTGCTTCTTTTGCAGGAAAGTACATCATTGTGAAGAATATGACAGGGGTACATCTAACGAATTTTATGTGTTGCTGTTC
TTTGGACTTCGTATCGAACATGATCAGAGATAAGAAAGTTGAAATGTTTTCAATAGGCAACCTATGTGTGTGATTATATA
CTTGGTGGCCAACTTGATGGGTCTAGCTCAAC
>tg_ui1_18_l_aligned_consensus Alignment of 4 sequences: 18_l_A0159F_H10.ab1, 18_l_A0160R_H10.ab1 (reversed), 18_l_M13_Forward_H10.ab1, 18_l_M13_Reverse_H10.ab1 (reversed)
-CAGGCGATGTGATCAAGACGCTCAAGGATAACGGCAACCAGTACACATGGGGCCCCGTCACCGTGAAGCTCGCGGAGGC
CTACGGATTCTGCTGGGGCGTCGAGCGCGCCGTGCAGATCGCGTACGAGGCGCGCAAGCAGTTCCCCGAGGAGCGCATCT
GGCTCACCAACGAAATCATTCACAACCCCACCGTCAACAAGGTAACCGTATCCGAAATCTGTCAACTCTAAGAATCTGAG
CTTCATACGGAACTAGG-------TGGGTGAGGAAATCAGTGGTCTGCTGCGTCCTCT----------------------
--------------TGTGTAAGGGCGCAGAACGAGCTGATG-CCCGACTGAGTGTTACAAAGGAAAATTCTAGCGCTGAA
AGTGTTCATTCCAAAACTCCAGTTTAATTCGGCCCCAGTGCTCAGGCCTTACCTGCAAAGCAAAAATCATAGTGTCCACT
GTTCTCTGTCCTTAATTTGTGATACTCTGATTCAGAGGCTTATGTGCTTAGCTGAGTTGAATTCATGTGATTGGTCATGC
AGAGGTTGGATGAGATGGGTGTAGAAATCATTCCTGTTGATGCGGGTATCAAGGATTTCAATGTAGTCGAACAAGGTGAT
GTTGTTGTGTTGCCTGCATTTGGAGCTGCTGTGGAGGAGATGTACACGCTAAATGAGAAGAAAGTGCAGATTGTTGATAC
GACCTGCCCTTGGGTTTCAAAGGTGAATTTTGCTTTTGAAGACCTCTCC-TTGCATTCTTCCTTTTATACCACTTGGCGA
TCGGCTGCTGATCGATGTTTCTCGAAAGTAAAAAGACTTACTATATCAGGCTGATGAGGTCCATTATTCAATATAGGTCT
GGAACATGGTCGAAAAGCACAAGAAGAGTGAATATACTTCAATTATTCATGGAAAATATTCCCACGAAGAAACTGTTGCC
ACTGCTTCTTTTGCAGGAAAGTACATCATTGTGAAGAATATGACAGAGGTACATCTAACGAATTTTATGTGTTGCTGTTC
TTTGGACTTTGTATCGA---------------------------------------------------------------
--------------------------------
>tg_ui1_18_i_aligned_consensus Alignment of 4 sequences: 18_i_A0159F_E10.ab1, 18_i_A0160R_E10.ab1 (reversed), 18_i_M13_Forward_E10.ab1, 18_i_M13_Reverse_E10.ab1 (reversed)
-CAGGCGATGTGATCAAGACGCTCAAGGATAACGGCAACCAGTACACATGGGGCCCCGTCACCGTGAAGCTCGCGGAGGC
CTACGGATTCTGCTGGGGCGTCGAGCGCGTCGTGCAGATCGCGTACGAGGCGCGCAAGCAGTTCCCCGAGGAGCGCATCT
GGCTCACCAACGAAATCATTCACAACCCCACCGTCAACAAGGTAACCGTATCCGAAATCTGTCAACTCTAAGAATCTGAG
CTTCATACGGAACTAGG-------TGGGTGAGGAAATCAGTGGTCTGCTGCGTCCTCT----------------------
--------------TGTGTAAGGGCGCAGAACGAGCTGATG-CCCGACTGAGTGTTACAAAGGAAAATTCTAGCGCTGAA
AGTGTTCATTCCAAAACTCCAGTTTAATTCGGCCCCAGTGCTCAGGCCTTACCTGCAAAGCAAAAATCATAGTGTCCACT
GTTCTCTGTCCTTAATTTGTGATACTCTGATTCAGAGGCTTATGTGCTTAGCTGAGTTGAATTCATGTGATTGGTCATGC
AGAGGTTGGATGAGATGGGTGTAGAAATCATTCCTGTTGATGCGGGTATCAAGGATTTCAATGTAGTCGAACAAGGTGAT
GTTGTTGTGTTGCCTGCATTTGGAGCTGCTGTGGAGGAGATGTACACGCTAAATGAGAAGAAAGTGCAGATTGTTGATAC
GACCTGCCCTTGGGTTTCAAAGGTGAATTTTGCTTTTGAAGACCTCTCC-TTGCATTCTTCCTTTTATACCACTTGGCGA
TCGGCTGCTGATCGATGTTTCTCGAAAGTAAAAAGACTTACTATATCAGGCTGATGAGGTCCATTATTCAATATAGGTCT
GGAACATGGTCGAAAAGCACAAGAAGAGTGAATATACTTCAATTATTCATGGAAAACATTCCCACGAAGAAACTGTTGCC
ACTGCTTCTTTTGCAGGAAAGTACATCATTGTGAAGAATATGACAGAGGTACATCTAACGAATTTTATGTGTTGCTGTTC
TTTGGACTT-----------------------------------------------------------------------
--------------------------------
>tg_ui1_18_h_aligned_consensus Alignment of 4 sequences: 18_h_A0159F_D10.ab1, 18_h_A0160R_D10.ab1 (reversed), 18_h_M13_Forward_D10.ab1, 18_h_M13_Reverse_D10.ab1 (reversed)
-CAGGCGATGTGATCAAGACGCTCAAGGATAACGGCAACCAGTACACATGGGGCCCCGTCACCGTGAAGCTCGCGGAGGC
CTACGGATTCTGCTGGGGCGTCGAGCGCGCCGTGCAGATCGCGTACGAGGCGCGCAAGCAGTTCCCCGAGGAGCGCATCT
GGCTCACCAACGAAATCATTCACAACCCCACCGTCAACAAGGTAACCGTATCCGAAATCTGTCAACTCTAAGAATCTGAG
CTTCATACGGAACTAGG-------TGGGTGAGGAAATCAGTGGTCTGCTGCGTCCTCT----------------------
--------------TGTGTAAGGGCGCAGAACGAGCTGATG-CCCGACTGAGTGTTACAAAGGAAAATTCTAGCGCTGAA
AGTGTTCATTCCAAAACTCCAGTTTAATTCGGCCCCAGTGCTCAGGCCTTACCTGCAAAGCAAAAATCATAGTGTCCACT
GTTCTCTGTCCTTAATTTGTGATACTCTGATTCAGAGGCTTATGTGCTTAGCTGAGTTGAATTCATGTGATTGGTCATGC
AGAGGTTGGATGAGATGGGTGTAGAAATCATTCCTGTTGATGCGGGTATCAAGGATTTCAATGTAGTCGAACAAGGTGAT
GTTGTTGTGTTGCCTGCATTTGGAGCTGCTGTGGAGGAGATGTACACGCTAAATGAGAAGAAAGTGCAGATTGTTGATAC
GACCTGCCCTTGGGTTTCAAAGGTGAATTTTGCTTTTGAAGACCTCTCC-TTGCATTCTTCCTTTTATACCACTTGGCGA
TCGGCTGCTGATCGATGTTTCTCGAAAGTAAAAAGACTTACTATATCAGGCTGATGAGGTCCATTATTCAATATAGGTCT
GGAACATGGTCGAAAAGCACAAGAAGAGTGAATATACTTCAATTATTCATGGAAAATATTCCCACGAAGAAACTGTTGCC
ACTGCTTCTTTTGCAGGAAAGTACATCATTGTGAAGAATATGACAGAGGTACATCTAACGAATTTTATGTGTTGCTGTTC
TTTGGACTT-----------------------------------------------------------------------
--------------------------------
>tg_ui1_18_s_aligned_consensus Alignment of 4 sequences: tg_ui1_18_s_A0159F_F02.ab1, tg_ui1_18_s_A0160R_F08.ab1 (reversed), tg_ui1_18_s_M13_Forward_F02.ab1, tg_ui1_18_s_M13_Reverse_F08.ab1 (reversed)
-CAGGCGATGTGATCAAGACGCTCAAGGAKAACGGCGACCAGTACACCTGGGGCCCCGTCACCGTGAAGCTCGCGGAGGC
CTACGGATT--GCKGGGGCGTCKAGCGTGCCGYGCRSATMKCGTACGAGGCGCGCAAGCASTTCCCCGAGGAGMGCATCT
GGCTCACAAACGAAATCATTCACAACCCCACCGTCAACAAGGTRACCGTATCCGAAATCTGTSAACTCTAARAAWCTGAA
CTTCATACGGAACTAKGTGGGKCATGGGTGAKGAAATCASTGGTCTGCTGCSTCCTCTTGCGCGC---------------
-GCGCGCGCGTGTGTGTATAASGGCGCRAAACGAGCTGATGCCCCCACTGAGTGTTACAAAGTAAAATTCTAGTGCTGAA
AGTGTTCGTTCCAAAACTCCAGTTTAATKCGGCCCCAGTGCTCAGGCCTTACCTGCAAAGCAAAAATCATAGTGTCCACT
GTTCTCTGTCCTTAATTTGCGATATTCTGACTCAGAGGCTTATGTGCTTAGCTGAGTTGAATTCATGTGATTGGTCATGC
AGAGGTTGGATGAGATGGGTGTAGAAATCATTCCTGTTGATGCGGGTATCAAGGATTTCAATGTCGTCGAACAAGGTGAT
GTTGTTGTGTTGCCTGCATTTGGAGCTGCTGTGGAGGAGATGTACACGCTAAATGAGAAGAAAGTGCAGATTGTTGATAC
GACCTGCCCTTGGGTTTCAAAGGTAAATTTTGTTTTTGAAGATCTCCCCTTTGCGTTCTCCCTTTTATACGACTT-GCGA
TCGGCTGCCGATCGCTGTTTCTTGAAAGTAAAAAGGCTTACGATATCAAGCTGATGAAGATCATTATTCAATATAGGTCT
GGAACATGGTCGAAAAGCACAAGAAGAGTGAATATACTTCAATTATTCACGGAAAATATTCCCATGAAGAAACTGTTGCC
ACTGCTTCTTTTGCAGGAAAGTACATCATTGTGAAGAATATGACAGAGGTGCATCGAACGAATTTTATGTTTTGCTGCTC
TTTSGACTTCGTATCAAACATGATCAGAGATAAGAAAGTTGAAATGTTTTGAATAGGCGACCTATGTGTGTGATTATATA
CTTGGTGGCCAACTTGATGGGTCTAGCTCAAC
