# Supplementary material for: Transformation and gene editing in the bioenergy grass Miscanthus
Source: Biotechnol Biofuels Bioprod. 2022 Dec 28;15:148. doi: 10.1186/s13068-022-02241-8 (PMC9798709; doi:10.1186/s13068-022-02241-8)
Supplement: Supplementary file 4 — Additional file 4. Sequence data for edits in lemon white1 in three Miscanthus species. Description: Aligned DNA sequence; format: FASTA. [file 13068_2022_2241_MOESM4_ESM.zip › Supplemental_folder_lw1_Sanger_sequence_alignment_files/3_aligned_Msac.fasta]

>wt_s1_13_1_aligned_consensus Alignment of 4 sequences: 13_1_A0159F_D07.ab1, 13_1_A0160R_D07.ab1 (reversed), 13_1_M13_Forward_D07.ab1, 13_1_M13_Reverse_D07.ab1 (reversed)
---------------------------------------------CAGGCGATGTGATCAAGACGCTCAAGGAGAACGGC
GACCAGTACACCTGGGGCCCCGTCACCGTGAAGCTCGCGGAGGCCTACGGATTCT--GCTGGGGCGTCGAGCGTGCCGTG
CAGATCGCGTACGAGGCGCGCAAGCAGTTCCCCGAGGAGCGCATCTGGCTCACGAACGAAATCATTCACAACCCCACCGT
CAACAAGGTAACCGTATCCGAAATCTGTCAACTCTAAGAATCTGAGCTTCATACGGAACTAGGTGGGTGAGGAAATCAGT
GGTCTGCTGCGTCCTCTTGCGCGCGCGC----GCGCGCGTGTGTGTGTATAAGGGCGCAAAACGAGCTGATCCCCCCACT
GAGTGTTACAAAGTAAAATTCTAGTGCTGAAAGTGTTCGTTCCAAAACTCCAGTTTAATTCGGCCCCAGTGCTCAGGCCT
TACCTGCAAAGCAAAAATCATAGTGTCCACTGTTCTCTGTCCTTAATTTGCGATATTCTGACTCAGAGGCTTATGTGCTT
AGCTGAGTTGAATTCATGTGATTGGTCATGCAGAGGTTGGATGAGATGGGTGTAGAAATCATTCCTGTTGATGCGGGTAT
CAAGGATTTCAATGTCGTCGAACAAGGTGATGTTGTTGTGTTGCCTGCATTTGGAGCTGCTGTGGAGGAGATGTACACGC
TAAATGAGAAGAAAGTGCAGATTGTTGATACGACCTG-CC-CTTGGGTTTCAAAGGTAAATTTTGTTTTTGAGGATCTCC
CCTTTGCGTTCTCCCTTTTATACGACTT-GCGATCGGCTGCCGATCGCTGTTTCTCGAAAGTAAAAAGGCTTACGATATC
AAGCTGATGAAGATCATTATTCAATATAGGTCTGGAACATGGTCGAAAAGCACAAGAAGAGTGAATATACTTCAATTATT
CACGGAAAATATTCCCATGAAGAAACTGTTGCCACTGCTTCTTTTGCAGGAAAGTACATCATTGTGAAGAATATGACAGA
GGTACATCGAACGAATTTTATGTTTTGCTGTTCTTTCGACTTCGTATCA-AACA-TGATCA-GAGATAAGAAAGTTGAAA
TGTTTTGAATAGGCGACCTATGTGTGTGATTATATACTTGGTGGCCAACTTGATGGGTCTAGCTCAAC------------
----------------------------------------------
>tg_s1_1_18_aligned_consensus Alignment of 4 sequences: tg_s1_1_18_A0159F_B07.ab1, tg_s1_1_18_A0160R_B10.ab1 (reversed), tg_s1_1_18_M13_Forward_B01.ab1, tg_s1_1_18_M13_Reverse_B04.ab1 (reversed)
---------------------------------------------CAGGCGATGTGATCAAGACGCTCAAGGAGAACGGC
GACCAGTACACCTGGGGCCCCGTCACCGTGAAGCTCGCGGAGGCCTACGGATTC---GCTGGGGCGTCGAGCGTGCCGTG
CAGATCGCGTACGAGGCGCGCAAGCAGTTCCCCGAGGAGCGCATCTGGCTCACGAACGAAATCATTCACAACCCCACCGT
CAACAAGGTAACCGTATCCGAAATCTGTCAACTCTAAGAATCTGAGCTTCATACGGAACTAGGTGGGTGAGGAAATCAGT
GGTCTGCTGCGTCCTCTTGCGCGCGCGC----GCGCGCGTGTGTGTGTATAAGGGCGCAAAACGAGCTGATCCCCCCACT
GAGTGTTACAAAGTAAAATTCTAGTGCTGAAAGTGTTCGTTCCAAAACTCCAGTTTAATTCGGCCCCAGTGCTCAGGCCT
TACCTGCAAAGCAAAAATCATAGTGTCCACTGTTCTCTGTCCTTAATTTGCGATATTCTGACTCAGAGGCTTATGTGCTT
AGCTGAGTTGAATTCATGTGATTGGTCATGCAGAGGTTGGATGAGATGGGTGTAGAAATCATTCCTGTTGATGCGGGTAT
CAAGGATTTCAATGTCGTCGAACAAGGTGATGTTGTTGTGTTGCCTGCATTTGGAGCTGCTGTGGAGGAGATGTACACGC
TAAATGAGAAGAAAGTGCAGATTGTTGATACGACCTG-CC-CTTGGGTTTCAAAGGTAAATTTTGTTTTTGAGGATCTCC
CCTTTGCGTTCTCCCTTTTATACGACTT-GCGATCGGCTGCCGATCGCTGTTTCTCGAAAGTAAAAAGGCTTACGATATC
AAGCTGATGAAGATCATTATTCAATATAGGTCTGGAACATGGTCGAAAAGCACAAGAAGAGTGAATATACTTCAATTATT
CACGGAAAATATTCCCATGAAGAAACTGTTGCCACTGCTTCTTTTGCAGGAAAGTACATCATTGTGAAGAATATGACAGA
GGTACATCGAACGAATTTTATGTTTTGCTGTTCTTTCGACTTCGTATCA-AACA-TGATCA-GAGATAAGAAAGTTGAAA
TGTTTTGAATAGGCGACCTATGTGTGTGATTATATACTTGGTGGCCAACTTGATGGGTCTAGCTCAAC------------
----------------------------------------------
>tg_s1_16_o_aligned_consensus Alignment of 4 sequences: 16_o_A0159F_A09.ab1, 16_o_A0160R_A09.ab1 (reversed), 16_o_M13_Forward_A09.ab1, 16_o_M13_Reverse_H06.ab1 (reversed)
-------GGCCGCCAGTGTGATGGATATCTGCAGAATTCGCCCTTCAGGCGATGTGATCAAGACGCTCAAGGAGAACGGC
GACCAGTACACCTGGGGCCCCGTCACCGTGAAGCTCGCGGAGGCCTACGGATTCG--GCTGGGGCGTCGAGCGTGCCGTG
CAGATCGCGTACGAGGCGCGCAAGCAGTTCCCCGAGGAGCGCATCTGGCTCACGAACGAAATCATTCACAACCCCACCGT
CAACAAGGTAACCGTATCCGAAATCTGTCAACTCTAAGAATCTGAGCTTCATACGGAACTAGGTGGGTGAGGAAATCAGT
GGTCTGCTGCGTCCTCTTGCGCGCGCGC----GCGCGCGTGTGTGTGTATAAGGGCGCAAAACGAGCTGATCCCCCCACT
GAGTGTTACAAAGTAAAATTCTAGTGCTGAAAGTGTTCGTTCCAAAACTCCAGTTTAATTCGGCCCCAGTGCTCAGGCCT
TACCTGCAAAGCAAAAATCATAGTGTCCACTGTTCTCTGTCCTTAATTTGCGATATTCTGACTCAGAGGCTTATGTGCTT
AGCTGAGTTGAATTCATGTGATTGGTCATGCAGAGGTTGGATGAGATGGGTGTAGAAATCATTCCTGTTGATGCGGGTAT
CAAGGATTTCAATGTCGTCGAACAAGGTGATGTTGTTGTGTTGCCTGCATTTGGAGCTGCTGTGGAGGAGATGTACACGC
TAAATGAGAAGAAAGTGCAGATTGTTGATACGACCTG-CC-CTTGGGTTTCAAAGGTAAATTTTGTTTTTGAGGATCTCC
CCTTTGCGTTCTCCCTTTTATACGACTT-GCGATCGGCTGCCGATCGCTGTTTCTCGAAAGTAAAAAGGCTTACGATATC
AAGCTGATGAAGATCATTATTCAATATAGGTCTGGAACATGGTCGAAAAGCACAAGAAGAGTGAATATACTTCAATTATT
CACGGAAAATATTCCCATGAAGAAACTGTTGCCACTGCTTCTTTTGCAGGAAAGTACATCATTGTGAAGAATATGACAGA
GGTACATCGAACGAATTTTATGTTTTGCTGTTCTTTCGACTTCGTATCA-AACA-TGATCA-GAGATAAGAAAGTTGAAA
TGTTTTGAATAGGCGACCTATGTGTGTGATTATATACTTGGTGGCCAACTTGATGGGTCTAGCTCAAC------------
----------------------------------------------
>tg_s1_16_28_aligned_consensus Alignment of 4 sequences: tg_s1_16_28_A0159F_H09.ab1, tg_s1_16_28_A0160R_H09.ab1 (reversed), tg_s1_16_28_M13_Forward_20__H09.ab1, tg_s1_16_28_M13_Reverse_H09.ab1 (reversed)
---------------------------------------------CAGGCGATGTGATCAAGACGCTCAAGGAGAACGGC
GACCAGTACACCTGGGGCCCCGTCACCGTGAAGCTCGCGGAGGCCTACGGATTCG--GCTGGGGCGTCGAGCGTGCCGTG
CAGGTCGCGTACGAGGCGCGCAAGCAGTTCCCCGAGGAGCGCATCTGGCTCACGAACGAAATCATTCACAACCCCACCGT
CAACAAGGTAACCGTATCCGAAATCTGTCAACTCTAAGAATCTGAGCTTCATACGGAACTAGGTGGGTGAGGAAATCAGT
GGTCTGCTGCGTCCTCTTGCGCGCGCGC----GCGCGCGTGTGTGTGTATAAGGGCGCAAAACGAGCTGATCCCCCCACT
GAGTGTTACAAAGTAAAATTCTAGTGCTGAAAGTGTTCGTTCCAAAACTCCAGTTTAATTCGGCCCCAGTGCTCAGGCCT
TACCTGCAAAGCAAAAATCATAGTGTCCACTGTTCTCTGTCCTTAATTTGCGATATTCTGACTCAGAGGCTTATGTGCTT
AGCTGAGTTGAATTCATGTGATTGGTCATGCAGAGGTTGGATGAGATGGGTGTAGAAATCATTCCTGTTGATGCGGGTAT
CAAGGATTTCAATGTCGTCGAACAAGGTGATGTTGTTGTGTTGCCTGCATTTGGAGCTGCTGTGGAGGAGATGTACACGC
TAAATGAGAAGAAAGTGCAGATTGTTGATACGACCTG-CC-CTTGGGTTTCAAAGGTAAATTTTGTTTTTGAGGATCTCC
CCTTTGCGTTCTCCCTTTTATACGACTT-GCGATCGGCTGCCGATCGCTGTTTCTCGAAAGTAAAAAGGCTTACGATATC
AAGCTGATGAAGATCATTATTCAATATAGGTCTGGAACATGGTCGAAAAGCACAAGAAGAGTGAATATACTTCAATTATT
CACGGAAAATATTCCCATGAAGAAACTGTTGCCACTGCTTCTTTTGCAGGAAAGTACATCATTGTGAAGAATATGACAGA
GGTACATCGAACGAATTTTATGTTTTGCTGTTCTTTCGACTTCGTATCA-AACA-TGATCA-GAGATAAGAAAGTTGAAA
TGTTTTGAATAGGCGACCTATGTGTGTGATTATATACTTGGTGGCCAACTTGATGGGTCTAGCTA---------------
----------------------------------------------
>tg_s1_16_7_aligned_consensus Alignment of 3 sequences: tg_s1_16_7_A0159F_C07.ab1, tg_s1_16_7_A0160R_C07.ab1 (reversed), tg_s1_16_7_M13_Forward_20__C07.ab1
---------------------------------------------CAGGCGATGTGATCAAGACGCTCAAGGAGAACGGC
GACCAGTACACCTGGGGCCCCGTCACCGTGAAGCTCGCGGAGGCCTACGGATTCG--GCTGGGGCGTCGAGCGTGCCGTG
CAGATCGCGTACGAGGCGCGCAAGCAGTTCCCCGAGGAGCGCATCTGGCTCACGAACGAAATCATTCACAACCCCACCGT
CAACAAGGTAACCGTATCCGAAATCTGTCAACTCTAAGAATCTGAGCTTCATACGGAACTAGGTGGGTGAGGAAATCAGT
GGTCTGCTGCGTCCTCTTGCGCGCGCGC----GCGCGCGTGTGTGTGTATAAGGGCGCAAAACGAGCTGATCCCCCCACT
GAGTGTTACAAAGTAAAATTCTAGTGCTGAAAGTGTTCGTTCCAAAACTCCAGTTTAATTCGGCCCCAGTGCTCAGGCCT
TACCTGCAAAGCAAAAATCATAGTGTCCACTGTTCTCTGTCCTTAATTTGCGATATTCTGACTCAGAGGCTTATGTGCTT
AGCTGAGTTGAATTCATGTGATTGGTCATGCAGAGGTTGGATGAGATGGGTGTAGAAATCATTCCTGTTGATGCGGGTAT
CAAGGATTTCAATGTCGTCGAACAAGGTGATGTTGTTGTGTTGCCTGCATTTGGAGCTGCTGTGGAGGAGATGTACACGC
TAAATGAGAAGAAAGTGCAGATTGTTGATACGACCTG-CC-CTTGGGTTTCAAAGGTAAATTTTGTTTTTGAGGATCTCC
CCTTTGCGTTCTCCCTTTTATACGACTT-GCGATCGGCTGCCGATCGCTGTTTCTCGAAAGTAAAAAGGCTTACGATATC
AAGCTGATGAAGATCATTATTCAATATAGGTCTGGAACATGGTCGAAAAGCACAAGAAGAGTGAATATACTTCAATTATT
CACGGAAAATATTCCCATGAAGAAACTGTTGCCACTGCTTCTTTTGCAGGAAAGTACATCATTGTGAAGAATATGACAGA
GGTACATCGAACGAATTTTATGTTTTGCTGTTCTTTCGACTTCGTATCA-AACA-TGATCA-GAGATAAGAAAGTTGAAA
TGTT----------------------------------------------------------------------------
----------------------------------------------
>tg_s1_11_27_aligned_consensus Alignment of 4 sequences: tg_s1_11_27_A0159F_A07.ab1, tg_s1_11_27_A0160R_A07.ab1 (reversed), tg_s1_11_27_M13_Forward__-20__A07.ab1, tg_s1_11_27_M13_Reverse_A07.ab1 (reversed)
---------------------------------------------CAGGCGATGTGATCAAGACGCTCAAGGAGAACGGC
GACCAGTACACCTGGGGCCCCGTCACCGTGAAGCTCGCGGAGGCCTACGGATTCG--GCTGGGGCGTCGAGCGTGCCGTG
CAGATCGCGTACGAGGCGCGCAAGCAGTTCCCCGAGGAGCGCATCTGGCTCACGAACGAAATCATTCACAACCCCACCGT
CAACAAGGTAACCGTATCCGAAATCTGTCAACTCTAAGAATCTGAGCTTCATACGGAACTAGGTGGGTGAGGAAATCAGT
GGTCTGCTGCGTCCTCTTGCGCGCGCGC----GCGCGCGTGTGTGTGTATAAGGGCGCAAAACGAGCTGATCCCCCCACT
GAGTGTTACAAAGTAAAATTCTAGTGCTGAAAGTGTTCGTTCCAAAACTCCAGTTTAATTCGGCCCCAGTGCTCAGGCCT
TACCTGCAAAGCAAAAATCATAGTGTCCACTGTTCTCTGTCCTTAATTTGCGATATTCTGACTCAGAGGCTTATGTGCTT
AGCTGAGTTGAATTCATGTGATTGGTCATGCAGAGGTTGGATGAGATGGGTGTAGAAATCATTCCTGTTGATGCGGGTAT
CAAGGATTTCAATGTCGTCGAACAAGGTGATGTTGTTGTGTTGCCTGCATTTGGAGCTGCTGTGGAGGAGATGTACACGC
TAAATGAGAAGAAAGTGCAGATTGTTGATACGACCTG-CC-CTTGGGTTTCAAAGGTAAATTTTGTTTTTGAGGATCTCC
CCTTTGCGTTCTCCCTTTTATACGACTT-GCGATCGGCTGCCGATCGCTGTTTCTCGAAAGTAAAAAGGCTTACGATATC
AAGCTGATGAAGATCATTATTCAATATAGGTCTGGAACATGGTCGAAAAGCACAAGAAGAGTGAATATACTTCAATTATT
CACGGAAAATATTCCCACGAAGAAACTGTTGCCACTGCTTCTTTTGCAGGAAAGTACATCATTGTGAAGAATATGACAGA
GGTACATCGAACGAATTTTATGTTTTGCTGTTCTTTCGACTTCGTATCA-AACA-TGATCA-GAGATAAGAAAGTTGAAA
TGTTTTGAATAGGCGACCTATGTGTGTGATTATATACTTGGTGGCCGACTTGATGGGTCTAGCTCAAC------------
----------------------------------------------
>tg_s1_11_24_aligned_consensus Alignment of 4 sequences: tg_s1_11_24_A0159F_F06.ab1, tg_s1_11_24_A0160R_F06.ab1 (reversed), tg_s1_11_24_M13_Forward_20__F06.ab1, tg_s1_11_24_M13_Reverse_F06.ab1 (reversed)
---------------------------------------------CAGGCGATGTGATCAAGACGCTCAAGGAGAACGGC
GACCAGTACACCTGGGGCCCCGTCACCGTGAAGCTCGCGGAGGCCTACGGATTCG--GCTGGGGCGTCGAGCGTGCCGTG
CAGATCGCGTACGAGGCGCGCAAGCAGTTCCCCGAGGAGCGCATCTGGCTCACGAACGAAATCATTCACAACCCCACCGT
CAACAAGGTAACCGTATCCGAAATCTGTCAACTCTAAGAATCTGAGCTTCATACGGAACTAGGTGGGTGAGGAAATCAGT
GGTCTGCTGCGTCCTCTTGCGCGCGCGC----GCGCGCGTGTGTGTGTATAAGGGCGCAAAACGAGCTGATCCCCCCACT
GAGTGTTACAAAGTAAAATTCTAGTGCTGAAAGTGTTCGTTCCAAAACTCCAGTTTAATTCGGCCCCAGTGCTCAGGCCT
TACCTGCAAAGCAAAAATCATAGTGTCCACTGTTCTCTGTCCTTAATTTGCGATATTCTGACTCAGAGGCTTATGTGCTT
AGCTGAGTTGAATTCATGTGATTGGTCATGCAGAGGTTGGATGAGATGGGTGTAGAAATCATTCCTGTTGATGCGGGTAT
CAAGGATTTCAATGTCGTCGAACAAGGTGATGTTGTTGTGTTGCCTGCATTTGGAGCTGCTGTGGAGGAGATGTACACGC
TAAATGAGAAGAAAGTGCAGATTGTTGATACGACCTG-CC-CTTGGGTTTCAAAGGTAAATTTTGTTTTTGAGGATCTCC
CCTTTGCGTTCTCCCTTTTATACGACTT-GCGATCGGCTGCCGATCGCTGTTTCTCGAAAGTAAAAAGGCTTACGATATC
AAGCTGATGAAGATCATTATTCAATATAGGTCTGGAACATGGTCGAAAAGCACAAGAAGAGTGAATATACTTCAATTATT
CACGGAAAATATTCCCATGAAGAAACTGTTGCCACTGCTTCTTTTGCAGGAAAGTACATCATTGTGAAGAATATGACAGA
GGTACATCGAACGAATTTTATGTTTTGCTGTTCTTTCGACTTCGTATCA-AACA-TGATCA-GAGATAAGAAAGTTGAAA
TGTTTTGAATAGGCGACCTATGTGTGTGATTATATACTTGGTGGCCAACTTGATGGGTCTAGCTCAAC------------
----------------------------------------------
>tg_s1_2_26_aligned_consensus Alignment of 4 sequences: tg_s1_2_26_A0159F_B03.ab1, tg_s1_2_26_A0160R_B03.ab1 (reversed), tg_s1_2_26_M13_Forward_20__B03.ab1, tg_s1_2_26_M13_Reverse_B03.ab1 (reversed)
---------------------------------------------CAGGCGATGTGATCAAGACGCTCAAGGAGAACGGC
GACCAGTACACCTGGGGCCCCGTCACCGTGAAGCTCGCGGAGGCCTACGGATTC---GCTGGGGCGTCGAGCGTGCCGTG
CAGATCGCGTACGAGGCGCGCAAGCAGTTCCCCGAGGAGCGCATCTGGCTCACGAACGAAATCATTCACAACCCCACCGT
CAACAAGGTAACCGTATCCGAAATCTGTCAACTCTAAGAATCTGAGCTTCATACGGAACTAGGTGGGTGAGGAAATCAGT
GGTCTGCTGCGTCCTCTTGCGCGCGCGC----GCGCGCGTGTGTGTGTATAAGGGCGCAAAACGAGCTGATCCCCCCACT
GAGTGTTACAAAGTAAAATTCTAGTGCTGAAAGTGTTCGTTCCAAAACTCCAGTTTAATTCGGCCCCAGTGCTCAGGCCT
TACCTGCAAAGCAAAAATCATAGTGTCCACTGTTCTCTGTCCTTAATTTGCGATATTCTGACTCAGAGGCTTATGTGCTT
A-------------------------------------------------------------------------------
--------------------------------------------------------------------------------
--------------------------------------------------------------------------------
--------------------------------------------------------------------------------
--------------------------------------------------------------------------------
------------------------------------GCTTCTTTTGCAGGAAAGTACATCATTGTGAAGAATATGACAGA
GGTACATCGAACGAATTTTATGTTTTGCTGTTCTTTCGACTTCGTATCA-AACA-TGATCA-GAGATAAGAAAGTTGAAA
TGTTTTGAATAGGCGGCCTATGTGTGTGATTATATACTTGGTGGCCAACTTGATGGGTCTAGCTCAAC------------
----------------------------------------------
>tg_s1_2_15_aligned_consensus Alignment of 4 sequences: tg_s1_2_15_A0159F_G01.ab1, tg_s1_2_15_A0160R_G01.ab1 (reversed), tg_s1_2_15_M13_Forward_20__G01.ab1, tg_s1_2_15_M13_Reverse_G01.ab1 (reversed)
---------------------------------------------CAGGCGATGTGATCAAGACGCTCAAGGAGAACGGC
GACCAGTACACCTGGGGCCCCGTCACCGTGAAGCTCGCGGAGGCCTACGGATTC---GCTGGGGCGTCGAGCGTGCCGTG
CAGATCGCGTACGAGGCGCGCAAGCAGTTCCCCGAGGAGCGCATCTGGCTCACGAACGAAATCATTCACAACCCCACCGT
CAACAAGGTAACCGTATCCGAAATCTGTCAACTCTAAGAATCTGAGCTTCATACGGAACTAGGTGGGTGAGGAAATCAGT
GGTCTGCTGCGTCCTCTTGCGCGCGCGC----GCGCGCGTGTGTGTGTATAAGGGCGCAAAACGAGCTGATCCCCCCACT
GAGTGTTACAAAGTAAAATTCTAGTGCTGAAAGTGTTCGTTCCAAAACTCCAGTTTAATTCGGCCCCAGTGCTCAGGCCT
TACCTGCAAAGCAAAAATCATAGTGTCCACTGTTCTCTGTCCTTAATTTGCGATATTCTGACTCAGAGGCTTATGTGCTT
A-------------------------------------------------------------------------------
--------------------------------------------------------------------------------
--------------------------------------------------------------------------------
--------------------------------------------------------------------------------
--------------------------------------------------------------------------------
------------------------------------GCTTCTTTTGCAGGAAAGCACATCATTGTGAAGAATATGACAGA
GGTACATCGAACGAATTTTATGTTTTGCTGTTCTTTCGACTTCGTATCA-AACA-TGATCA-GAGATAAGAAAGTTGAAA
TGTTTTGAATAGGCGGCCTATGTGTGTGATTATATACTTGGTGGCCAACTTGATGGGTCTAGCTCAAC------------
----------------------------------------------
>tg_s1_2_3_aligned_consensus Alignment of 4 sequences: 2_3_A0159F_C04.ab1, 2_3_A0160R_C04.ab1 (reversed), 2_3_M13_Forward_C04.ab1, 2_3_M13_Reverse_C04.ab1 (reversed)
---------------------------------------------CAGGCGATGTGATCAAGACGCTCAAGGAGAACGGC
GACCAGTACACCTGGGGCCCCGTCACCGTGAAGCTCGCGGAGGCCTACGGATTCT--GCTGGGGCGTCGAGCGTGCCGTG
CAGATCGCGTACGAGGCGCACAAGCAGTTCCCCGAGGAGCGCATCTGGCTCACGAACGAAATCATTCACAACCCCACCGT
CAACAAGGTAACCGTATCCGAAACCTGTCGACTCTAAGAATCTGAGCTTCATACGGAACTAGGTGGGTGAGGAAATCAGT
GGTCTGCTGCGTCCTCTTGCGCGCGCGC----GCGCGCGTGTGTGTGTATAAGGGCGCAAAACGAGCTGATCCCCCCACT
GAGTGTTACAAAGTAAAATTCTAGTGCTGAAAGTGTTCGTTCCAAAACTCCAGTTTAATTCGGCCCCAGTGCTCAGGCCT
TACCTGCAAAGCAAAAATCATAGTGTCCACTGTTCTCTGTCCTTAATTTGCGATATTCTGACTCAGAGGCTTATGTGCTT
A-------------------------------------------------------------------------------
--------------------------------------------------------------------------------
--------------------------------------------------------------------------------
--------------------------------------------------------------------------------
--------------------------------------------------------------------------------
------------------------------------GCTTCTTTTGCAGGAAAGTACATCATTGTGAAGAATATGACAGA
GGTACATCGAACGAATTTTATGTTTTGCTGTTCTTTCGACTTCGTATCA-AACA-TGATCA-GAGATAAGAAAGTTGAAA
TGTTTTGAATAGGCGGCCTATGTGTGTGATTATATACTTGGTGGCCAACTTGATGGGTCTAGCTCAACAA----------
----------------------------------------------
>wt_s1_13j_aligned_consensus Alignment of 4 sequences: 13j_A0159F_C07.ab1, 13j_A0160R_C07.ab1 (reversed), 13j_M13_Forward_C07.ab1, 13j_M13_Reverse_C07.ab1 (reversed)
---------------------------------------------CAGGCGATGTGATCAAGACGCTCAAGGAGAACGGC
GACCAGTACACCTGGGGCCCCGTCACCGTGAAGCTCGCGGAGGCCTACGGATTCT--GCTGGGGCGTCGAGCGTGCCGTG
CAGATCGCGTACGGGGCGCGCAAGCAGTTCCCCGAGGAGCGCATCTGGCTCACAAACGAAATCATTCACAACCCCACCGT
CAACAAGGTAACCGTATCCGAAATCTGTCAACTCTAAGAATCTGAGCTTCATACGGAACTAGGTGGGTGAGGAAATCAGT
GGTCTGCTGCGTCCTCTTGCGT----GT----GTGTGTGTGTGTGTGTATAAGGGCGCAAAACGAGCTGATGCCCCCACT
GAGTGTTACAAAGTAAAATTCTAGTGCTGAAAGTGTTCGTTCCAAAACTCCAGTTTAATTCGGCCCCAGTGCTCAGGCCT
TACCTGCAAAGCAAAAATCATAGTGTCCACTGTTCTCTGTCCTTAATTTGCGATATTCTGACTCAGAGGCTTATGTGCTT
AGCTGAGTTGAATTCATGTGATTGGCCATGCAGAGGTTGGATGAGATGGGTGTAGAAATCATTCCTGTTGATGCGGGTAT
CAAGGATTTCAATGTCGTCGAACAAGGTGATGTTGTTGTGTTGCCTGCATTTGGAGCTGCTGTGGAGGAGATGTACACGC
TAAATGAGAAGAAAGTGCAGATTGTTGATACGACCTG-CC-CTTGGGTTTCAAAGGTAAATTTTGTTTTTGAAGATCTCC
CCTTTGCGTTCTCCCTTTTATACGACTT-GCGATCGGCTGCCGATCGCTGTTTCTCGAAAGTAAAAAGGCTTACGATATC
AAGCTGATGAAGATCATTATTCAATATAGGTCTGGAACATGGTCGAAAAGCACAAGAAGAGTGAATATACTTCAATTATT
CACGGAAAATATTCCCATGAAGAAACTGTTGCCACTGCTTCTTTTGCAGGAAAGTACATCATTGTGAAGAATATGACAGA
GGTACATCGAACGAATTTTATGTTTTGCTGTTCTTTCGACTTCGTATCA-AACA-TGATCA-GAGATAAGAAAGTTGAAA
TGTTTTGAATAGGCGACCTATGTGTGTGATTATATACTTGGTGGCCAACTTGATGGGTCTAGCTCAAC------------
----------------------------------------------
>wt_s1_13_42_aligned_consensus Alignment of 4 sequences: wt_s1_13_42_A0159F_F10.ab1, wt_s1_13_42_A0160R_F10.ab1 (reversed), wt_s1_13_42_Mwt_s1_13_Forward__-20__F10.ab1, wt_s1_13_42_Mwt_s1_13_Reverse_F10.ab1 (reversed)
---------------------------------------------CAGGCGATGTGATCAAGACGCTCAAGGAGAACGGC
GACCAGTACACCTGGGGCCCCGTCACCGTGAAGCTCGCGGAGGCCTACGGATTCT--GCTGGGGCGTCGAGCGTGCCGTG
CAGATCGCGTACGAGGCGCGCAAGCAGTTCCCCGAGGAGCGCATCTGGCTCACAAACGAAATCATTCACAACCCCACCGT
CAACAAGGTAACCGTATCCGAAATCTGTCAACTCTAAGAATCTGAGCTTCATACGGAACTAGGTGGGTGAGGAAATCAGT
GGTCTGCTGCGTCCTCTTGCGT----GT----GTGTGTGTGTGTGTGTATAAGGGCGCAAAACGAGCTGATGCCCCCACT
GAGTGTTACAAAGTAAAATTCTAGTGCTGAAAGTGTTCGTTCCAAAACTCCAGTTTAATTCGGCCCCAGTGCTCAGGCCT
TACCTGCAAAGCAAAAATCATAGTGTCCACTGTTCTCTGTCCTTAATTTGCGATATTCTGACTCAGAGGCTTATGTGCTT
AGCTGAGTTGAATTCATGTGATTGGCCATGCAGAGGTTGGATGAGATGGGTGTAGAAATCATTCCTGTTGATGCGGGTAT
CAAGGATTTCAATGTCGTCGAACAAGGTGATGTTGTTGTGTTGCCTGCATTTGGAGCTGCTGTGGAGGAGATGTACACGC
TAAATGAGAAGAAAGTGCAGATTGTTGATACGACCTG-CC-CTTGGGTTTCAAAGGTAAATTTTGTTTTTGAAGATCTCC
CCTTTGCGTTCTCCCTTTTATACGACTT-GCGATCGGCTGCCGATCGCTGTTTCTCGAAAGTAAAAAGGCTTACGATATC
AAGCTGATGAAGATCATTATTCAATATAGGTCTGGAACATGGTCGAAAAGCACAAGAAGAGTGAATATACTTCAATTATT
CACGGAAAATATTCCCATGAAGAAACTGTTGCCACTGCTTCTTTTGCAGGAAAGTACATCATTGTGAAGAATATGACAGA
GGTACATCGAACGAATTTTATGTTTTGCTGTTCTTTCGACTTCGTATCA-AACA-TGATCA-GAGATAAGAAAGTTGAAA
TGTTTTGAATAGGCGACCTATGTGTGTGATTATATACTTGGTGGCCAACTTGATGGGTCTAGCTCAAC------------
----------------------------------------------
>wt_s1_13f_aligned_consensus Alignment of 4 sequences: 13f_A0159F_G06.ab1, 13f_A0160R_G06.ab1 (reversed), 13f_M13_Forward_G06.ab1, 13f_M13_Reverse_G06.ab1 (reversed)
---------------------------------------------CAGGCGATGTGATCAAGACGCTCAAGGAGAACGGC
GACCAGTACACCTGGGGCCCCGTCACCGTGAAGCTCGCGGAGGCCTACGGATTCT--GCTGGGGCGTCGAGCGTGCCGTG
CAGATCGCGTACGAGGCGCGCAAGCAGTTCCCCGAGGAGCGCATCTGGCTCACAAACGAAATCATTCACAACCCCACCGT
CAACAAGGTAACCGTATCCGAAATCTGTCAACTCTAAGAATCTGAGCTTCATACGGAACTAGGTGGGTGAGGAAATCAGT
GGTCTGCTGCGTCCTCTTGCGT----GT----GTGTGTGTGTGTGTGTATAAGGGCGCAAAACGAGCTGATGCCCCCACT
GAGTGTTACAAAGTAAAATTCTAGTGCTGAAAGTGTTCGTTCCAAAACTCCAGTTTAATTCGGCCCCAGTGCTCAGGCCT
TACCTGCAAAGCAAAAATCATAGTGTCCACTGTTCTCTGTCCTTAATTTGCGATATTCTGACTCAGAGGCTTATGTGCTT
AGCTGAGTTGAATTCATGTGATTGGCCATGCAGAGGTTGGATGAGATGGGTGTAGAAATCATTCCTGTTGATGCGGGTAT
CAAGGATTTCAATGTCGTCGAACAAGGTGATGTTGTTGTGTTGCCTGCATTTGGAGCTGCTGTGGAGGAGATGTACACGC
TAAATGAGAAGAAAGTGCAGATTGTTGATACGACCTG-CC-CTTGGGTTTCAAAGGTAAATTTCGTTTTTGAAGATCTCC
CCTTTGCGTTCTCCCTTTTATACGACTT-GCGATCGGCTGCCGATCGCTGTTTCTCGAAAGTAAAAAGGCTTACGATATC
AAGCTGATGAAGATCATTATTCAATATAGGTCTGGAACATGGTCGAAAAGCACAAAAAGAGTGAATATACTTCAATTATT
CACGGAAAATATTCCCATGAAGAAACTGTTGCCACTGCTTCTTTTGCAGGAAAGTACATCATTGTGAAGAATATGACAGA
GGTACATCGAACGAATTTCATGTTTTGCTGTTCTTTCGACTTCGTATCA-AACA-TGATCA-GAGATAAGAAAGTTGAAA
TGTTTTGAATAGGCGGCCTATGTGTGTGATTATATACTTGGTGGCCAACTTGATGGGTCTAGCTCAAC------------
----------------------------------------------
>wt_s1_13_34_aligned_consensus Alignment of 4 sequences: wt_s1_13_34_A0159F_F09.ab1, wt_s1_13_34_A0160R_F12.ab1 (reversed), wt_s1_13_34_M13_Forward_F03.ab1, wt_s1_13_34_M13_Reverse_F06.ab1 (reversed)
---------------------------------------------CAGGCGATGTGATCAAGACGCTCAAGGAGAACGGC
GACCAGTACACCTGGGGCCCCGTCACCGTGAAGCTCGCGGAGGCCTACGGATTCT--GCTGGGGCGTCGAGCGTGCCGTG
CAGATCGCGTACGAGGCGCGCAAGCAGTTCCCCGAGGAGCGCATCTGGCTCACAAACGAAATCATTCACAAC-CCACCGT
CAACAAGGTAACCGTATCCGAAATCTGTCAACTCTAAGAATCTGAGCTTCATACGGAACTAGGTGGGTGAGGAAATCAGT
GGTCTGCTGCGTCCTCTTGCGT----GT----GTGTGTGTGTGTGTGTATAAGGGCGCAAAACGAGCTGATGCCCCCACT
GAGTGTTACAAAGTAAAATTCTAGTGCTGAAAGTGTTCGTTCCAAAACTCCAGTTTAATTCGGCCCCAGTGCTCAGGCCT
TACCTGCAAAGCAAAAATCATAGTGTCCACTGTTCTCTGTCCTTAATTTGCGATATTCTGACTCAGAGGCTTATGTGCTT
AGCTGAGTTGAATTCATGTGATTGGCCATGCAGAGGTTGGATGAGATGGGTGTAGAAATCATTCCTGTTGATGCGGGTAT
CAAGGATTTCAATGTCGTCGAACAAGGTGATGTTGTTGTGTTGCCTGCATTTGGAGCTGCTGTGGAGGAGATGTACACGC
TAAATGAGAAGAAAGTGCAGATTGTTGATACGACCTG-CC-CTTGGGTTTCAAAGGTAAATTTTGTTTTTGAAGATCTCC
CCTTTGCGTTCTCCCTTTTATACGACTT-GCGATCGGCTGCCGATCGCTGTTTCTCGAAAGTAAAAAGGCTTACGATATC
AAGCTGATGAAGATCATTATTCAATATAGGTCTGGAACATGGTCGAAAAGCACAAGAAGAGTGAATATACTTCAATTATT
CACGGAAAATATTCCCATGAAGAAACTGTTGTCACTGCTTCTTTTGCAGGAAAGTACATCATTGTGAAGAATATGACAGA
GGTACATCGAACGAATTTTATGTTTTGCTGTTCTTTCGACTTCGTATCA-AACA-TGATCA-GAGATAAGAAAGTTGAAA
TGTTTTGAATAGGCGACCTATGTGTGTGATTATATACTTGGTGGCCAACTTGATGGGTCTAGCTCAAC------------
----------------------------------------------
>wt_s1_13d_aligned_consensus Alignment of 4 sequences: 13d_A0159F_E06.ab1, 13d_A0160R_E06.ab1 (reversed), 13d_M13_Forward_E06.ab1, 13d_M13_Reverse_E06.ab1 (reversed)
---------------------------------------------CAGGCGATGTGATCAAGACGCTCAAGGAGAACGGC
GACCAGTACACCTGGGGCCCCGTCACCGTGAAGCTCGCGGAGGCCTACGGATTCT--GCTGGGGCGTCGAGCGTGCCGTG
CAGATCGCGTACGAGGCGCGCAAGCAGTTCCCCGAGGAGCGCATCTGGCTCACAAACGAAATCATTCACAACCCCACCGT
CAACAAGGTAACCGTATCCGAAATCTGTCAACTCTAAGAATCTGAGCTTCATACGGAACTAGGTGGGTGAGGAAATCAGT
GGTCTGCTGCGTCCTCTTGCGT----GT----GTGTGTGTGTGTGTGTATAAGGGCGCAAAACGAGCTGATGCCCCCACT
GAGTGTTACAAAGTAAAATTCTAGTGCTGAAAGTGTTCGTTCCAAAACTCCAGTTTAATTCGGCCCCAGTGCTCAGGCCT
TACCTGCAAAGCAAAAATCATAGTGTCCACTGTTCTCTGTCCTTAATTTGCGATATTCTGACTCAGAGGCTTATGTGCTT
AGCTGAGTTGAATTCATGTGATTGGCCATGCAGAGGTTGGATGAGATGGGTGTAGAAATCATTCCTGTTGATGCGGGTAT
CAAGGATTTCAATGTCGTCGAACAAGGTGATGTTGTTGTGTTGCCTGCATTTGGAGCTGCTGTGGAGGAGATGTACACGC
TAAATGAGAAGAAAGTGCAGATTGTTGATACGACCTG-CC-CTTGGGTTTCAAAGGTAAATTTTGTTTTTGAAGATCTCC
CCTTTGCGTTCTCCCTTTTATACGACTT-GCGATCGGCTGCCGATCGCTGTTTCTCGAAAGTAAAAAGGCTTACGATATC
AAGCTGATGAAGATCATTATTCAATATAGGTCTGGAACATGGTCGAAAAGCACAAGAAGAGTGAATATACTTCAATTATT
CACGGAAAATATTCCCATGAAGAAACTGTTGCCACTGCTTCTTTTGCAGGAAAGTACATCATTGTGAAGAATATGACAGA
GGTACATCGAACGAATTTTATGTTTTGCTGTTCTTTCGACTTCGTATCA-AACA-TGATCA-GAGATAAGAAAGTTGAAA
TGTTTTGAATAGGCGACCTATGTGTGTGATTATATACTCGGTGGCCAACTTGATGGGTCTAGCTCAAC------------
----------------------------------------------
>wt_s1_13_29_aligned_consensus Alignment of 4 sequences: wt_s1_13_29_A0159F_D09.ab1, wt_s1_13_29_A0160R_D12.ab1 (reversed), wt_s1_13_29_M13_Forward_D03.ab1, wt_s1_13_29_M13_Reverse_D06.ab1 (reversed)
---------------------------------------------CAGGCGATGTGATCAAGACGCTCAAGGAGAACGGC
GACCAGTACACCTGGGGCCCCGTCACCGTGAAGCTCGCGGAGGCCTACGGATTCT--GCTGGGGCGTCGAGCGTGCCGTG
CAGATCGCGTACGAGGCGCGCAAGCAGTTCCCCGAGGAGCGCATCTGGCTCACAAACGAAATCATTCACAACCCCACCGT
CAACAAGGTAACCGTATCCGAAATCTGTCAACTCTAAGAATCTGAGCTTCATACGGAACTAGGTGGGTGAGGAAATCAGT
GGTCTGCTGCGTCCTCTTGCGT----GT----GTGTGTGTGTGTGTGTATAAGGGCGCAAAACGAGCTGATGCCCCCACT
GAGTGTTACAAAGTAAAATTCTAGTGCTGAAAGTGTTCGTTCCAAAACTCCAGTTTAATTCGGCCCCAGTGCTCAGGCCT
TACCTGCAAAGCAAAAATCATAGTGTCCACTGTTCTCTGTCCTTAATTTGCGATATTCTGACTCAGAGGCTTATGTGCTT
AGCTGAGTTGAATTCATGTGATTGGCCATGCAGAGGTTGGATGAGATGGGTGTAGAAATCATTCCTGTTGATGCGGGTAT
CAAGGATTTCAATGTCGTCGAACAAGGTGATGTTGTTGTGTTGCCTGCATTTGGAGCTGCTGTGGAGGAGATGTACACGC
TAAATGAGAAGAAAGTGCAGATTGTTGATACGACCTG-CC-CTTGGGTTTCAAAGGTAAATTTTGTTTTTGAAGATCTCC
CCTTTGCGTTCTCCCTTTTATACGACTT-GCGATCGGCTGCCGATCGCTGTTTCTCGAAAGTAAAAAGGCTTACGATATC
AAGCTGATGAAGATCATTATTCAATATAGGTCTGGAACATGGTCGAAAAGCACAAGAAGAGTGAATATACTTCAATTATT
CACGGAAAATATTCCCATGAAGAAACTGTTGCCACTGCTTCTTTTGCAGGAAAGTACATCATTGTGAAGAATATGACAGA
GGTACATCGAACGAATTTTATGTTTTGCTGTTCTTTCGACTTCGTATCA-AACA-TGATCA-GAGATAAGAAAGTTGAAA
TGTTTTGAATAGGCGACCTATGTGTGTGATTATATACTTGGTGGCCAACTTGATGGGTCTAGCTCAAC------------
----------------------------------------------
>wt_s1_13_18_aligned_consensus Alignment of 4 sequences: wt_s1_13_18_A0159F_H08.ab1, wt_s1_13_18_A0160R_H11.ab1 (reversed), wt_s1_13_18_M13_Forward_H02.ab1, wt_s1_13_18_M13_Reverse_H05.ab1 (reversed)
---------------------------------------------CAGGCGATGTGATCAAGACGCTCAAGGAGAACGGC
GACCAGTACACCTGGGGCCCCGTCACCGTGAAGCTCGCGGAGGCCTACGGATTCT--GCTGGGGCGTCGAGCGTGCCGTG
CAGATCGCGTACGAGGCGCGCAAGCAGTTCCCCGAGGAGCGCATCTGGCTCACAAACGAAATCATTCACAACCCCACCGT
CAACAAGGTAACCGTATCCGAAATCTGTCAACTCTAAGAATCTGAGCTTCATACGGAACTAGGTGGGTGAGGAAATCAGT
GGTCTGCTGCGTCCTCTTGCGT----GT----GTGTGTGTGTGTGTGTATAAGGGCGCAAAACGAGCTGATGCCCCCACT
GAGTGTTACAAAGTAAAATTCTAGTGCTGAAAGTGTTCGTTCCAAAACTCCAGTTTAATTCGGCCCCAGTGCTCAGGCCT
TACCTGCAAAGCAAAAATCATAGTGTCCACTGTTCTCTGTCCTTAATTTGCGATATTCTGACTCAGAGGCTTATGTGCTT
AGCTGAGTTGAATTCATGTGATTGGCCATGCAGAGGTTGGATGAGATGGGTGTAGAAATCATTCCTGTTGATGCGGGTAT
CAAGGATTTCAATGTCGTCGAACAAGGTGATGTTGTTGTGTTGCCTGCATTTGGAGCTGCTGTGGAGGAGATGTACACGC
TAAATGAGAAGAAAGTGCAGATTGTTGATACGACCTG-CC-CTTGGGTTTCAAAGGTAAATTTTGTTTTTGAAGATCTCC
CCTTTGCGTTCTCCCTTTTATACGACTT-GCGATCGGCTGCCGATCGCTGTTTCTCGAAAGTAAAAAGGCTTACGATATC
AAGCTGATGAAGATCATTATTCAATATAGGTCTGGAACATGGTCGAAAAGCACAAGAAGAGTGAATATACTTCAATTATT
CACGGAAAATATTCCCATGAAGAAACTGTTGCCACTGCTTCTTTTGCAGGAAAGTACATCATTGTGAAGAATATGACAGA
GGTACATCGAACGAATTTTATGTTTTGCTGTTCTTTCGACTTCGTATCA-AACA-TGATCA-GAGATAAGAAAGTTGAAA
TGTTTTGAATAGGCGACCTATGTGTGTGATTATATACTTGGTGGCCAACTTGATGGGTCTAGCTCAAC------------
----------------------------------------------
>wt_s1_13_17_aligned_consensus Alignment of 4 sequences: wt_s1_13_17_A0159F_G08.ab1, wt_s1_13_17_A0160R_G11.ab1 (reversed), wt_s1_13_17_M13_Forward_G02.ab1, wt_s1_13_17_M13_Reverse_G05.ab1 (reversed)
---------------------------------------------CAGGCGATGTGATCAAGACGCTCAAGGAGAACGGC
GACCAGTACACCTGGGGCCCCGTCACCGTGAAGCTCGCGGAGGCCTACGGATTCT--GCTGGGGCGTCGAGCGTGCCGTG
CAGATCGCGTACGAGGCGCGCAAGCAGTTCCCCGAGGAGCGCATCTGGCTCACGAACGAAATCATTCACAACCCCACCGT
CAACAAGGTAACCGTATCCGAAATCTGTCAACTCTAAGAATCTGAGCTTCATACGGAACTAGGTGGGTGAGGAAATCAGT
GGTCTGCTGCGTCCTCTTGCGT----GT----GTGTGTGTGTGTGTGTATAAGGGCGCAAAACGAGCTGATGCCCCCACT
GAGTGTTACAAAGTAAAATTCTAGTGCTGAAAGTGTTCGTTCCAAAACTCCAGTTTAATTCGGCCCCAGTGCTCAGGCCT
TACCTGCAAAGCAAAAATCATAGTGTCCACTGTTCTCTGTCCTTAATTTGCGATATTCTGACTCAGAGGCTTATGTGCTT
AGCTGAGTTGAATTCATGTGATTGGCCATGCAGAGGTTGGATGAGATGGGTGTAGAAATCATTCCTGTTGATGCGGGTAT
CAAGGATTTCAATGTCGTCGAACAAGGTGATGTTGTTGTGTTGCCTGCATTTGGAGCTGCTGTGGAGGAGATGTACACGC
TAAATGAGAAGAAAGTGCAGATTGTTGATACGACCTG-CC-CTTGGGTTTCAAAGGTAAATTTTGTTTTTGAAGATCTCC
CCTTTGCGTTCTCCCTTTTATACGACTT-GCGATCGGCTGCCGATCGCTGTTTCTCGAAAGTAAAAAGGCTTACGATATC
AAGCTGATGAAGATCATTATTCAATATAGGTCTGGAACATGGTCGAAAAGCACAAGAAGAGTGAATATACTTCAATTATT
CACGGAAAATATTCCCATGAAGAAACTGTTGCCACTGCTTCTTTTGCAGGAAAGTACATCATTGTGAAGAATATGACAGA
GGTACATCGAACGAATTTTATGTTTTGCTGTTCTTTCGACTTCGTATCA-AACA-TGATCA-GAGATAAGAAAGTTGAAA
TGTTTTGAATAGGCGACCTATGTGTGTGATTATATACTTGGTGGCCAACTTGATGGGTCTAGCTCAAC------------
----------------------------------------------
>wt_s1_13_13_aligned_consensus Alignment of 4 sequences: wt_s1_13_13_A0159F_E08.ab1, wt_s1_13_13_A0160R_E11.ab1 (reversed), wt_s1_13_13_M13_Forward_E02.ab1, wt_s1_13_13_M13_Reverse_E05.ab1 (reversed)
---------------------------------------------CAGGCGATGTGATCAAGACGCTCAAGGAGAACGGC
GACCAGTACACCTGGGGCCCCGTCACCGTGAAGCTCGCGGAGGCCTACGGATTCT--GCTGGGGCGTCGAGCGTGCCGTG
CAGATCGCGTACGAGGCGCGCAAGCAGTTCCCCGAGGAGCGCATCTGGCTCACAAACGAAATCATTCACAACCCCACCGT
CAACAAGGTAACCGTATCCGAAATCTGTCAACTCTAAGAATCTGAGCTTCATACGGAACTAGGTGGGTGAGGAAATCAGT
GGTCTGCTGCGTCCTCTTGCGT----GT----GTGTGTGTGTGTGTGTATAAGGGCGCAAAACGAGCTGATGCCCCCACT
GAGTGTTACAAAGTAAAATTCTAGTGCTGAAAGTGTTCGTTCCAAAACTCCAGTTTAATTCGGCCCCAGTGCTCAGGCCT
TACCTGCAAAGCAAAAATCATAGTGTCCACTGTTCTCTGTCCTTAATTTGCGATATTCTGACTCAGAGGCTTATGTGCTT
AGCTGAGTTGAATTCATGTGATTGGCCATGCAGAGGTTGGATGAGATGGGTGTAGAAATCATTCCTGTTGATGCGGGTAT
CAAGGATTTCAATGTCGTCGAACAAGGTGATGTTGTTGTGTTGCCTGCATTTGGAGCTGCTGTGGAGGAGATGTACACGC
TAAATGAGAAGAAAGTGCAGATTGTTGATACGACCTG-CC-CTTGGGTTTCAAAGGTAAATTTTGTTTTTGAAGATCTCC
CCTTTGCGTTCTCCCTTTTATACGACTT-GCGATCGGCTGCCGATCGCTGTTTCTCGAAAGTAAAAAGGCTTACGATATC
AAGCTGATGAAGATCATTATTCAATATAGGTCTGGAACATGGTCGAAAAGCACAAGAAGAGTGAATATACTTCAATTATT
CACGGAAAATATTCCCATGAAGAAACTGTTGCCACTGCTTCTTTTGCAGGAAAGTACATCATTGTGAAGAATATGACAGA
GGTACATCGAACGAATTTTATGTTTTGCTGTTCTTTCGACTTCGTATCA-AACA-TGATCA-GAGATAAGAAAGTTGAAA
TGTTTTGAATAGGCGACCTATGTGTGTGATTATATACTTGGTGGCCAACTTGATGGGTCTAGCTCAAC------------
----------------------------------------------
>tg_s1_16_25_aligned_consensus Alignment of 4 sequences: tg_s1_16_25_A0159F_E09.ab1, tg_s1_16_25_A0160R_E09.ab1 (reversed), tg_s1_16_25_M13_Forward_20__E09.ab1, tg_s1_16_25_M13_Reverse_E09.ab1 (reversed)
---------------------------------------------CAGGCGATGTGATCAAGACGCTCAAGGAGAACGGC
GACCAGTACACCTGGGGCCCCGTCACCGTGAAGCTCGCGGAGGCCTACGGAT-----TCTGGGGCGTCGAGCGTGCCGTG
CAGATCGCGTACGAGGCGCGCAAGCAGTTCCCCGAGGAGCGCATCTGGCTCACAAACGAAATCATTCACAACCCCACCGT
CAACAAGGTAACCGTATCCGAAATCTGTCAACTCTAAGAATCTGAGCTTCATACGGAACTAGGTGGGTGAGGAAATCAGT
GGTCTGCTGCGTCCTCTTGCGT----GT----GTGTGTGTGTGTGTGTATAAGGGCGCAAAACGAGCTGATGCCCCCACT
GAGTGTTACAAAGTAAAATTCTAGTGCTGAAAGTGTTCGTTCCAAAACTCCAGTTTAATTCGGCCCCAGTGCTCAGGCCC
TACCTGCAAAGCAAAAATCATAGTGTCCACTGTTCTCTGTCCTTAATTTGCGATATTCTGACTCAGAGGCTTATGTGCTT
AGCTGAGTTGAATTCATGTGATTGGCCATGCAGAGGTTGGATGAGATGGGTGTAGAAATCATTCCTGTTGATGCGGGTAT
CAAGGATTTCAATGTCGTCGAACAAGGTGATGTTGTTGTGTTGCCTGCATTTGGAGCTGCTGTGGAGGAGATGTACACGC
TAAATGAGAAGAAAGTGCAGATTGTTGATACGACCTG-CC-CTTGGGTTTCAAAGGTAAATTTTGTTTTTGAAGATCTCC
CCTTTGCGTTCTCCCTTTTATACGACTT-GCGATCGGCTGCCGATCGCTGTTTCTCGAAAGTAAAAAGGCTTACGATATC
AAGCTGATGAAGATCATTATTCAATATAGGTCTGGAACATGGTCGAAAAGCACAAGAAGAGTGAATATACTTCAATTATT
CACGGAAAATATTCCCATGAAGAAACTGTTGCCACTGCTTCTTTTGCAGGAAAGTACATCATTGTGAAGAATATGACAGA
GGTACATCGAACGAATTTTATGTTTTGCTGTTCTTTCGACTTCGTATCA-AACA-TGATCA-GAGATAAGAAAGTTGAAA
TGTTTTGAATAGGCGACCTATGTGTGTGATTATATACTTGGTGGCCAACTTGATGGGTCTAGCTCAAC------------
----------------------------------------------
>tg_s1_16_13_aligned_consensus Alignment of 4 sequences: tg_s1_16_13_A0159F_A08.ab1, tg_s1_16_13_A0160R_A08.ab1 (reversed), tg_s1_16_13_M13_Forward_20__A08.ab1, tg_s1_16_13_M13_Reverse_A08.ab1 (reversed)
---------------------------------------------CAGGCGATGTGATCAAGACGCTCAAGGAGAACGGC
GACCAGTACACCTGGGGCCCCGTCACCGTGAAGCTCGCGGAGGCCTACGGAT-----TCTGGGGCGTCGAGCGTGCCGTG
CAGATCGCGTACGAGGCGCGCAAGCAGTTCCCCGAGGAGCGCATCTGGCTCACAAACGAAATCATTCACAACCCCACCGT
CAACAAGGTAACCGTATCCGAAATCTGTCAACTCTAAGAATCTGAGCTTCATACGGAACTAGGTGGGTGAGGAAATCAGT
GGTCTGCTGCGTCCTCTTGCGT----GT----GTGTGTGTGTGTGTGTATAAGGGCGCAAAACGAGCTGATGCCCCCACT
GAGTGTTACAAAGTAAAATTCTAGTGCTGAAAGTGTTCGTTCCAAAACTCCAGTTTAATTCGGCCCCGGTGCTCAGGCCT
TACCTGCAAAGCAAAAATCATAGTGTCCACTGTTCTCTGTCCTTAATTTGCGATATTCTGACTCAGAGGCTTATGTGCTT
AGCTGAGTTGAATTCATGTGATTGGCCATGCAGAGGTTGGATGAGATGGGTGTAGAAATCATTCCTGTTGATGCGGGTAT
CAAGGATTTCAATGTCGTCGAACAAGGTGATGTTGTTGTGTTGCCTGCATTTGGAGCTGCTGTGGAGGAGATGTACACGC
TAAATGAGAAGAAAGTGCAGATTGTTGATACGACCTG-CC-CTTGGGTTTCAAAGGTAAATTTTGTTTTTGAAGATCTCC
CCTTTGCGTTCTCCCTTTTATACGACTT-GCGATCGGCTGCCGATCGCTGTTTCTCGAAAGTAAAAAGGCTTACGATATC
AAGCTGATGAAGATCATTATTCAATATAGGTCTGGAACATGGTCGAAAAGCACAAGAAGAGTGAATATACTTCAATTATT
CACGGAAAATATTCCCATGAAGAAACTGTTGCCACTGCTTCTTTTGCAGGAAAGTACATCATTGTGAAGAATATGACAGA
GGTACATCGAACGAATTTTATGTTTTGCTGTTCTTTCGACTTCGTATCA-AACA-TGATCA-GAGATAAGAAAGTTGAAA
TGTTTTGAATAGGCGACCTATGTGTGTGATTATATACTTGGTGGCCAACTTGATGGGTCTAGCTCAAC------------
----------------------------------------------
>tg_s1_11_n_aligned_consensus_(reversed) Alignment of 3 sequences: 11_n_A0160R_A06.ab1, 11_n_M13_Forward_A06.ab1 (reversed), 11_n_M13_Reverse_A06.ab1
---------------------------------------------CAGGCGATGTGATCAAGACGCTCAAGGAGAACGGC
GACCAGTACACCTGGGGCCCCGTCACCGTGAAGCTCGCGGAGGCCTACGGAT-----TCTGGGGCGTCGAGCGTGCCGTG
CAGATCGCGTGCGAGGCGCGCAAGCAGTTCCCCGAGGAGCGCATCTGGCTCACAAACGAAATCATTCACAACCCCACCGT
CAACAAGGTAACCGTATCCGAAATCTGTCAACTCTAAGAATCTGAGCTTCATACGGAACTAGGTGGGTGAGGAAATCAGT
GGTCTGCTGCGTCCTCTTGCGT----GT----GTGTGTGTGTGTGTGTATAAGGGCGCAAAACGAGCTGATGCCCCCACT
GAGTGTTACAAAGTAAAATTCTAGTGCTGAAAGTGTTCGTTCCAAAACTCCAGTTTAATTCGGCCCCAGTGCTCAGGCCT
TACCTGCAAAGCAAAAATCATAGTGTCCACTGTTCTCTGTCCTTAATTTGCGATATTCTGACTCAGAGGCTTATGTGCTT
AGCTGAGTTGAATTCATGTGATTGGCCATGCAGAGGTTGGATGAGATGGGTGTAGAAATCATTCCTGTTGATGCGGGTAT
CAAGGATTTCAATGTCGTCGAACAAGGTGATGTTGTTGTGTTGCCTGCATTTGGAGCTGCTGTGGAGGAGATGTACACGC
TAAATGAGAAGAAAGTGCAGATTGTTGATACGACCTG-CC-CTTGGGTTTCAAAGGTAAATTTTGTTTTTGAAGGTCTCC
CCTTTGCGTTCTCCCTTTTATACGACTT-GCGATCGGCTGCCGATCGCTGTTTCTCGAAAGTAAAAAGGCTTACGATATC
AAGCTGATGAAGATCATTATTCAATATAGGTCTGGAACATGGTCGAAAAGCACAAGAAGAGTGAATATACTTCAATTATT
CACGGAAAATATTCCCATGAAGAAACTGTTGCCACTGCTTCTTTTGCAGGAAAGTACATCATTGTGAAGAATATGACAGA
GGTACATCGAACGAATTTTATGTTTTGCTGTTCTTTCGACTTCGTATCA-AACA-TGATCA-GAGATAAGAAAGTTGAAA
TGTTTTGAATAGGCGACCTATGTGTGTGATTATATACTTGGTGGCCAACTTGATGGGTCTAGCTCAAC------------
----------------------------------------------
>tg_s1_11_g_aligned_consensus Alignment of 4 sequences: 11_g_A0159F_A04.ab1, 11_g_A0160R_C05.ab1 (reversed), 11_g_M13_Forward_C05.ab1, 11_g_M13_Reverse_C05.ab1 (reversed)
---------------------------------------------CAGGCGATGTGATCAAGACGCTCAAGGAGAACGGC
GACCAGTACACCTGGGGCCCCGTCACCGTGAAGCTCGCGGAGGCCTACGGAT-----TCTGGGGCGTCGAGCGTGCCGTG
CAGATCGCGTACGAGGCGCGCAAGCAGTTCCCCGAGGAGCGCATCTGGCTCACAAACGAAATCATTCACAACCCCACCGT
CAACAAGGTAACCGTATCCGAAATCTGTCAACTCTAAGAATCTGAGCTTCATACGGAACTAGGTGGGTGAGGAAATCAGT
GGTCTGCTGCGTCCTCTTGCGT----GT----GTGTGTGTGTGTGTGTATAAGGGCGCAAAACGAGCTGATGCCCCCACT
GAGTGTTACAAAGTAAAATTCTAGTGCTGAAAGTGTTCGTTCCAAAACTCCAGTTTAATTCGGCCCCAGTGCTCAGGCCT
TACCTGCAAAGCAAAAATCATAGTGTCCACTGTTCTCTGTCCTTAATTTGCGATATTCTGACTCAGAGGCTTATGTGCTT
AGCTGAGTTGAATTCATGTGATTGGCCATGCAGAGGTTGGATGAGATGGGTGTAGAAATCATTCCTGTTGATGCGGGTAT
CAAGGATTTCAATGTCGTCGAACAAGGTGATGTTGTTGTGTTGCCTGCATTTGGAGCTGCTGTGGAGGAGATGTACACGC
TAAATGAGAAGAAAGTGCAGATTGTTGATACGACCTG-CC-CTTGGGTTTCAAAGGTAAATTTTGTTTTTGAAGATCTCC
CCTTTGCGTTCTCCCTTTTATACGACTT-GCGATCGGCTGCCGATCGCTGTTTCTCGAAAGTAAAAAGGCTTACGATATC
AAGCTGATGAAGATCATTATTCAATATAGGTCTGGAACATGGTCGAAAAGCACAAGAAGAGTGAATATACTTCAATTATT
CACGGAAAATATTCCCATGAAGAAACTGTTGCCACTGCTTCTTTTGCAGGAAAGTACATCATTGTGAAGAATATGACAGA
GGTACATCGAACGAATTTTATGTTTTGCTGTTCTTTCGACTTCGTATCA-AACA-TGATCA-GAGATAAGAAAGTTGAAA
TGTTTTGAATAGGCGACCTATGTGTGTGATTATATACTTGGTGGCCAACTTGATGGGTCTAGCTCAAC------------
----------------------------------------------
>tg_s1_11_17_aligned_consensus Alignment of 4 sequences: tg_s1_11_17_A0159F_G05.ab1, tg_s1_11_17_A0160R_G05.ab1 (reversed), tg_s1_11_17_M13_Forward_20__G05.ab1, tg_s1_11_17_M13_Reverse_G05.ab1 (reversed)
---------------------------------------------CAGGCGATGTGATCAAGACGCTCAAGGAGAACGGC
GACCAGTACACCTGGGGCCCCGTCACCGTGAAGCTCGCGGAGGCCTACGGAT-----TCTGGGGCGTCGAGCGTGCCGTG
CAGATCGCGTACGAGGCGCGCAAGCAGTTCCCCGAGGAGCGCATCTGGCTCACAAACGAAATCATTCACAACCCCACCGT
CAACAAGGTAACCGTATCCGAAATCTGTCAACTCTAAGAATCTGAGCTTCATACGGAACTAGGTGGGTGAGGAAATCAGT
GGTCTGCTGCGTCCTCTTGCGT----GT----GTGTGTGTGTGTGTGTATAAGGGCGCAAAACGAGCTGATGCCCCCACT
GAGTGTTACAAAGTAAAATTCTAGTGCTGAAAGTGTTCGTTCCAAAACTCCAGTTTAATTCGGCCCCAGTGCTCAGGCCT
TACCTGCAAAGCAAAAATCATAGTGTCCACTGTTCTCTGTCCTTAATTTGCGATATTCTGACTCAGAGGCTTATGTGCTT
AGCTGAGTTGAATTCATGTGATTGGCCATGCAGAGGTTGGATGAGATGGGTGTAGAAATCATTCCTGTTGATGCGGGTAT
CAAGGATTTCAATGTCGTCGAACAAGGTGATGTTGTTGTGTTGCCTGCATTTGGAGCTGCTGTGGAGGAGATGTACACGC
TAAATGAGAAGAAAGTGCAGATTGTTGATACGACCTG-CC-CTTGGGTTTCAAAGGTAAATTTTGTTTTTGAAGATCTCC
CCTTTGCGTTCTCCCTTTTATACGACTT-GCGATCGGCTGCCGATCGCTGTTTCTCGAAAGTAAAAAGGCTTACGATATC
AAGCTGATGAAGATCATTATTCAATATAGGTCTGGAACATGGTCGAAAAGCACAAGAAGAGTGAATATACTTCAATTATT
CACGGAAAATATTCCCATGAAGAAACTGTTGCCACTGCTTCTTTTGCAGGAAAGTACATCATTGTGAAGAATATGACAGA
GGTACATCGAACGAATTTTATGTTTTGCTGTTCTTTCGACTTCGTATCA-AACA-TGATCA-GAGATAAGAAAGTTGAAA
TGTTTTGAATAGGCGACCTATGTGTGTGATTATATACTTGGTGGCCAACTTGATGGGTCTAGCTCAAC------------
----------------------------------------------
>tg_s1_11_3_aligned_consensus Alignment of 4 sequences: tg_s1_11_3_A0159F_A04.ab1, tg_s1_11_3_A0160R_A04.ab1 (reversed), tg_s1_11_3_M13_Forward_20__A04.ab1, tg_s1_11_3_M13_Reverse_A04.ab1 (reversed)
---------------------------------------------CAGGCGATGTGATCAAGACGCTCAAGGAGAACGGC
GACCAGTACACCTGGGGCCCCGTCACCGTGAAGCTCGCGGAGGCCTACGGT------GCTGGGGCGTCGAGCGTGCCGTG
CAGATCGCGTACGAGGCGCGCAAGCAGTTCCCCGAGGAGCGCATCTGGCTCACAAACGAAATCATTCACAACTCCACCGT
CAACAAGGTAACCGTATCCGAAATCTGTCAACTCTAAGAATCTGAGCTTCATACGGAACTAGGTGGGTGAGGAAATCAGT
GGTCTGCTGCGTCCTCTTGCGT----GT----GTGTGTGTGTGTGTGTATAAGGGCGCAAAACGAGCTGATGCCCCCACT
GAGTGTTACAAAGTAAAATTCTAGTGCTGAAAGTGTTCGTTCCAAAACTCCAGTTTAATTCGGCCCCAGTGCTCAGGCCT
TACCTGCAAAGCAAAAATCATAGTGTCCACTGTTCTCTGTCCTTAATTTGCGATATTCTGACTCAGAGGCTTATGTGCTT
AGCTGAGTTGAATTCATGTGATTGGCCATGCAGAGGTTGGATGAGATGGGTGTAGAAATCATTCCTGTTGATGCGGGTAT
CAAGGATTTCAATGTCGTCGAACAAGGTGATGTTGTTGTGTTGCCTGCATTTGGAGCTGCTGTGGAGGAGATGTACACGC
TAAATGAGAAGAAAGTGCAGATTGTTGATACGACCTG-CC-CTTGGGTTTCAAAGGTAAATTTTGTTTTTGAAGATCTCC
CCTTTGCGTTCTCCCTTTTATACGACTT-GCGATCGGCTGCCGATCGCTGTTTCTCGAAAGTAAAAAGGCTTACGATATC
AAGCTGATGAAGATCATTATTCAATATAGGTCTGGAACATGGTCGAAAAGCACAAGAAGAGTGAATATACTTCAATTATT
CACGGAAAATATTCCCATGAAGAAACTGTTGCCACTGCTTCTTTTGCAGGAAAGTACATCATTGTGAAGAATATGACAGA
GGTACATCGAACGAATTTTATGTTTTGCTGTTCTTTCGACTTCGTATCA-AACA-TGATCA-GAGATAAGAAAGTTGAAA
TGTTTTGAATAGGCGACCTATGTGTGTGATTATATACTTGGTGGCCAACTTGATGGGTCTAGCTCAAC------------
----------------------------------------------
>tg_s1_1_57_aligned_consensus Alignment of 4 sequences: tg_s1_1_57_A0159F_G09.ab1, tg_s1_1_57_A0160R_G09.ab1 (reversed), tg_s1_1_57_M13_Forward__-20__G09.ab1, tg_s1_1_57_M13_Reverse_G09.ab1 (reversed)
---------------------------------------------CAGGCGATGTGATCAAGACGCTCAAGGAGAACGGC
GACCAGTACACCTGGGGCCCCGTCACCGTGAAGCTCGCGGAGGCCTACGGATT----CTTGGGGCGTCGAGCGCGCCGTG
CAGATCGCGTACGAGGCGCGCAAGCAGTTCCCCGAGGAGCGCATCTGGCTCACAAACGAAATCATTCACAACCCCACCGT
CAACAAGGTAACCGTATCCGAAATCTGTCAACTCTAAGAATCTGAGCTTCATACGGAACTAGGTGGGTGAGGAAATCAGT
GGTCTGCTGCGTCCTCTTGCGT----GT----GTGTGTGTGTGTGTGTATAAGGGCGCAAAACGAGCTGATGCCCCCACT
GAGTGTTACAAAGTAAAATTCTAGTGCTGAAAGTGTTCGTTCCAAAACTCCAGTTTAATTCGGCCCCAGTGCTCAGGCCT
TACCTGCAAAGCAAAAATCATAGTGTCCACTGTTCTCTGTCCTTAATTTGCGATATTCTGACTCAGAGGCTTATGTGCTT
AGCTGAGTTGAATTCATGTGATTGGCCATGCAGAGGTTGGATGAGATGGGTGTAGAAATCATTCCTGTTGATGCGGGTAT
CAAGGATTTCAATGTCGTCGAACAAGGTGATGTTGTTGTGTTGCCTGCATTTGGAGCTGCTGTGGAGGAGATGTACACGC
TAAATGAGAAGAAAGTGCAGATTGTTGATACGACCTG-CC-CTTGGGTTTCAAAGGTAAATTTTGTTTTTGAAGATCTCC
CCTTTGCGTTCTCCCTTTTATACGACTT-GCGATCGGCTGCCGATCGCTGTTTCTCGAAAGTAAAAAGGCTTACGATATC
AAGCTGATGAAGATCATTATTCAATATAGGTCTGGAACATGGTCGAAAAGCACAAGAAGAGTGAATATACTTCAATTATT
CACGGAAAATATTCCCATGAAGAAACTGTTGCCACTGCTTCTTTTGCAGGAAAGTACATCATTGTGAAGAATATGACAGA
GGTACATCGAACGAATTTTATGTTTTGCTGTTCTTTCGACTTCGTATCA-AACA-TGATCA-GAGATAAGAAAGTTGAAA
TGTTTTGAATAGGCGACCTATGTGTGTGATTATATACTTGGTGGCCAACTTGATGGGTCTAGCTCAAC------------
----------------------------------------------
>tg_s1_1i_aligned_consensus Alignment of 4 sequences: 1i_A0159F_F01.ab1, 1i_A0160R_E01.ab1 (reversed), 1i_M13_Forward_E01.ab1, 1i_M13_Reverse_E01.ab1 (reversed)
---------------------------------------------CAGGCGATGTGATCAAGACGCTCAAGGAGAACGGC
GACCAGTACACCTGGGGCCCCGTCACCGTGAAGCTCGCGGAGGCCTACGGATTCG-GGCTGGGGCGTCGAGCGTGCCGTG
CAGATCGCGTACGAGGCGCGCAAGCAGTTCCCCGAGGAGCGCATCTGGCTCACAAACGAAATCATTCACAACCCCACCGT
CAACAAGGTAACCGTATCCGAAATCTGTCAACTCTAAGAATCTGAGCTTCATACGGAACTAGGTGGGTGAGGAAATCAGT
GGTCTGCTGCGTCCTCTTGCGT----GT----GTGTGTGTGTGTGTGTATAAGGGCGCAAAACGAGCTGATGCCCCCACT
GAGTGTTACAAAGTAAAATTCTAGTGCTGAAAGTGTTCGTTCCAAAACTCCAGTTTAATTCGGCCCCAGTGCTCAGGCCT
TACCTGCAAAGCAAAAATCATAGTGTCCACTGTTCTCTGTCCTTAATTTGCGATATTCTGACTCAGAGGCTTATGTGCTT
AGCTGAGTTGAATTCATGTGATTGGCCATGCAGAGGTTGGATGAGATGGGTGTAGAAATCATTCCTGTTGATGCGGGTAT
CAAGGATTTCAATGTCGTCGAACAAGGTGATGTTGTTGTGTTGCCTGCATTTGGAGCTGCTGTGGAGGAGATGTACACGC
TAAATGAGAAGAAAGTGCAGATTGTTGATACGACCTG-CC-CTTGGGTTTCAAAGGTAAATTTTGTTTTTGAAGATCTCC
CCTTTGCGTTCTCCCTTTTATACGACTT-GCGATCGGCTGCCGATCGCTGTTTCTCGAAAGTAAAAAGGCTTACGATATC
AAGCTGACGAAGATCATTATTCAATATAGGTCTGGAACATGGTCGAAAGGCACAAGAAGAGTGAATATACTTCAATTATT
CACGGAAAATATTCCCATGAAGAAACTGTTGCCACTGCTTCTTTTGCAGGAAAGTACATCATTGTGAAGAATATGACAGA
GGTACATCGAACGAATTTTATGTTTTGCTGTTCTTTCGACTTCGTATCA-AACA-TGATCA-GAGATAAGAAAGTTGAAA
TGTTTTGAATAGGCGACCTATGTGTGTGATTATATACTTGGTGGCCAACTTGATGGGTCTAGCTCAAC------------
----------------------------------------------
>tg_s1_1_14_aligned_consensus Alignment of 4 sequences: 1_14_A0159F_F02.ab1, 1_14_A0160R_F02.ab1 (reversed), 1_14_M13_Forward_F02.ab1, 1_14_M13_Reverse_F02.ab1 (reversed)
---------------------------------------------CAGGCGATGTGATCAAGACGCTCAAGGAGAACGGC
GACCAGTACACCTGGGGCCCCGTCACCGTGAAGCTCGCGGAGGCCTACGGATTCT--GCTGGGGCGTCGAGCGTGCCGTG
CAGATCGCGTACGAGGCGCGCAAGCAGTTCCCCGAGGAGCGCATCTGGCTCACAAACGAAATCATTCACAACCCCACCGT
CAACAAGGTAACCGTATCCGAAATCTGTCAACTCTAAGAATCTGAGCTTCATACGGAACTAGGTGGGTGAGGAAATCAGT
GGTCTGCTGCGTCCTCTTGCGT----GT----GTGTGTGTGTGTGTGTATAAGGGCGCAAAACGAGCTGATGCCCCCACT
GAGTGTTACAAAGTAAAATTCTAGTGCTGAAAGTGTTCGTTCCAAAACTCCAGTTTAATTCGGCCCCAGTGCTCAGGCCT
TACCTGCAAAGCAAAAATCATAGTGTCCACTGTTCTCTGTCCTTAATTTGCGATATTCTGACTCAGAGGCTTATGTGCTT
AGCTGAGTTGAATTCATGTGATTGGCCATGCAGAGGTTGGATGAGATGGGTGTAGAAATCATTCCTGTTGATGCGGGTAT
CAAGGATTTCAATGTCGTCGAACAAGGTGATGTTGTTGTGTTGCCTGCATTTGGAGCTGCTGTGGAGGAGATGTACACGC
TAAATGAGAAGAAAGTGCAGATTGTTGATACGACCTG-CC-CTTGGGTTTCAAAGGTAAATTTTGTTTTTGAAGATCTCC
CCTTTGCGTTCTCCCTTTTATACGACTT-GCGATCGGCTGCCGATCGCTGTTTCTCGAAAGTAAAAAGGCTTACGATATC
AAGCTGATGAAGATCATTATTCAATATAGGTCTGGAACATGGTCGAAAAGCACAAGAAGAGTGAATATACTTCAATTATT
CACGGAAAATATTCCCATGAAGAAACTGTTGCCACTGCTTCTTTTGCAGGAAAGTACATCATTGTGAAGAATATGACAGA
GGTACATCGAACGAATTTTATGTTTTGCTGTTCTTTCGACTTCGTATCA-AACA-TGGTCA-GAGATAAGAAAGTTGAAA
TGTTTTGAATAGGCGACCTATGTGTGTGATTATATACTTGGTGGCCAACTTGATGGGTCTAGCTCAAC------------
----------------------------------------------
>tg_s1_1_36_aligned_consensus Alignment of 4 sequences: tg_s1_1_36_A0159F_D08.ab1, tg_s1_1_36_A0160R_D11.ab1 (reversed), tg_s1_1_36_M13_Forward_D02.ab1, tg_s1_1_36_M13_Reverse_D05.ab1 (reversed)
---------------------------------------------CAGGCGATGTGATCAAGACGCTCAAGGAGAACGGC
GACCAGTACACCTGGGGCCCCGTCACCGTGAAGCTCGCGGAGGCCTACGGATT----GCTGGGGCGTCGAGCGTGCCGTG
CAGATCGCGTACGAGGCGCGCAAGCAGTTCCCCGAGGAGCGCATCTGGCTCACAAACGAAATCATTCACAACCCCACCGT
CAACAAGGTAACCGTATCCGAAATCTGTCAACTCTAAGAATCTGAGCTTCATACGGAACTAGGTGGGTGAGGAAATCAGT
GGTCTGCTGCGTCCTCTTGCGT----GT----GTGTGTGTGTGTGTGTATAAGGGCGCAAAACGAGCTGATGCCCCCACT
GAGTGTTACAAAGTAAAATTCTAGTGCTGAAAGTGTTCGTTCCAAAACTCCAGTTTAATTCGGCCCCAGTGCTCAGGCCT
TACCTGCAAAGCAAAAATCATAGTGTCCACTGTTCTCTGTCCTTAATTTGCGATATTCTGACTCAGAGGCTTATGTGCTT
AGCTGAGTTGAATTCATGTGATTGGCCATGCAGAGGTTGGATGAGATGGGTGTAGAAATCATTCCTGTTGATGCGGGTAT
CAAGGATTTCAATGTCGTCGAACAAGGTGATGTTGTTGTGTTGCCTGCATTTGGAGCTGCTGTGGAGGAGATGTACACGC
TAAATGAGAAGAAAGTGCAGATTGTTGATACGACCTG-CC-CTTGGGTTTCAAAGGTAAATTTTGTTTTTGAAGATCTCC
CCTTTGCGTTCTCCCTTTTATACGACTT-GCGATCGGATGCCGATCGCTGTTTCTCGAAAGTAAAAAGGCTTACGATATC
AAGCTGATGAAGATCATTATTCAATATAGGTCTGGAACATGGTCGAAAAGCACAAGAAGAGTGAATATACTTCAATTATT
CACGGAAAATATTCCCATGAAGAAACTGTTGCCACTGCTTCTTTTGCAGGAAAGTACATCATTGTGAAGAATATGACAGA
GGTACATCGAACGAATTTTATGTTTTGCTGTTCTTTCGACTTCGTATCA-AACA-TGATCA-GAGATAAGAAAGTTGAAA
TGTTTTGAATAGGCGACCTATGTGTGTGATTATATACTTGGTGGCCAACTTGATGGGTCTAGCTCAAC------------
----------------------------------------------
>tg_s1_1_44_aligned_consensus Alignment of 4 sequences: tg_s1_1_44_A0159F_A09.ab1, tg_s1_1_44_A0160R_A09.ab1 (reversed), tg_s1_1_44_M13_Forward__-20__A09.ab1, tg_s1_1_44_M13_Reverse_A09.ab1 (reversed)
---------------------------------------------CAGGCGATGTGATCAAGACGCTCAAGGAGAACGGC
GACCAGTACACCTGGGGCCCCGTCACCGTGAAGCTCGCGGAGGCCTACGGATTCG-GGCTGGGGCGTCGAGCGTGCCGTG
CAGATCGCGTACGAGGCGCGCAAGCAGTTCCCCGAGGAGCGCATCTGGCTCACAAACGAAATCATTCACAACCCCACCGT
CAACAAGGTAACCGTATCCGAAATCTGTCAACTCTAAGAATCTGAGCTTCATACGGAACTAGGTGGGTGAGGAAATCAGT
GGTCTGCTGCGTCCTCTTGCGT----GT----GTGTGTGTGTGTGTGTATAAGGGCGCAAAACGAGCTGATGCCCCCACT
GAGTGTTACAAAGTAAAATTCTAGTGCTGAAAGTGTTCGTTCCAAAACTCCAGTTTAATTCGGCCCCAGTGCTCAGGCCT
TACCTGCAAAGCAAAAATCATAGTGTCCACTGTTCTCTGTCCTTAATTTGCGATATTCTGACTCAGAGGCTTATGTGCTT
AGCTGAGTTGAATTCATGTGATTGGCCATGCAGAGGTTGGATGAGATGGGTGTAGAAATCATTCCTGTTGATGCGGGTAT
CAAGGATTTCAATGTCGTCGAACAAGGTGATGTTGTTGTGTTGCCTGCATTTGGAGCTGCTGTGGAGGAGATGTACACGC
TAAATGAGAAGAAAGTGCAGATTGTTGATACGACCTG-CC-CTTGGGTTTCAAAGGTAAATTTTGTTTTTGAAGATCTCC
CCTTTGCGTTCTCCCTTTTATACGACTT-GCGATCGGCTGCCGATCGCTGTTTCTCGAAAGTAAAAAGGCTTACGATATC
AAGCTGATGAAGATCATTATTCAATATAGGTCTGGAACATGGTCGAAAAGCACAAGAAGAGTGAATATACTTCAATTATT
CACGGAAAATATTCCCATGAAGAAACTGTTGCCACTGCTTCTTTTGCAGGAAAGTACATCATTGTGAAGAATATGACAGA
GGTACATCGAACGAATTTTATGTTTTGCTGTTCTTTCGACTTCGTATCA-AACA-TGATCA-GAGATAAGAAAGTTGAAA
TGTTTTGAATAGGCGACCTATGTGTGTGATTATATACTTGGTGGCCAACTTGATGGGTCTAGCTCAAC------------
----------------------------------------------
>tg_s1_1_20_aligned_consensus Alignment of 4 sequences: tg_s1_1_20_A0159F_D07.ab1, tg_s1_1_20_A0160R_D10.ab1 (reversed), tg_s1_1_20_M13_Forward_D01.ab1, tg_s1_1_20_M13_Reverse_D04.ab1 (reversed)
---------------------------------------------CAGGCGATGTGATCAAGACGCTCAAGGAGAACGGC
GACCAGTACACCTGGGGCCCCGTCACCGT----------------------------GCTGGGGCGTCGAGCGTGCCGTG
CAGATCGCGTACGAGGCGCGCAAGCAGTTCCCCGAGGAGCGCATCTGGCTCACAAACGAAATCATTCACAACCCCACCGT
CAACAAGGTAACCGTATCCGAAATCTGTCAACTCTAAGAATCTGAGCTTCATACGGAACTAGGTGGGTGAGGAAATCAGT
GGTCTGCTGCGTCCTCTTGCGT----GT----GTGTGTGTGTGTGTGTATAAGGGCGCAAAACGAGCTGATGCCCCCACT
GAGTGTTACAAAGTAAAATTCTAGTGCTGAAAGTGTTCGTTCCAAAACTCCAGTTTAATTCGGCCCCAGTGCTCAGGCCT
TACCTGCAAAGCAAAAATCATAGTGTCCACTGTTCTCTGTCCTTAATTTGCGATATTCTGACTCAGAGGCTTATGTGCTT
AGCTGAGTTGAATTCATGTGATTGGCCATGCAGAGGTTGGATGAGATGGGTGTAGAAATCATTCCTGTTGATGCGGGTAT
CAAGGATTTCAATGTCGTCGAACAAGGTGATGTTGTTGTGTTGCCTGCATTTGGAGCTGCTGTGGAGGAGATGTACACGC
TAAATGAGAAGAAAGTGCAGATTGTTGATACGACCTG-CC-CTTGGGTTTCAAAGGTAAATTTTGTTTTTGAAGATCTCC
CCTTTGCGTTCTCCCTTTTATACGACTT-GCGATCGGCTGCCGATCGCTGTTTCTCGAAAGTAAAAAGGCTTACGATATC
AAGCTGATGAAGATCATTATTCAATATAGGTCTGGAACATGGTCGAAAAGCACAAGAAGAGTGAATATACTTCAATTATT
CACGGAAAATATTCCCATGAAGAAACTGTTGCCACTGCTTCTTTTGCAGGAAAGTACATCATTGTGAAGAATATGACAGA
GGTACATCGAACGAATTTTATGTTTTGCTGTTCTTTCGACTTCGTATCA-AACA-TGATCA-GAGATAAGAAAGTTGAAA
TGTTTTGAATAGGCGACCTATGTGTGTGATTATATACTTGGTGGCCAACTTGATGGGTCTAGCTCAAC------------
----------------------------------------------
>tg_s1_1_56_aligned_consensus Alignment of 4 sequences: tg_s1_1_56_A0159F_F09.ab1, tg_s1_1_56_A0160R_F09.ab1 (reversed), tg_s1_1_56_M13_Forward__-20__F09.ab1, tg_s1_1_56_M13_Reverse_F09.ab1 (reversed)
---------------------------------------------CAGGCGATGTGATCAAGACGCTCAAGGATAACGGC
AACCAGTACACATGGGGCCCCGTCACCGTGAAGCTCGCGGAGGCCTACGGATCT---GCTGGGGCGTCGAGCGCGCCGTG
CAGATCGCGTACGAGGCGCGCAAGCAGTTCCCCGAGGAGCGCATCTGGCTCACCAACGAAATCATTCACAACCCCACCGT
CAACAAGGTAACCGTATCCGAAATCTGTCAACTCTAAGAATCTGAGCTTCATACGGAACTAGGTGGGTGAGGAAATCAGT
GGTCTGCTGCGTCCTCTTGCGT----GT----GTGTGTGTGTGTGTGTATAAGGGCGCAAAACGAGCTGATGCCCCCACT
GAGTGTTACAAAGTAAAATTCTAGTGCTGAAAGTGTTCGTTCCAAAACTCCAGTTTAATTCGGCCCCAGTGCTCAGGCCT
TACCTGCAAAGCAAAAATCATAGTGTCCACTGTTCTCTGTCCTTAATTTGCGATATTCTGACTCAGAGGCTTATGTGCTT
AGCTGAGTTGAATTCATGTGATTGGCCATGCAGAGGTTGGATGAGATGGGTGTAGAAATCATTCCTGTTGATGCGGGTAT
CAAGGATTTCAATGTCGTCGAACAGGGTGATGTTGTTGTGTTGCCTGCATTTGGAGCTGCTGTGGAGGAGATGTACACGC
TAAATGAGAAGAAAGTGCAGATTGTTGATACGACCTG-CC-CTTGGGTTTCAAAGGTAAATTTTGTTTTTGAAGATCTCC
CCTTTGCGTTCTCCCTTTTATACGACTT-GCGATCGGCTGCCGATCGCTGTTTCTCGAAAGTAAAAAGGCTTACGATATC
AAGCTGATGAAGATCATTATTCAATATAGGTCTGGAACATGGTCGAAAAGCACAAGAAGAGTGAATATACTTCAATTATT
CACGGAAAATATTCCCATGAAGAAACTGTTGCCACTGCTTCTTTTGCAGGAAAGTACATCATTGTGAAGAATATGACAGA
GGTACATCGAACGAATTTTATGTTTTGCTGTTCTTTCGACTTCGTATCA-AACA-TGATCA-GAGATAAGAAAGTTGAAA
TGTTTTGAATAGGCGACCTATGTGTGTGATTATATACTTGGTGGCCAACTTGATGGGTCTAGCTCAAC------------
----------------------------------------------
>wt_s1_13e_aligned_consensus Alignment of 4 sequences: 13e_A0159F_F06.ab1, 13e_A0160R_F06.ab1 (reversed), 13e_M13_Forward_F06.ab1, 13e_M13_Reverse_F06.ab1 (reversed)
---------------------------------------------CAGGCGATGTGATCAAGACGCTCAAGGAGAACGGC
GACCAGTACACCTGGGGCCCCGTCACCGTGAAGCTCGCGGAGGCCTACGGATTCT--GCTGGGGCGTCGAGCGTGCCGTG
CAGATCGCGTACGAGGCGCGCAAGCAGTTCCCCGAGGAGCGCATCTGGCTCACAAACGAAATCATTCACAACCCCACCGT
CAACAAGGTAACCGTATCCGAAATCTGTCAACTCTAAGAATCTGAGCTTCATACGGAACTAGGTGGGTGAGGAAATCAGT
GGTCTGCTGCGTCCTCTTGC------GT----GTGTGTGTGTGTGTGTATAAGGGCGCAAAACGAGCTGATGCCCCCACT
GAGTGTTACAAAGTAAAATTCTAGTGCTGAAAGTGTTCGTTCCAAAACTCCAGTTTAATTCGGCCCCAGTGCTCAGGCCT
TACCTGCAAAGCAAAAATCATAGTGTCCACTGTTCTCTGTCCTTAATTTGCGATATTCTGACTCAGAGGCTTATGTGCTT
AGCTGAGTTGAATTCATGTGATTGGCCATGCAGAGGTTGGATGAGATGGGTGTAGAAATCATTCCTGTTGATGCGGGTAT
CAAGGATTTCAATGTCGTCGAACAAGGTGATGTTGTTGTGTTGCCTGCATTTGGAGCTGCTGTGGAGGAGATGTACACGC
TAAATGAGAAGAAAGTGCAGATTGTTGATACGACCTG-CC-CTTGGGTTTCAAAGGTAAATTTTGTTTTTGAAGATCTCC
CCTTTGCGTTCTCCCTTTTATACGACTT-GCGATCGGCTGCCGATCGCTGTTTCTCGAAAGTAAAAAGGCTTACGATATC
AAGCTGATGAAGATCATTATTCAATATAGGTCTGGAACATAGTCGAAAAGCACAAGAAGAGTGAATATACTTCAATTATT
CACGGAAAATATTCCCATGAAGAAACTGTTGCCACTGCTTCTTTTGCAGGAAAGTACATCATTGTGAAGAATATGACAGA
GGTACATCGAACGAATTTTATGTTTTGCTGTTCTTTCGACTTCGTATCA-AACA-TGATCA-GAGATAAGAAAGTTGAAA
TGTTTTGAATAGGCGACCTATGTGTGTGATTATATACTTGGTGGCCAACTTGATGGGTCTAGCTCAAC------------
----------------------------------------------
>tg_s1_1_30_aligned_consensus Alignment of 4 sequences: tg_s1_1_30_A0159F_H07.ab1, tg_s1_1_30_A0160R_H10.ab1 (reversed), tg_s1_1_30_M13_Forward_H01.ab1, tg_s1_1_30_M13_Reverse_H04.ab1 (reversed)
---------------------------------------------CAGGCGATGTGATCAAGACGCTCAAGGAGAACGGC
GACCAGTACACCTGGGGCCCCGTCACCGTGAAGCTCGCGGAGGCCTACGGATT----GCTGGGGCGTCGAGCGTGCCGTG
CAGATCGCGTACGAGGCGCGCAAGCAGTTCCCCGAGGAGCGCATCTGGCTCACAAACGAAATCATTCACAACCCCACCGT
CAACAAGGTAACCGTATCCGAAATCTGTCAACTCTAAGAATCTGAGCTTCATACGGAACTAGGTGGGTGAGGAAATCAGT
GGTCTGCTGCGTCCTCTT--------GCGTGTGTGTGTGTGTGTGTGTATAAGGGCGCAAAACGAGCTGATGCCCCCACT
GAGTGTTACAAAGTAAAATTCTAGTGCTGAAAGTGTTCGTTCCAAAACTCCAGTTTAATTCGGCCCCAGTGCTCAGGCCT
TACCTGCAAAGCAAAAATCATAGTGTCCACTGTTCTCTGTCCTTAATTTGCGATATTCTGACTCAGAGGCTTATGTGCTT
AGCTGAGTTGAATTCATGTGATTGGCCATGCAGAGGTTGGATGAGATGGGTGTAGAAATCATTCCTGTTGATGCGGGTAT
CAAGGATTTCAATGTAGTCGAACAAGGTGATGTTGTTGTGTTGCCTGCATTTGGAGCTGCTGTGGAGGAGATGTACACGC
TAAATGATAAGAAAGTGCAGATTGTTGATACGACCTG-CC-CTTGGGTTTCAAAGGTGAATTTTGCTTTTGAAGACCTCT
CC-TTGCATTCTTCCTTTTATACCACTTGGCGATCGGCTGCTGATCGATGTTTCTCGAAAGTAAAAAGACTTACTATATC
AGGCTGATGAGGTCCATTATTCAATATAGGTCTGGAACATGGTCGAAAAGCACAAGAAGAGTGAATATACTTCAATTATT
CATGGAAAATATTCCCACGAAGAAACTGTTGCCACTGCTTCTTTTGCAGGAAAGTACATCATTGTGAAGAATATGACAGA
GGTACATCTAACGAATTTTATGTGTTGCTGTTCTTTGGACTT--------------------------------------
--------------------------------------------------------------------------------
----------------------------------------------
>wt_s1_13_8_aligned_consensus Alignment of 3 sequences: wt_s1_13_8_A0159F_G01.ab1, wt_s1_13_8_A0160R_G07.ab1 (reversed), wt_s1_13_8_Mwt_s1_13_Reverse_G07.ab1 (reversed)
--------------------------------------------------------------------------------
----------------------------GTGAGCTCGCGGAGGCCTACGGATTCT--GCTGGGGCGTCGAGCGTGCCGTG
CAGATCGCGTACGAGGCGCGCAAGCAGTTCCCCGAGGAGCGCATCTGGCTCACAAACGAAATCATTCACAACCCCACCGT
CAACAAGGTAACCGTATCCGAAATCTGTCAACTCTAAGAATCTGAGCTTCATACGGAACTAGGTGGGTGAGGAAATCAGT
GGTCTGCTGCGTCCTCTT--------GC----GCGCGTGTGTGTGTGTATAAGGGCGCAAAACGAGCTGATCCCCCCACT
GAGTGTTACAAAGTAAAATTCTAGTGCTGAAAGTGTTCGTTCCAAAACTCCAGTTTAATTCGGCCCCAGTGCTCAGGCCT
TACCTGCAAAGCAAAAATCATAGTGTCCACTGTTCTCTGTCCTTAATTTGCGATATTCTGACTCAGAGGCTTATGTGCTT
AGCTGAGTTGAATTCATGTGATTGGTCATGCAGAGGTTGGATGAGATGGGTGTAGAAATCATTCCTGTTGATGCGGGTAT
CAAGGATTTCAATGTCGTCGAACAAGGTGATGTTGTTGTGTTGCCTGCATTTGGAGCTGCTGTGGAGGAGATGTACACGC
TAAATGAGAAGAAAGTGCAGATTGTTGATACGACCTG-CC-CTTGGGTTTCAAAGGTAAATTTTGTTTTTGAAGATCTCC
CCTTTGCGTTCTCCCTTTTATACGACTT-GCGATCGGCTGCCGATCGCTGTTTCTCGAAAGTAAAAAGGCTTACGATATC
AAGCTGATGAAGATCATTATTCAATATAGGTCTGGAACATGGTCGAAAAGCACAAAAAGAGTGAATATACTTCAATTATT
CACGGAAAATATTCCCATGAAGAAACTGTTGCCACTGCTTCTTTTGCAGGAAAGTACATCATTGTGAAGAATATGACAGA
GGTACATCGAACGAATTTTATGTTTTGCTGTTCTTTCGACTTCGTATCA-AACA-TGATCA-GAGATAAGAAAGTTGAAA
TGTTTTGAATAGGCGGCCTATGTGTGTGATTATATACTTGGTGGCCAACTTGATGGGTCTAGCTCAAC------------
----------------------------------------------
>tg_s1_2g_aligned_consensus Alignment of 4 sequences: 2g_A0159F_E03.ab1, 2g_A0160R_E03.ab1 (reversed), 2g_M13_Forward_E03.ab1, 2g_M13_Reverse_E03.ab1 (reversed)
----------CGCCAGTGTGATGGATATCTGCAGAATTCGCCCTTCAGGCGATGTGATCAAGACGCTCAAGGAGAACGGC
GACCAGTACACCTGGGGCCCCGTCACCGTGAAGCTCGCGGAGGCCTACGGATTCT--GCTGGGGCGTCGAGCGTGCCGTG
CAGATCGCGTACGAGGCGCGCAAGCAGTTCCCCGAGGAGCGCATCTGGCTCACAAACGAAATCATTCGCAACCCCACCGT
CAACAAGGTAACCGTATCCGAAATCTGTCAACTCTAAGAATCTGAGCTTCATACGGAACTAGGTGGGTGAGGAAATCAGT
GGTCTGCTGCGTCCTCTT--------GC----GCGCGTGTGTGTGTGTATAAGGGCGCAAAACGAGCTGATCCCCCCACT
GAGTGTTACAAAGTAAAATTCTAGTGCTGAAAGTGTTCGTTCCAAAACTCCAGTTTAATTCGGCCCCAGTGCTCAGGCCT
TACCTGCAAAGCAAAAATCATAGTGTCCACTGTTCTCTGTCCTTAATTTGCGATATTCTGACTCAGAGGCTTATGTGCTT
A-------------------------------------------------------------------------------
--------------------------------------------------------------------------------
--------------------------------------------------------------------------------
--------------------------------------------------------------------------------
--------------------------------------------------------------------------------
------------------------------------ACTTCTTTTGCAGGAAAGTACATCATTGTGAAGAATATGACAGA
GGTACATCGAACGAATTTTATGTTTTGCTGTTCTTTCGACTTCGTATCA-AACA-TGATCA-GAGATAAGAAAGTTGAAA
TGTTTTGAATAGGCGGCCTATGTGTGTGATTATATACTTGGTGGCCAACTTGATGGGTCTAGCTCAACAAGGGCGAATTC
CAGCACACTGGCGGCCGTTACTAGTGGATCCGAGCTCGGTACCAAG
>tg_s1_2h_aligned_consensus Alignment of 4 sequences: 2h_A0159F_F03.ab1, 2h_A0160R_F03.ab1 (reversed), 2h_M13_Forward_F03.ab1, 2h_M13_Reverse_H05.ab1 (reversed)
-------GGCCGCCAGTGTGATGGATATCTGCAGAATTCGCCCTTCAGGCGATGTGATCAAGACGCTCAAGGAGAACGGC
GACCAGTACACCTGGGGCCCCGTCACCGTGAAGCTCGCGGAGGCCTACGGATT----GCTGGGGCGTCGAGCGTGCCGTG
CAGATCGCGTACGAGGTGCGCAAGCAGTTCCCCGAGGAGCGCATCTGGCTCACAAACGAAATCATTCACAACCCCACCGT
CAACAAGGTAACCGTATCCGAAATCTGTCAACTCTAAGAATCTGAGCTTCATACGGAACTAGGTGGGTGAGGAAATCAGT
GGTCTGCTGCGTCCTCTT--------GC----GCGCGTGTGTGTGTGTATAAGGGCGCAAAACGAGCTGATCCCCCCACT
GAGTGTTACAAAGTAAAATTCTAGTGCTGAAAGTGTTCGTTCCAAAACTCCAGTTTAATTCGGCCCCAGTGCTCAGGCCT
TACCTGCAAAGCAAAAATCATAGTGTCCACTGTTCTCTGTCCTTAATTTGCGATATTCTGACTCAGAGGCTTATGTGCTT
A-------------------------------------------------------------------------------
--------------------------------------------------------------------------------
--------------------------------------------------------------------------------
--------------------------------------------------------------------------------
--------------------------------------------------------------------------------
------------------------------------GCTTCTTTTGCAGGAAAGTACATCATTGTGAAGAATATGACAGA
GGTACATCGAACGAATTTTATGTTTTGCTGTTCTTTCGACTTCGTATCA-AACA-TGATCA-GAGGTAAGAAAGTTGAAA
TGTTTTGAATAGGCGGCCTATGTGTGTGATTATATACTTGGTGGCCAACTTGATGGGTCTAGCTCAACAA----------
----------------------------------------------
>tg_s1_2e_aligned_consensus_(reversed) Alignment of 3 sequences: 2e_A0160R_C03.ab1, 2e_M13_Forward_C03.ab1 (reversed), 2e_M13_Reverse_C03.ab1
---------------------------------------------CAGGCGATGTGATCAAGACGCTCAAGGAGAACGGC
GACCAGTACACCTGGGGCCCCGTCACCGTGAAGCTCGCGGAGGCCTACGGATTCG-GGCTGGGGCGTCGAGCGTGCCGTG
CAGATCGCGTACGAGGCGCGCAAGCAGTTCCCCGAGGAGCGCATCTGGCTCACAAACGAAATCATTCACAACCCCACCGT
CAACAAGGTAACCGTATCCGAAATCTGTCAACTCTAAGAATCTGAGCTTCATACGGAACTAGGTGGGTGAGGAAATCAGT
GGTCTGCTGCGTCCTCTT--------GC----GCGCGTGTGTGTGTGTATAAGGGCGCAAAACGAGCTGATCCCCCCACT
GAGTGTTACAAAGTAAAATTCTAGTGCTGAAAGTGTTCGTTCCAAAACTCCAGTTTAATTCGGCCCCAGTGCTCAGGCCT
TACCTGCAAAGCAAAAATCATAGTGTCCACTGTTCTCTGTCCTTAATTTGCGATATTCTGACTCAGAGGCTTATGTGCTT
A-------------------------------------------------------------------------------
--------------------------------------------------------------------------------
--------------------------------------------------------------------------------
--------------------------------------------------------------------------------
--------------------------------------------------------------------------------
------------------------------------GCTTCTTTTGCAGGAAAGTACATCATTGTGAAGAATATGACAGA
GGTACATCGAACGAATTTTATGTTTTGCTGTTCTTTCGACTTCGTATCA-AACA-TGATCA-GAGATAAGAAAGTTGAAA
TGTTTTGAATAGGCGGCCTATGTGTGTGATTATATACTTGGTGGCCAACTTGATGGGTCTAGCTCAACAAG---------
----------------------------------------------
>wt_s1_13b_aligned_consensus_(reversed) Alignment of 3 sequences: 13b_A0160R_C06.ab1, 13b_M13_Forward_C06.ab1 (reversed), 13b_M13_Reverse_F06.ab1
------------------------------------------------GCGATGTGATCAAGACGCTCAAGGAGAACGGC
GACCAGTACACCTGGGGCCCCGTCACCGTGAAGCTCGCGGAGGCCTACGGATTCT--GCTGGGGCGTCGAGCGTGCCGTG
CAGATCGCGTACGAGGCGCGCAAGCAGTTCCCCGAGGAGCGCATCTGGCCCACAAACGAAATCATTCACAACCCCACCGT
CAACAAGGTAACCGTATCCGAAATCTGTCAACTCTAAGAATCTGAGCTTCATACGGAACTAGGTGGGTGAGGAAATCAGT
GGTCTGCTGCGTCCTCTT--------GC----GCGCGTGTGTGTGTGTATAAGGGCGCAAAACGAGCTGATCCCCCCACT
GAGTGTTACAAAGTAAAATTCTAGTGCTGAAAGTGTTCGTTCCGAAACTCCAGTTTAATTCGGCCCCAGTGCTCAGGCCT
TACCTGCAAAGCAAAAATCATAGTGTCCACTGTTCTCTGTCCTTAATTTGCGATATTCTGACTCAGAGGCTTATGTGCTT
AGCTGAGTTGAATTCATGTGATTGGTCATGCAGAGGTTGGATGAGATGGGTGTAGAAATCATTCCTGTTGATGCGGGTAT
CAAGGATTTCAATGTCGTCGAACAAGGTGATGTTGTTGTGTTGCCTGCATTTGGAGCTGCTGTGGAGGAGATGTACACGC
TAAATGAGAAGAAAGTGCAGATTGTTGATACGACCTG-CC-CTTGGGTTTCAAAGGTAAATTTTGTTTTTGAAGATCTCC
CCTTTGCGTTCTCCCTTTTATACGACTT-GCGATCGGCTGCCGATCGCTGTTTCTCGAAAGTAAAAAGGCTTACGATATC
AAGCTGATGAAGATCATTATTCAATATAGGTCTGGAACATGGTCGAAAAGCACAAAAAGAGTGAATATACTTCAATTATT
CACGGAAAATATTCCCATGAAGAAACTGTTGCCACTGCTTCTTTTGCAGGAAAGTACATCATTGTGAAGAATATGACAGA
GGTACATCGAACGAATTTTATGTTTTGCTGTTCTTTCGACTTCGTATCA-AACA-TGATCA-GAGATAAGAAAGTTGAAA
TGTTTTGAATAGGCGGCCTATGTGTGTGATTATATACTTGGTGGCCAACTTGATGGGTCTAGCTCAAC------------
----------------------------------------------
>tg_s1_2j_aligned_consensus_(reversed) Alignment of 2 sequences: 2j_A0160R_H03.ab1, 2j_M13_Forward_H03.ab1 (reversed)
----AGCGGCCGCCAGTGTGATGGATATCTGCAGAATTCGCCCTTCAGGCGATGTGATCAAGACGCTCAAGGAGAACGGC
GACCAGTACACCTGGGGCCCCGTCACCGTGAAGCTCGCGGAGGCCTACGGATTCG-GGCTGGGGCGTCGAGCGTGCCGTG
CAGATCGCGTACGAGGCGCGCAAGCAGTTCCCCGAGGAGCGCATCTGGCTCACAAACGAAATCATTCACAACCCCACCGT
CAACAAGGTAACCGTATCCGAAATCTGTCAACTCTAAGAATCTGAGCTTCATACGGAACTAGGTGGGTGAGGAAATCAGT
GGTCTGCTGCGTCCTCTT--------GC----GCGCGTGTGTGTGTGTATAAGGGCGCAAAACGAGCTGATCCCCCCACT
GAGTGTTACAAAGTAAAATTCTAGTGCTGAAAGTGTTCGTTCCAAAACTCCAGTTTAATTCGGCCCCAGTGCTCAGGCCT
TACCTGCAAAGCAAAAATCATAGTGTCCACTGTTCTCTGTCCTTAATTTGCGATATTCTGACTCAGAGGCTTATGTGCTT
A-------------------------------------------------------------------------------
--------------------------------------------------------------------------------
--------------------------------------------------------------------------------
--------------------------------------------------------------------------------
--------------------------------------------------------------------------------
------------------------------------GCTTCTTTTGCAGGAAAGTACATCATTGTGAAGAATATGACAGA
GGTACATCGAACGAATTTTATGTTTTGCTGTTCTTTCGACTTCGTATCA-AACA-TGATCA-GAGATAAGAAAGTTGAAA
TGTTTTGAATAGGCGGCCTATGTGTGTGATTATATACTTGGTGGCCAACTTGATGGGTCTAGCTCAACAA----------
----------------------------------------------
>wt_s1_13c_aligned_consensus_(reversed) Alignment of 3 sequences: 13c_A0160R_D06.ab1, 13c_M13_Forward_D06.ab1 (reversed), 13c_M13_Reverse_D06.ab1
---------------------------------------------CAGGCGATGTGATCAAGACGCTCAAGGAGAACGGC
GACCAGTACACCTGGGGCCCCGTCACCGTGAAGCTCGCGGAGGCCTACGGATTCT--GCTGGGGCGTCGAGCGTGCCGTG
CAGATCGCGTACGAGGCGCGCAAGCAGTTCCCCGAGGAGCGCGTCTGGCTCACAAACGAAATCATTCACAACCCCACCGT
CAACAAGGTAACCGTATCCGAAATCTGTCAACTCTAAGAATCTGAGCTTCATACGGAACTAGGTGGGTGAGGAAATCAGT
GGTCTGCTGCGTCCTCTT--------GC----GCGCGTGTGTGTGTGTATAAGGGCGCAAAACGAGCTGATCCCCCCACT
GAGTGTTACAAAGTAAAATTCTAGTGCTGAAAGTGTTCGTTCCAAAACTCCAGTTTAATTCGGCCCCAGTGCTCAGGCCT
TACCTGCAAAGCAAAAATCATAGTGTCCACTGTTCTCTGTCCTTAATTTGCGATATTCTGACTCAGAGGCTTATGTGCTT
AGCTGAGTTGAATTCATGTGATTGGTCATGCAGAGGTTGGATGAGATGGGTGTAGAAATCATTCCTGTTGATGCGGGTAT
CAAGGATTTCAATGTCGTCGAACAAGGTGATGTTGTTGTGTTGCCTGCATTTGGAGCTGCTGTGGAGGAGATGTACACGC
TAAATGAGAAGAAAGTGCAGATTGTTGATACGACCTG-CC-CTTGGGTTTCAAAGGTAAATTTTGTTTTTGAAGATCTCC
CCTTTGCGTTCTCCCTTTTATACGACTT-GCGATCGGCTGCCGATCGCTGTTTCTCGAAAGTAAAAAGGCTTACGATATC
AAGCTGATGAAGATCATTATTCAATATAGGTCTGGAACATGGTCGAAAAGCACAAAAAGAGTGAATATACTTCAATTATT
CACGGAAAATATTCCCATGAAGAAACTGTTGCCACTGCTTCTTTTGCAGGAAAGTACATCATTGTGAAGAATATGACAGA
GGTACATCGAACGAATTTTATGTTTTGCTGTTCTTTCGACTTCGTATCA-AACA-TGATCA-GAGATAAGAAAGTTGAAA
TGTTTTGAATAGGCGGCCTATGTGTGTGATTATATACTTGGTGGCCAACTTGATGGGTCTAGCTCAAC------------
----------------------------------------------
>wt_s1_13_35_aligned_consensus Alignment of 4 sequences: wt_s1_13_35_A0159F_G09.ab1, wt_s1_13_35_A0160R_G12.ab1 (reversed), wt_s1_13_35_M13_Forward_G03.ab1, wt_s1_13_35_M13_Reverse_G06.ab1 (reversed)
---------------------------------------------CAGGCGATGTGATCAAGACGCTCAAGGAGAACGGC
GACCAGTACACCTGGGGCCCCGTCACCGTGAAGCTCGCGGAGGCCTACGGATTCT--GCTGGGGCGTCGAGCGTGCCGTG
CAGATCGCGTACGAGGCGCGCAAGCAGTTCCCCGAGGAGCGCATCTGGCTCACAAACGAAATCATTCACAACCCCACCGT
CAACAAGGTAACCGTATCCGAAATCTGTCAACTCTAAGAATCTGAGCTTCATACGGAACTAGGTGGGTGAGGAAATCAGT
GGTCTGCTGCGTCCTCTT--------GC----GCGCGTGTGTGTGTGTATAAGGGCGCAAAACGAGCTGATCCCCCCACT
GAGTGTTACAAAGTAAAATTCTAGTGCTGAAAGTGTTCGTTCCAAAACTCCAGTTTAATTCGGCCCCAGTGCTCAGGCCT
TACCTGCAAAGCAAAAATCATAGTGTCCACTGTTCTCTGTCCTTAATTTGCGATATTCTGACTCAGAGGCTTATGTGCTT
AGCTGAGTTGAATTCATGTGATTGGTCATGCAGAGGTTGGATGAGATGGGTGTAGAAATCATTCCTGTTGATGCGGGTAT
CAAGGATTTCAATGTCGTCGAACAAGGTGATGTTGTTGTGTTGCCTGCATTTGGAGCTGCTGTGGAGGAGATGTACACGC
TAAATGAGAAGAAAGTGCAGATTGTTGATACGACCTG-CC-CTTGGGTTTCAAAGGTAAATTTTGTTTTTGAAGATCTCC
CCTTTGCGTTCTCCCTTTTATACGACTT-GCGATCGGCTGCCGATCGCTGTTTCTCGAAAGTAAAAAGGCTTACGATATC
AAGCTGATGAAGATCATTATTCAATATAGGTCTGGAACATGGTCGAAAAGCACAAAAAGAGTGAATATACTTCAATTATT
CACGGAAAATATTCCCATGAAGAAACTGTTGCCACTGCTTCTTTTGCAGGAAAGTACATCATTGTGAAGAATATGACAGA
GGTACATCGAACGAATTTTATGTTTTGCTGTTCTTTCGACTTCGTATCA-AACA-TGATCA-GAGATAAGAAAGTTGAAA
TGTTTTGAATAGGCGGCCTATGTGTGTGATTATATACTTGGTGGCCAACTTGATGGGTCTAGCTCAAC------------
----------------------------------------------
>wt_s1_13_5_aligned_consensus Alignment of 4 sequences: 13_5_A0159F_G07.ab1, 13_5_A0160R_G07.ab1 (reversed), 13_5_M13_Forward_G07.ab1, 13_5_M13_Reverse_G07.ab1 (reversed)
---------------------------------------------CAGGCGATGTGATCAAGACGCTCAAGGAGAACGGC
GACCAGTACACCTGGGGCCCCGTCACCGTGAAGCTCGCGGAGGCCTACGGATTCT--GCTGGGGCGTCGAGCGTGCCGTG
CAGATCGCGTACGAGGCGCGCAAGCAGTTCCCCGAGGAGCGCATCTGGCTCACAAACGAAATCATTCACAACCCCACCGT
CAACAAGGTAACCGTATCCGAAATCTGTCAACTCTAAGAATCTGAGCTTCATACGGAACTAGGTGGGTGAGGAAATCAGT
GGTCTGCTGCGTCCTCTT--------GC----GCGCGTGTGTGTGTGTATAAGGGCGCAAAACGAGCTGATCCCCCCACT
GAGTGTTACAAAGTAAAATTCTAGTGCTGAAAGTGTTCGTTCCAAAACTCCAGTTTAATTCGGCCCCAGTGCTCAGGCCT
TACCTGCAAAGCAAAAATCATAGTGTCCACTGTTCTCTGTCCTTAATTTGCGATATTCTGACTCAGAGGCTTATGTGCTT
AGCTGAGTTGAATTCATGTGATTGGTCATGCAGAGGTTGGATGAGATGGGTGTAGAAATCATTCCTGTTGATGCGGGTAT
CAAGGATTTCAATGTCGTCGAACAAGGTGATGTTGTTGTGTTGCCTGCATTTGGAGCTGCTGTGGAGGAGATGTACACGC
TAAATGAGAAGAAAGTGCAGATTGTTGATACGACCTG-CC-CTTGGGTTTCAAAGGTAAATTTTGTTTTTGAAGATCTCC
CCTTTGCGTTCTCCCTTTTATACGACTT-GCGATCGGCTGCCGATCGCTGTTTCTCGAAAGTAAAAAGGCTTACGATATC
AAGCTGATGAAGATCATTATTCAATATAGGTCTGGAACATGGTCGAAAAGCACAAAAAGAGTGAATATACTTCAATTATT
CACGGAAAATATTCCCATGAAGAAACTGTTGCCACTGCTTCTTTTGCAGGAAAGTACATCATTGTGAAGAATATGACAGA
GGTACATCGAACGAATTTTATGTTTTGCTGTTCTTTCGACTTCGTATCA-AACA-TGATCA-GAGATAAGAAAGTTGAAA
TGTTTTGAATAGGCGGCCTATGTGTGTGATTATATACTTGGTGGCCAACTTGATGGGTCTAGCTCAAC------------
----------------------------------------------
>tg_s1_2d_aligned_consensus Alignment of 4 sequences: 2d_A0159F_B03.ab1, 2d_A0160R_B03.ab1 (reversed), 2d_M13_Forward_B03.ab1, 2d_M13_Reverse_B03.ab1 (reversed)
---------------------------------------------CAGGCGATGTGATCAAGACGCTCAAGGAGAACGGC
GACCAGTACACCTGGGGCCCCGTCACCGTGAAGCTCGCGGAGGCCTACGGATTCG-GGCTGGGGCGTCGAGCGTGCCGTG
CAGATCGCGTACGAGGCGCGCAAGCAGTTCCCCGAGGAGCGCATCTGGCTCACAAACGAAATCATTCACAACCCCACCGT
CAACAAGGTAACCGTATCCGAAATCTGTCAACTCTAAGAATCTGAGCTTCATACGGAACTAGGTGGGTGAGGAAATCAGT
GGTCTGCTGCGTCCTCTT--------GC----GCGCGTGTGTGTGTGTATAAGGGCGCAAAACGAGCTGATCCCCCCACT
GAGTGTTACAAAGTAAAATTCTAGTGCTGAAAGTGTTCGTTCCAAAACTCCAGTTTAATTCGGCCCCAGTGCTCAGGCCT
TACCTGCAAAGCAAAAATCATAGTGTCCACTGTTCTCTGTCCTTAATTTGCGATATTCTGACTCAGAGGCTTATGTGCTT
A-------------------------------------------------------------------------------
--------------------------------------------------------------------------------
--------------------------------------------------------------------------------
--------------------------------------------------------------------------------
--------------------------------------------------------------------------------
------------------------------------GCTTCTTTTGCAGGAAAGTACATCATTGTGAAGAATATGACAGA
GGTACATCGAACGAATTTTATGTTTTGCTGTTCTTTCGACTTCGTATCA-AACA-TGATCA-GAGATAAGAAAGTTGAAA
TGTTTTGAATAGGCGGCCTATGTGTGTGATTATATACTTGGTGGCCAACTTGATGGG-CTAGCTCAAC------------
----------------------------------------------
>tg_s1_16_p_aligned_consensus Alignment of 4 sequences: 16_p_A0159F_B09.ab1, 16_p_A0160R_B09.ab1 (reversed), 16_p_M13_Forward_B09.ab1, 16_p_M13_Reverse_B09.ab1 (reversed)
---------------------------------------------CAGGCGATGTGATCAAGACGCTCAAGGAGAACGGC
GACCAGTACACCTGGGGCCCCGTCACCGTGAAGCTCGCGGAGGCCTACGG----T--GCTGGGGCGTCGAGCGTGCCGTG
CAGATCGCGTACGAGGCGCGCAAGCAGTTCCCCGAGGAGCGCATCTGGCTCACAAACGAAATCATTCACAACCCCACCGT
CAACAAGGTAACCGTATCCGAAGTCTGTCAACTCTAAGAATCTGAGCTTCATACGGAACTAGGTGGGTGAGGAAATCAGT
GGTCTGCTGCGTCCTCTT--------GC----GCGCGTGTGTGTGTGTATAAGGGCGCAAAACGAGCTGATCCCCCCACT
GAGTGTTACAAAGTAAAATTCTAGTGCTGAAAGTGTTCGTTCCAAAACTCCAGTTTAATTCGGCCCCAGTGCTCAGGCCT
TACCTGCAAAGCAAAAATCATAGTGTCCACTGTTCTCTGTCCTTAATTTGCGATATTCTGACTCAGAGGCTTATGTGCTT
AGCTGAGTTGAATTCATGTGATTGGTCATGCGGAGGTTGGATGAGATGGGTGTAGAAATCATTCCTGTTGATGCGGGTAT
CAAGGATTTCAATGTCGTCGAACAAGGTGATGTTGTTGTGTTGCCTGCATTTGGAGCTGCTGTGGAGGAGATGTACACGC
TAAATGAGAAGAAAGTGCAGATTGTTGATACGACCTG-CC-CTTGGGTTTCAAAGGTAAATTTTGTTTTTGAAGATCTCC
CCTTTGCGTTCTCCCTTTTATACGACTT-GCGATCGGCTGCCGATCGCTGTTTCTCGAAAGTAAAAAGGCTTACGATATC
AAGCTGATGAAGATCATTATTCAATATAGGTCTGGAACATGGTCGAAAAGCACAAAAAGAGTGAATATACTTCAATTATT
CACGGAAAATATTCCCATGAAGAAACTGTTGCCACTGCTTCTTTTGCAGGAAAGTACATCATTGTGAAGAATATGACAGA
GGTACATCGAACGAATTTTATGTTTTGCTGTTCTTTCGACTTCGTATCA-AACA-TGATCA-GAGATAAGAAAGTTGAAA
TGTTTTGAATAGGCGGCCTATGTGTGTGATTATATACTTGGTGGCCAACTTGATGGGTCTAGCTCAAC------------
----------------------------------------------
>tg_s1_2i_aligned_consensus Alignment of 4 sequences: 2i_A0159F_G03.ab1, 2i_A0160R_G03.ab1 (reversed), 2i_M13_Forward_G03.ab1, 2i_M13_Reverse_G03.ab1 (reversed)
---------------------------------------------CAGGCGATGTGATCAAGACGCTCAAGGAGAACGGC
GACCAGTACACCTGGGGCCCCGTCACCGTGAAGCTCGCGGAGGCCTACGGATTCG-GGCTGGGGCGTCGAGCGTGCCGTG
CAGATCGCGTACGAGGCGCGCAAGCAGTTCCCCGAGGAGCGCATCTGGCTCACAAACGAAATCATTCACAACCCCACCGT
CAACAAGGTAACCGTATCCGAAATCTGTCAACTCTAAGAATCTGAGCTTCATACGGAACTAGGTGGGTGAGGAAATCAGT
GGTCTGCTGCGTCCTCTT--------GC----GCGCGTGTGTGTGTGTATAAGGGCGCAAAACGAGCTGATCCCCCCACT
GAGTGTTACAAAGTAAAATTCTAGTGCTGAAAGTGTTCGTTCCAAAACTCCAGTTTAATTCGGCCCCAGTGCTCAGGCCT
TACCTGCAAAGCAAAAATCATAGTGTCCACTGTTCTCTGTCCTTAATTTGCGATATTCTGACTCAGAGGCTTATGTGCTT
A-------------------------------------------------------------------------------
--------------------------------------------------------------------------------
--------------------------------------------------------------------------------
--------------------------------------------------------------------------------
--------------------------------------------------------------------------------
------------------------------------GCTTCTTTTGCAGGAAAGTACATCATTGTGAAGAATATGACAGA
GGTACATCGAACGAATTTTATGTTTTGCTGTTCTTTCGACTTCGTATCA-AACA-TGATCA-GAGATAAGAAAGTTGAAA
TGTTTTGAATAGGCGGCCTATGTGTGTGATTATATACTTGGTGGCCAACTTGATGGGTCTAGCTCAACAA----------
----------------------------------------------
>tg_s1_16_j_aligned_consensus Alignment of 4 sequences: 16_j_A0159F_F08.ab1, 16_j_A0160R_F08.ab1 (reversed), 16_j_M13_Forward_F08.ab1, 16_j_M13_Reverse_F08.ab1 (reversed)
---------------------------------------------CAGGCGATGTGATCAAGACGCTCAAGGAGAACGGC
GACCAGTACACCTGGGGCCCCGTCACCGTGAAGCTCGCGGAGGCCTACGGATTCT---CTGGGGCGTCGAGCGTGCCGTG
CAGATCGCGTACGAGGCGCGCAAGCAGTTCCCCGAGGAGCGCATCTGGCTCACAAACGAAATCATTCACAACCCCACCGT
CAACAAGGTAACCGTATCCGAAATCTGTCAATTCTAAGAATCTGAGCTTCATACGGAACTAGGTGGGTGAGGAAATCAGT
GGTCTGCTGCGTCCTCTT--------GC----GCGCGTGTGTGTGTGTATAAGGGCGCAAAACGAGCTGATCCCCCCACT
GAGTGTTACAAAGTAAAATTCTAGTGCTGAAAGTGTTCGTTCCAAAACTCCAGTTTAATTCGGCCCCAGTGCTCAGGCCT
TACCTGCAAAGCAAAAATCATAGTGTCCACTGTTCTCTGTCCTTAATTTGCGATATTCTGACTCAGAGGCTTATGTGCTT
AGCTGAGTTGAATTCATGTGATTGGTCATGCAGAGGTTGGATGAGATGGGTGTAGAAATCATTCCTGTTGATGCGGGTAT
CAAGGATTTCAATGTCGTCGAACAAGGTGATGTTGTTGTGTTGCCTGCATTTGGAGCTGCTGTGGAGGAGATGTACACGC
TAAATGAGAAGAAAGTGCAGATTGTTGATACGACCTG-CC-CTTGGGTTTCAAAGGTAAATTTTGTTTTTGAAGATCTCC
CCTTTGCGTTCTCCCTTTTATACGACTT-GCGATCGGCTGCCGATCGCTGTTTCTCGAAAGTAAAAAGGCTTACGATATC
AAGCTGATGAAGATCATTATTCAATATAGGTCTGGAACATGGTCGAAAAGCACAAAAAGAGTGAATATACTTCAATTATT
CACGGAAAATATTCCCATGAAGAAACTGTTGCCACTGCTTCTTTTGCAGGAAAGTACATCATTGTGAAGAATATGACAGA
GGTACATCGAACGAATTTTATGTTTTGCTGTTCTTTCGACTTCGTATCA-AACA-TGATCA-GAGATAAGAAAGTTGAAA
TGTTTTGAATAGGCGGCCTATGTGTGTGATTATATACTTGGTGGCCAACTTGATGGGTCTAGCTCAAC------------
----------------------------------------------
>tg_s1_16_h_aligned_consensus Alignment of 4 sequences: 16_h_A0159F_D08.ab1, 16_h_A0160R_D08.ab1 (reversed), 16_h_M13_Forward_D08.ab1, 16_h_M13_Reverse_D08.ab1 (reversed)
---------------------------------------------CAGGCGATGTGATCAAGACGCTCAAGGAGAACGGC
GACCAGTACACCTGGGGCCCCGTCACCGTGAAGCTCGCGGAGGCCTACGGATTCT---CTGGGGCGTCGAGCGTGCCGTG
CAGATCGCGTACGAGGCGCGCAAGCAGTTCCCCGAGGAGCGCATCTGGCTCACAAACGAAATCATTCACAACCCCACCGT
CAACAAGGTAACCGTATCCGAAATCTGTCAACTCTAAGAATCTGAGCTTCATACGGAACTAGGTGGGTGAGGAAATCAGT
GGTCTGCTGCGTCCTCTT--------GC----GCGCGTGTGTGTGTGTATAAGGGCGCAAAACGAGCTGATCCCCCCACT
GAGTGTTACAAAGTAAAATTCTAGTGCTGAAAGTGTTCGTTCCAAAACTCCAGTTTAATTCGGCCCCAGTGCTCAGGCCT
TACCTGCAAAGCAAAAATCATAGTGTCCACTGTTCTCTGTCCTTAATTTGCGATATTCTGACTCAGAGGCTTATGTGCTT
AGCTGAGTTGAATTCATGTGATTGGTCATGCAGAGGTTGGATGAGATGGGTGTAGAAATCATTCCTGTTGATGCGGGTAT
CAAGGATTTCAATGTCGTCGAACAAGGTGATGTTGTTGTGTTGCCTGCATTTGGAGCTGCTGTGGAGGAGATGTACACGC
TAAATGAGAAGAAAGTGCAGATTGTTGATACGACCTG-CC-CTTGGGTTTCAAAGGTAAATTTTGTTTTTGAAGATCTCC
CCTTTGCGTTCTCCCTTTTATACGACTT-GCGATCGGCTGCCGATCGCTGTTTCTCGAAAGTAAAAAGGCTTACGATATC
AAGCTGATGAAGATCATTATTCAATATAGGTCTGGAACATGGTCGAAAAGCACAAAAAGAGTGAATATACTTCAATTATT
CACGGAAAATATTCCCATGAAGAAACTGTAGCCACTGCTTCTTTTGCAGGAAAGTACATCATTGTGAAGAATATGACAGA
GGTACATCGAACGAATTTTATGTTTTGCTGTTCTTTCGACTTCGTATCA-AACA-TGATCA-GAGATAAGAAAGTTGAAA
TGTTTTGAATAGGCGGCCTATGTGTGTGATTATATACTTGGTGGCCAACTTGATGGGTCTAGCTCAAC------------
----------------------------------------------
>tg_s1_16_30_aligned_consensus Alignment of 4 sequences: tg_s1_16_30_A0159F_B08.ab1, tg_s1_16_30_A0160R_B08.ab1 (reversed), tg_s1_16_30_M13_Forward__-20__B08.ab1, tg_s1_16_30_M13_Reverse_B08.ab1 (reversed)
---------------------------------------------CAGGCGATGTGATCAAGACGCTCAAGGAGAACGGC
GACCAGTACACCTGGGGCCCCGTCACCGTGAAGCTCGCGGAGGCCTACGGATTCT---CTGGGGCGTCGAGCGTGCCGTG
CAGATCGCGTACGAGGCGCGCAAGCAGTTCCCCGAGGAGCGCATCTGGCTCACAAACGAAATCATTCACAACCCCACCGT
CAACAAGGTAACCGTATCCGAAATCTGTCAACTCTAAGAATCTGAGCTTCATACGGAACTAGGTGGGTGAGGAAATCAGT
GGTCTGCTGCGTCCTCTT--------GC----GCGCGTGTGTGTGTGTATAAGGGCGCAAAACGAGCTGATCCCCCCACT
GAGTGTTACAAAGTAAAATTCTAGTGCTGAAAGTGTTCGTTCCAAAACTCCAGTTTAATTCGGCCCCAGTGCTCAGGCCT
TACCTGCAAAGCAAAAATCATAGTGTCCACTGTTCTCTGTCCTTAATTTGCGATATTCTGACTCAGAGGCTTATGTGCTT
AGCTGAGTTGAATTCATGTGATTGGTCATGCAGAGGTTGGATGAGATGGGTGTAGAAATCATTCCTGTTGATGCGGGTAT
CAAGGATTTCAATGTCGTCGAACAAGGTGATGTTGTTGTGTTGCCTGCATTTGGAGCTGCTGTGGAGGAGATGTACACGC
TAAATGAGAAGAAAGTGCAGATTGTTGATACGACCTG-CC-CTTGGGTTTCAAAGGTAAATTTTGTTTTTGAAGATCTCC
CCTTTGCGTTCTCCCTTTTATACGACTT-GCGATCGGCTGCCGATCGCTGTTTCTCGAAAGTAAAAAGGCTTACGATATC
AAGCTGATGAAGATCATTATTCAATATAGGTCTGGAACATGGTCGAAAAGCACAAAAAGAGTGAATATACTTCAATTATT
CACGGAAAATATTCCCATGAAGAAACTGTTGCCACTGCTTCTTTTGCAGGAAAGTACATCATTGTGAAGAATATGACAGA
GGTACATCGAACGAATTTTATGTTTTGCTGTTCTTTCGACTTCGTATCA-AACA-TGATCA-GAGATAAGAAAGTTGAAA
TGTTTTGAATAGGCGGCCTATGTGTGTGATTATATACTTGGTGGCCAACTTGATGGGTCTAGCTCAAC------------
----------------------------------------------
>tg_s1_16_18_aligned_consensus Alignment of 4 sequences: tg_s1_16_18_A0159F_F08.ab1, tg_s1_16_18_A0160R_F08.ab1 (reversed), tg_s1_16_18_M13_Forward_20__F08.ab1, tg_s1_16_18_M13_Reverse_F08.ab1 (reversed)
---------------------------------------------CAGGCGATGTGATCAAGACGCTCAAGGAGAACGGC
GACCAGTACACCTGGGGCCCCGTCACCGCGAAGCTCGCGGAGGCCTACGGATTCT---CTGGGGCGTCGAGCGTGCCGTG
CAGATCGCGTACGAGGCGCGCAAGCAGTTCCCCGAGGAGCGCATCTGGCTCACAAACGAAATCATTCACAACCCCACCGT
CAACAAGGTAACCGTATCCGAAATCTGTCAACTCTAAGAATCTGAGCTTCATACGGAACTAGGTGGGTGAGGAAATCAGT
GGTCTGCTGCGTCCTCTT--------GC----GCGCGTGTGTGTGTGTATAAGGGCGCAAAACGAGCTGATCCCCCCACT
GAGTGTTACAAAGTAAAATTCTAGTGCTGAAAGTGTTCGTTCCAAAACTCCAGTTTAATTCGGCCCCAGTGCTCAGGCCT
TACCTGCAAAGCAAAAATCATAGTGTCCACTGTTCTCTGTCCTTAATTTGCGATATTCTGACTCAGAGGCTTATGTGCTT
AGCTGAGTTGAATTCATGTGATTGGTCATGCAGAGGTTGGATGAGATGGGTGTAGAAATCATTCCTGTTGATGCGGGTAT
CAAGGATTTCAATGTCGTCGAACAAGGTGATGTTGTTGTGTTGCCTGCATTTGGAGCTGCTGTGGAGGAGACGTACACGC
TAAATGAGAAGAAAGTGCAGATTGTTGATACGACCTG-CC-CTTGGGTTTCAAAGGTAAATTTTGTTTTTGAAGATCTCC
CCTTTGCGTTCTCCCTTTTATACGACTT-GCGATCGGCTGCCGATCGCTGTTTCTCGAAAGTAAAAAGGCTTACGATATC
AAGCTGATGAAGATCATTATTCAATATAGGTCTGGAACATGGTCGAAAAGCACAAAAAGAGTGAATATACTTCAATTATT
CACGGAAAATATTCCCATGAAGAAACTGTTGCCACTGCTTCTTGTGCAGGAAAGTACATCATTGTGAAGAATATGACAGA
GGTACATCGAACGAATTTTATGTTTTGCTGTTCTTTCGACTTCGTATCA-AACA-TGATCA-GAGATAAGAAAGTTGAAA
TGTTTTGAATAGGCGGCCTATGTGTGTGATTATATACTTGGTGGCCAACTTGATGGGTCTAGCTCAAC------------
----------------------------------------------
>tg_s1_16_11_aligned_consensus Alignment of 4 sequences: tg_s1_16_11_A0159F_G07.ab1, tg_s1_16_11_A0160R_G07.ab1 (reversed), tg_s1_16_11_M13_Forward_20__G07.ab1, tg_s1_16_11_M13_Reverse_G07.ab1 (reversed)
---------------------------------------------CAGGCGATGTGATCAAGACGCTCAAGGAGAACGGC
GACCAGTACACCTGGGGCCCCGTCACCGTGAAGCTCGCGGAGGCCTACGGATTCT---CTGGGGCGTCGAGCGTGCCGTG
CAGATCGCGTACGAGGCGCGCAAGCAGTTCCCCGAGGAGCGCATCTGGCTCACAAACGAAATCATTCACAACCCCACCGT
CAACAAGGTAACCGTATCCGAAATCTGTCAACTCTAAGAATCTGAGCTTCATACGGAACTAGGTGGGTGAGGAAATCAGT
GGTCTGCTGCGTCCTCTT--------GC----GCGCGTGTGTGTGTGTATAAGGGCGCAAAACGAGCTGATCCCCCCACT
GAGTGTTACAAAGTAAAATTCTAGTGCTGAAAGTGTTCGTTCCAAAACTCCAGTTTAATTCGGCCCCAGTGCTCAGGCCT
TACCTGCAAAGCAAAAATCATAGTGTCCACTGTTCTCTGTCCTTAATTTGCGATATTCTGACTCAGAGGCTTATGCGCTT
AGCTGAGTTGAATTCATGTGATTGGTCATGCAGAGGTTGGATGAGATGGGTGTAGAAATCATTCCTGTTGATGCGGGTAT
CAAGGATTTCAATGTCGTCGAACAAGGTGATGTTGTTGTGTTGCCTGCATTTGGAGCTGCTGTGGAGGAGATGTACACGC
TAAATGAGAAGAAAGTGCAGATTGTTGATACGACCTG-CC-CTTGGGTTTCAAAGGTAAATTTTGTTTTCGAAGATCTCC
CCTTTGCGTTCTCCCTTTTATACGACTT-GCGATCGGCTGCCGATCGCTGTTTCTCGAAAGTAAAAAGGCTTACGATATC
AAGCTGATGAAGATCATTATTCAATATAGGTCTGGAACATGGTCGAAAAGCACAAAAAGAGTGAATATACTTCAATTATT
CACGGAAAATATTCCCATGAAGAAACTGTTGCCACTGCTTCTTTTGCAGGAAAGTACATCATTGTGAAGAATATGACAGA
GGTACATCGAACGAATTTTATGTTTTGCTGTTCTTTCGACTTCGTATCA-AACA-TGATCA-GAGATAAGAAAGTTGAAA
TGTTTTGAATAGGCGGCCTATGTGTGTGATTATATACTTGGTGGCCAACTTGATGGGTCTAGCTCAAC------------
----------------------------------------------
>tg_s1_16_6_aligned_consensus Alignment of 4 sequences: tg_s1_16_6_A0159F_B07.ab1, tg_s1_16_6_A0160R_B07.ab1 (reversed), tg_s1_16_6_M13_Forward_20__B07.ab1, tg_s1_16_6_M13_Reverse_B07.ab1 (reversed)
---------------------------------------------CAGGCGATGTGATCAAGACGCTCAAGGAGAACGGC
GACCAGTACACCTGGGGCCCCGTCACCGCGAAGCTCGCGGAGGCCTACGG----T--GCTGGGGCGTCGAGCGTGCCGTG
CAGATCGCGTACGAGGCGCGCAAGCAGTTCCCCGAGGAGCGCATCTGGCTCACAAACGAAATCATTCACAACCCCACCGT
CAACAAGGTAACCGTATCCGAAATCTGTCAACTCTAAGAATCTGAGCTTCATACGGAACTAGGTGGGTGAGGAAATCAGT
GGTCTGCTGCGTCCTCTT--------GC----GCGCGTGTGTGTGTGTATAAGGGCGCAAAACGAGCTGATCCCCCCACT
GAGTGTTACAAAGTAAAATTCTAGTGCTGAAAGTGTTCGTTCCAAAACTCCAGTTTAATTCGGCCCCAGTGCTCAGGCCT
TACCTGCAAAGCAAAAATCATAGTGTCCACTGTTCTCCGTCCTTAATTTGCGATATTCTGACTCAGAGGCTTATGTGCTT
AGCTGAGTTGAATTCATGTGATTGGTCATGCAGAGGTTGGATGAGATGGGTGTAGAAATCATTCCTGTTGATGCGGGTAT
CAAGGATTTCAATGTCGTCGAACAAGGTGATGTTGTTGTGTTGCCTGCATTTGGAGCTGCTGTGGAGGAGATGTACACGC
TAAATGAGAAGAAAGTGCAGATTGTTGATACGACCTG-CC-CTTGGGTTTCAAAGGTAAATTTTGTTTTTGAAGATCTCC
CCTTTGCGTTCTCCCTTTTATACGACTT-GCGATCAGCTGCCGATCGCTGTTTCTCGAAAGTAAAAAGGCTTACGATATC
AAGCTGATGAAGATCATTATTCAATATAGGTCTGGAACATGGTCGAAAAGCACAAAAAGAGTGAATATACTCCAATTATT
CACGGAAAATATTCCCATGAAGAAACTGTTGCCACTGCTTCTTTTGCAGGAAAGTACATCATTGTGAAGAATATGACAGA
GGTACATCGAACGAATTTTATGTTTTGCTGTTCTTTCGACTTCGTACCA-AACA-TGATCA-GAGATAAGAAAGTTGAAA
TGTTTTGAATAGGCGGCCTATGTGTGTGATTATATACTTGGTGGCCAACTTGATGGGTCTAGCTCAAC------------
----------------------------------------------
>tg_s1_11_26_aligned_consensus Alignment of 4 sequences: tg_s1_11_26_A0159F_H06.ab1, tg_s1_11_26_A0160R_H06.ab1 (reversed), tg_s1_11_26_M13_Forward_20__H06.ab1, tg_s1_11_26_M13_Reverse_H06.ab1 (reversed)
---------------------------------------------CAGGCGATGTGATCAAGACGCTCAAGGAGAACGGC
GACCAGTACACCTGGGGCCCCGTCACCGTGAAGCTCGCGGAGGCCTACGGATTCT---CTGGGGCGTCGAGCGTGCCGTG
CAGATCGCGTACGAGGCGCGCAAGCAGTTCCCCGAGGAGCGCATCTGGCTCACAAACGAAATCATTCACAACCCCACCGT
CAACAAGGTAACCGTATCCGAAATCTGTCAACTCTAAGAATCTGAGCTTCATACGGAACTAGGTGGGTGAGGAAATCAGT
GGTCTGCTGCGTCCTCTT--------GC----GCGCGTGTGTGTGTGTATAAGGGCGCAAAACGAGCTGATCCCCCCACT
GAGTGTTACAAAGTAAAATTCTAGTGCTGAAAGTGTTCGTTCCAAAACTCCAGTTTAATTCGGCCCCAGTGCTCAGGCCT
TACCTGCAAAGCAAAAATCATAGTGTCCACTGTTCTCTGTCCTTAATTTGCGATATTCTGACTCAGAGGCTTATGTGCTT
AGCTGAGTTGAATTCATGTGATTGGTCATGCAGAGGTTGGATGAGATGGGTGTAGAAATCATTCCTGTTGATGCGGGTAT
CAAGGATTTCAATGTCGTCGAACAAGGTGATGTTGTTGTGTTGCCTGCATTTGGAGCTGCTGTGGAGGAGATGTACACGC
TAAATGAGAAGAAAGTGCAGATTGTTGATACGACCTG-CC-CTTGGGTTTCAAAGGTAAATTTTGTTTTTGAAGATCTCC
CCTTTGCGTTCTCCCTTTTATACGACTT-GCGATCGGCTGCCGATCGCTGTTTCTCGAAAGTAAAAAGGCTTACGATATC
AAGCTGATGAAGATCATTATTCAATATAGGTCTGGAACATGGTCGAAAAGCACAAAAAGAGTGAATATACTTCAATTATT
CACGGAAAATATTCCCATGAAGAAACTGTTGCCACTGCTTCTTTTGCAGGAAAGTACATCATTGTGAAGAATATGACAGA
GGTACATCGAACGAATTTTATGTTTTGCTGTTCTTTCGACTTCGTATCA-AACA-TGATCA-GAGATAAGAAAGTTGAAA
TGTTTTGAATAGGCGGCCTATGTGTGTGATTATATACTTGGTGGCCAACTTGATGGGTCTAGCTCAAC------------
----------------------------------------------
>tg_s1_11_14_aligned_consensus Alignment of 4 sequences: tg_s1_11_14_A0159F_D05.ab1, tg_s1_11_14_A0160R_D05.ab1 (reversed), tg_s1_11_14_M13_Forward_20__D05.ab1, tg_s1_11_14_M13_Reverse_D05.ab1 (reversed)
---------------------------------------------CAGGCGATGTGATCAAGACGCTCAAGGAGAACGGC
GACCAGTACACCTGGGGCCCCGTCACCGTGAAGCTCGCGGAGGCCTACGG----T--GCTGGGGCGTCGAGCGTGCCGTG
CAGATCGCGTACGAGGCGCGCAAGCAGTTCCCCGAGGAGCGCATCTGGCTCACAAACGAAATCATTCACAACCCCACCGT
CAACAAGGTAACCGTATCCGAAATCTGTCAACTCTAAGAATCTGAGCTTCATACGGAACTAGGTGGGTGAGGAAATCAGT
GGTCTGCTGCGTCCTCTT--------GC----GCGCGTGTGTGTGTGTATAAGGGCGCAAAACGAGCTGATCCCCCCACT
GAGTGTTACAAAGTAAAATTCTAGTGCTGAAAGTGTTCGTTCCAAAACTCCAGTTTAATTCGGCCCCAGTGCTCAGGCCT
TACCTGCAAAGCAAAAATCATAGTGTCCACTGTTCTCTGTCCTTAATTTGCGATATTCTGACTCAGAGGCTTATGTGCTT
AGCTGAGTTGAATTCATGTGATTGGTCATGCAGAGGTTGGATGAGATGGGTGTAGAAATCATTCCTGTTGATGCGGGTAT
CAAGGATTTCAATGTCGTCGAACAGGGTGATGTTGTTGTGTTGCCTGCATTTGGAGCTGCTGTGGAGGAGATGTACACGC
TAAATGAGAAGAAAGTGCAGATTGTTGATACGACCTG-CC-CTTGGGTTTCAAAGGTAAATTTTGTTTTTGAAGATCTCT
CCTTTGCGTTCTCCCTTTTATACGACTT-GCGATCGGCTGCCGATCGCTGTTTCTCGAAAGTAAAAAGGCTTACGATATC
AAGCTGATGAAGATCATTATTCAATATAGGTCTGGAACATAGTCGAAAAGCACAAAAAGAGTGAATATACTTCAATTATT
CACGGAAAATATTCCCATGAAGAAACTGTTGCCACTGCTTCTTTTGCAGGAAAGTACATCATTGTGAAGAATATGACAGA
GGTACATCGAACGAATTTTATGTTTTGCTGTTCTTTCGACTTCGTATCA-AACA-TGATCA-GAGATAAGAAAGTTGAAA
TGTTTTGAATAGGCGGCCTATGTGTGTGATTATATACTTGGTGGCCAACTTGATGGGTCTAGCTCAAC------------
----------------------------------------------
>tg_s1_2_37_aligned_consensus Alignment of 4 sequences: tg_s1_2_37_A0159F_E06.ab1, tg_s1_2_37_A0160R_E06.ab1 (reversed), tg_s1_2_37_M13_Forward__-20__E06.ab1, tg_s1_2_37_M13_Reverse_E06.ab1 (reversed)
---------------------------------------------CAGGCGATGTGATCAAGACGCTCAAGGAGAACGGC
GACCAGTACACCTGGGGCCCCGTCACCGTGAAGCTCGCGGAGGCCTACGGATTCG-GGCTGGGGCGTCGAGCGTGCCGTG
CAGATCGCGTACGAGGCGCGCAAGCAGTTCCCCGAGGAGCGCATCTGGCTCACAAACGAAATCATTCACAACCCCACCGT
CAACAAGGTAACCGTATCCGAAATCTGTCAACTCTAAGAATCTGAGCTTCATACGGAACTAGGTGGGTGAGGAAATCAGT
GGTCTGCTGCGTCCTCTT--------GC----GCGCGTGTGTGTGTGTATAAGGGCGCAAAACGAGCTGATCCCCCCACT
GAGTGCTACAAAGTAAAATTCTAGTGCTGAAAGTGTTCGTTCCAAAACTCCAGTTTAATTCGGCCCCAGTGCTCAGGCCT
TACCTGCAAAGCAAAAATCATAGTGTCCACTGTTCTCTGTCCTTAATTTGCGATATTCTGACCCAGAGGCTTATGTGCTT
A-------------------------------------------------------------------------------
--------------------------------------------------------------------------------
--------------------------------------------------------------------------------
--------------------------------------------------------------------------------
--------------------------------------------------------------------------------
------------------------------------GCTTCTTTTGCAGGAAAGTACATCATTGTGAAGAATATGACAGA
GGTACATTGAACGAATTTTATGTTTTGCTGTTCTTTCGACTTCGTATCA-AACA-TGATCA-GAGATAAGAAAGTTGAAA
TGTTTTGAATAGGCGGCCTATGTGTGTGATTATATACTTGGTGGCCAACTTGATGGGTCTAGCTCAAC------------
----------------------------------------------
>tg_s1_2c_aligned_consensus_(reversed) Alignment of 2 sequences: 2c_A0160R_A03.ab1, 2c_M13_Forward_A03.ab1 (reversed)
--------GCCGCCAGTGTGATGGATATCTGCAGAATTCGCCCTTCAGGCGATGTGATCAAGACGCTCAAGGAGAACGGC
GACCAGTACACCTGGGGCCCCGTCACCGTGAAGCTCGCGGAGGCCTACGGATTCG-GGCTGGGGCGTCGAGCGTGCCGTG
CAGATCGCGTACGAGGCGCGCAAGCAGTTCCCCGAGGAGCGCATCTGGCTCACAAACGAAATCATTCACAACCCCACCGT
CAACAAGGTAACCGTATCCGAAATCTGTCAACTCTAAGAATCTGAGCTTCATACGGAACTAGGTGGGTGAGGAAATCAGT
GGTCTGCTGCGTCCTCTT--------GC----GCGCGTGTGTGTGTGTATAAGGGCGCAAAACGAGCTGATCCCCCCACT
GAGTGTTACAAAGTAAAATTCTAGTGCTGAAAGTGTTCGTTCCAAAACTCCAGTTTAATTCGGCCCCAGTGCTCAGGCCT
TACCTGCAAAGCAAAAATCATAGTGTCCACTGTTCTCTGTCCTTAATTTGCGATATTCTGACTCAGAGGCTTATGTGCTT
A-------------------------------------------------------------------------------
--------------------------------------------------------------------------------
--------------------------------------------------------------------------------
--------------------------------------------------------------------------------
--------------------------------------------------------------------------------
------------------------------------GCTTCTTTTGCAGGAAAGTACATCATTGTGAAGAATATGACAGA
GGTACATCGAACGAATTTTATGTTTTGCTGTTCTTTCGACTTCGTATCA-AACA-TGATCA-GAGATAAGAAAGTTGAAA
TGTTTTGAATAGGCGGCCTATGTGTGTGATTATATACTTGGTGGCCAACTTGATGGGTCTAGCTC---------------
----------------------------------------------
>tg_s1_2a_aligned_consensus Alignment of 4 sequences: 2a_A0159F_G02.ab1, 2a_A0160R_G02.ab1 (reversed), 2a_M13_Forward_G02.ab1, 2a_M13_Reverse_G02.ab1 (reversed)
---------------------------------------------CAGGCGATGTGATCAAGACGCTCAAGGAGAACGGC
GACCAGTACACCTGGGGCCCCGTCACCGTGAAGCTCGCGGAGGCCTACGGATTCG-GGCTGGGGCGTCGAGCGTGCCGTG
CAGATCGCGTACGAGGCGCGCAAGCAGTTCCCCGAGGAGCGCATCTGGCTCACAAACGAAATCATTCACAACCCCACCGT
CAACAAGGTAACCGTATCCGAAATCTGTCGACTCTAAGAATCTGAGCTTCATACGGGACTAGGTGGGTGAGGAAATCCGT
GGTCTGCTGCGTCCTCTT--------GC----GCGCGTGTGTGTGTGTATAAGGGCGCAAAACGAGCTGATCCCCCCACT
GAGTGTTACAAAGTAAAATTCTAGTGCTGAAAGTGTTCGTTCCAAAACTCCAGTTTAATTCGGCCCCAGTGCTCAGGCCT
TACCTGCAAAGCAAAAATCATAGTGTCCACTGTTCTCTGTCCTTAATTTGCGATATTCTGACTCAGAGGCTTATGTGCTT
A-------------------------------------------------------------------------------
--------------------------------------------------------------------------------
--------------------------------------------------------------------------------
--------------------------------------------------------------------------------
--------------------------------------------------------------------------------
------------------------------------GCTTCTTTTGCAGGAAAGTACATCATTGTGAAGAATATGACAGA
GGTACATCGAACGAATTTTATGTTTTGCTGTTCTTTCGACTTCGTATCA-AACA-TGATCA-GAGATAAGAAAGTTGAAA
TGTTTTGAATAGGCGGCCTATGTGTGTGATTATATACTTGGTGGCCAACTTGATGGGTCTAGCTCAAC------------
----------------------------------------------
>tg_s1_2b_aligned_consensus Alignment of 4 sequences: 2b_A0159F_H02.ab1, 2b_A0160R_H02.ab1 (reversed), 2b_M13_Forward_H02.ab1, 2b_M13_Reverse_H02.ab1 (reversed)
---------------------------------------------CAGGCGATGTGATCAAGACGCTCAAGGAGAACGGC
GACCAGTACACCTGGGGCCCCGTCACCGTGAAGCTCGCGGAGGCCTACGGATTCG-GGCTGGGGCGTCGAGCGTGCCGTG
CAGATCGCGTACGAGGCGCGCAAGCAGTTCCCCGAGGAGCGCATCTGGCTCACAAACGAAATCATTCACAACCCCACCGT
CAACAAGGTAACCGTATCCGAAATCTGTCAACTCTAAGAATCTGAGCTTCATACGGAACTAGGTGGGTGAGGAAATCAGT
GGTCTGCTGCGTCCTCTT--------GC----GCGCGTGTGTGTGTGTATAAGGGCGCAAAACGAGCTGATCCCCCCACT
GAGTGTTACAAAGTAAAATTCTAGTGCTGAAAGTGTTCGTTCCAAAACTCCAGTTTAATTCGGCCCCAGTGCTCAGGCCT
TACCTGCAAAGCAAAAATCATAGTGTCCACTGTTCTCTGTCCTTAATTTGCGATATTCTGACTCAGAGGCTTATGTGCTT
A-------------------------------------------------------------------------------
--------------------------------------------------------------------------------
--------------------------------------------------------------------------------
--------------------------------------------------------------------------------
--------------------------------------------------------------------------------
------------------------------------GCTTCTTTTGCAGGAAAGTACATCATTGTGAAGAATATGACAGA
GGTACATCGAACGAATTTTATGTTTTGCTGTTCTTTCGACTTCGTATCA-AACA-TGATCA-GAGATAAGAAAGTTGAAA
TGTTTTGAATAGGCGGCCTATGTGTGTGATTATATACTTGGTGGCCAACTTGATGGGTCTAGCTCAAC------------
----------------------------------------------
>tg_s1_2_36_aligned_consensus Alignment of 4 sequences: tg_s1_2_36_A0159F_D06.ab1, tg_s1_2_36_A0160R_D06.ab1 (reversed), tg_s1_2_36_M13_Forward__-20__D06.ab1, tg_s1_2_36_M13_Reverse_D06.ab1 (reversed)
---------------------------------------------CAGGCGATGTGATCAAGACGCTCAAGGAGAACGGC
GACCAGTACACCTGGGGCCCCGTCACCGTGAAGCTCGCGGAGGCCTACGGATTCG-GGCTGGGGCGTCGAGCGTGCCGTG
CAGATCGCGTACGAGGCGCGCAAGCAGTTCCCCGAGGAGCGCATCTGGCTCACAAACGAAATCATTCACAACCCCACCGT
CAACAAGGTAACCGTATCCGAAATCTGTCAACTCTAAGAATCTGAGCTTCATACGGAACTAGGTGGGTGAGGAAATCAGT
GGTCTGCTGCGTCCTCTT--------GC----GCGCGTGTGTGTGTGTATAAGGGCGCAAAACGAGCTGATCCCCCCACT
GAGTGTTACAAAGTAAAATTCTAGTGCTGAAAGTGTTCGTTCCAAAACTCCAGTTTAATTCGGCCCCAGTGCTCAGGCCT
TACCTGCAAAGCAAAAATCATAGTGTCCACTGTTCTCTGTCCTTAATTTGCGATATTCTGACTCAGAGGCTTATGTGCTT
A-------------------------------------------------------------------------------
--------------------------------------------------------------------------------
--------------------------------------------------------------------------------
--------------------------------------------------------------------------------
--------------------------------------------------------------------------------
------------------------------------GCTTCTTTTGCAGGAAAGTACATCATTGTGAAGAATATGACAGA
GGTACATCGAACGAATTTTATGTTTTGCTGTTCTTTCAACTTCGTATCA-AACA-GGATCA-GAGATAAGAAAGTTGAAA
TGTTTTGAATAGGCGGCCTATGTGTGTGATTATATACTTGGTGGCCAACTTGATGGGTCTAGCTCAAC------------
----------------------------------------------
>tg_s1_2_30_aligned_consensus Alignment of 4 sequences: tg_s1_2_30_A0159F_F03.ab1, tg_s1_2_30_A0160R_F03.ab1 (reversed), tg_s1_2_30_M13_Forward_20__F03.ab1, tg_s1_2_30_M13_Reverse_F03.ab1 (reversed)
---------------------------------------------CAGGCGATGTGATCAAGACGCTCAAGGAGAACGGC
GACCAGTACACCTGGGGCCCCGTCACCGTGAAGCTCGCGGAGGCCTACGGATTCG-GGCTGGGGCGTCGAGCGTGCCGTG
CAGATCGCGTACGAGGCGCGCAAGCAGTTCCCCGAGGAGCGCATCTGGCTCACAAACGAAATCATTCACAACCCCACCGT
CAACAAGGTAACCGTATCCGAAATCTGTCAACTCTAAGAATCTGAGCTTCATACGGAACTAGGTGGGTGAGGAAATCAGT
GGTCTGCTGCGCCCTCTT--------GC----GCGCGTGTGTGTGTGTATAAGGGCGCAAAACGAGCTGATCCCCCCACT
GAGTGTTACAAAGTAAAATTCTAGTGCTGAAAGTGTTCGTTCCAAAACTCCAGTTTAATTCGGCCCCAGTGCTCAGGCCT
TACCTGCAAAGCAAAAATCATAGTGTCCACTGTTCTCTGTCCTTAATTTGCGATATTCTGACTCAGAGGCTTATGTGCTT
A-------------------------------------------------------------------------------
--------------------------------------------------------------------------------
--------------------------------------------------------------------------------
--------------------------------------------------------------------------------
--------------------------------------------------------------------------------
------------------------------------GCTTCTTTTGCAGGAAAGTACATCATTGTGAAGAATATGACAGA
GGTACATCTAACGAATTTTATGTGTTGCTGTTCTTTGGACTTTGTATCG-AACA-TGATCA-GAGATAAGAAAGTTGAAA
TGTTTTGAATAGGCGACCTATGTGTGTGATTATATACTTGGTGGCCAACTTGATGGGTCTAGCTCAAC------------
----------------------------------------------
>tg_s1_2_34_aligned_consensus Alignment of 4 sequences: tg_s1_2_34_A0159F_B06.ab1, tg_s1_2_34_A0160R_B06.ab1 (reversed), tg_s1_2_34_M13_Forward__-20__B06.ab1, tg_s1_2_34_M13_Reverse_B06.ab1 (reversed)
---------------------------------------------CAGGCGATGTGATCAAGACGCTCAAGGAGAACGGC
GACCAGTACACCTGGGGCCCCGTCACCGTGAAGCTCGCGGAGGCCTACGGATTCG-GGCTGGGGCGTCGAGCGTGCCGTG
CAGATCGCGTACGAGGCGCGCAAGCAGTTCCCCGAGGAGCGCATCTGGCTCACAAACGAAATCATTCACAACCCCACCGT
CAACAAGGTAACCGTATCCGAAATCTGTCAACTCTAAGAATCTGAGCTTCATACGGAACTAGGTGGGTGAGGAAATCAGT
GGTCTGCTGCGTCCTCTT--------GC----GCGCGTGTGTGTGTGTATAAGGGCGCAAAACGAGCTGATCCCCCCACT
GAGTGTTACAAAGTAAAATTCTAGTGCTGAAAGTGTTCGTTCCAAAACTCCAGTTTAATTCGGCCCCAGTGCTCAGGCCT
TACCTGCAAAGCAAAAATCATAGTGTCCACTGTTCTCTGTCCTTAATTTGCGATATTCTGACTCAGAGGCTTATGTGCTT
A-------------------------------------------------------------------------------
--------------------------------------------------------------------------------
--------------------------------------------------------------------------------
--------------------------------------------------------------------------------
--------------------------------------------------------------------------------
------------------------------------GCTTCTTTTGCAGGAAAGTACATCATTGTGAAGAATATGACAGA
GGTACATCGAACGAATTTTATGTTTTGCTGTTCTTTCGACTTCGTATCA-AACA-TGATCA-GAGATAAGAAAGTTGAAA
TGTTTTGAATAGGCGGCCTATGTGTGTGATTATATACTTGGTGGCCAACTTGATGGGTCTAGCTCAAC------------
----------------------------------------------
>tg_s1_2_32_aligned_consensus Alignment of 4 sequences: tg_s1_2_32_A0159F_H03.ab1, tg_s1_2_32_A0160R_H03.ab1 (reversed), tg_s1_2_32_M13_Forward_20__H03.ab1, tg_s1_2_32_M13_Reverse_H03.ab1 (reversed)
---------------------------------------------CAGGCGATGTGATCAAGACGCTCAAGGAGAACGGC
GACCAGTACACCTGGGGCCCCGTCACCGTGAAGCTCGCGGAGGCCTACGGATTCG-GGCTGGGGCGTCGAGCGTGCCGTG
CAGATCGCGTACGAGGCGCGCAAGCAGTTCCCCGAGGAGCGCATCTGGCTCACAAACGAAATCATTCACAACCCCACCGT
CAACAAGGTAACCGTATCCGAAATCTGTCAACTCTAAGAATCTGAGCTTCATACGGAACTAGGTGGGTGAGGAAATCAGT
GGTCTGCTGCGTCCTCTT--------GC----GCGCGTGTGTGTGTGTATAAGGGCGCAAAACGAGCTGATCCCCCCACT
GAGTGTTACAAAGTAAAATTCTAGTGCTGAAAGTGTTCGTTCCAAAACTCCAGTTTAATTCGGCCCCAGTGCTCAGGCCT
TACCTGCAAAGCAAAAATCATAGTGTCCACTGTTCTCTGTCCTTAATTTGCGATATTCTGACTCAGAGGCTTATGTGCTT
A-------------------------------------------------------------------------------
--------------------------------------------------------------------------------
--------------------------------------------------------------------------------
--------------------------------------------------------------------------------
--------------------------------------------------------------------------------
------------------------------------GCTTCTTTTGCAGGAAAGTACATCATTGTGAAGAATATGACAGA
GGTACATCGAACGAATTTTATGTTTTGCTGTTCTTTCGACTTCGTATCA-AACA-TGATCA-GAGATAAGAAAGTTGAAA
TGTTTTGAATAGGCGGCCTATGTGTGTGATTATATACTTGGTGGCCAACTTGATGGGTCTAGCTCAAC------------
----------------------------------------------
>tg_s1_2_33_aligned_consensus Alignment of 4 sequences: tg_s1_2_33_A0159F_A06.ab1, tg_s1_2_33_A0160R_A06.ab1 (reversed), tg_s1_2_33_M13_Forward__-20__A06.ab1, tg_s1_2_33_M13_Reverse_A06.ab1 (reversed)
---------------------------------------------CAGGCGATGTGATCAAGACGCTCAAGGATAACGGC
AACCAGTACACATGGGGCCCCGTCACCGTGAAGCTCGCGGAGGCCTACGGATTCG-GGCTGGGGCGTCGAGCGTGCCGTG
CAGATCGCGTACGAGGCGCGCAAGCAGTTCCCCGAGGAGCGCATCTGGCTCACAAACGAAATCATTCACAACCCCACCGT
CAACAAGGTAACCGTATCCGAAATCTGTCAACTCTAAGAATCTGAGCTTCATACGGAACTAGGTGGGTGAGGAAATCAGT
GGTCTGCTGCGTCCTCTT--------GC----GCGCGTGTGTGTGTGTATAAGGGCGCAAAACGAGCTGATCCCCCCACT
GAGTGTTACAAAGTAAAATTCTAGTGCTGAAAGTGTTCGTTCCAAAACTCCAGTTTAATTCGGCCCCAGTGCTCAGGCCT
TACCTGCAAAGCAAAAATCATAGTGTCCACTGTTCTCTGTCCTTAATTTGCGATATTCTGACTCAGAGGCTTATGTGCTT
A-------------------------------------------------------------------------------
--------------------------------------------------------------------------------
--------------------------------------------------------------------------------
--------------------------------------------------------------------------------
--------------------------------------------------------------------------------
------------------------------------GCCTCTTTTGCAGGAAAGTACATCATTGTGAAGAATATGACAGA
GGTACATCGAACGAATTTTATGTTTTGCTGTTCTTTCGACTTCGTATCA-AACA-TGATCA-GAGATAAGAAAGTTGAAA
TGTTTTGAATAGGCGGCCTATGTGTGTGATTATATACTTGGTGGCCAACTTGATGGGTCTAGCTCAAC------------
----------------------------------------------
>tg_s1_2_29_aligned_consensus Alignment of 4 sequences: tg_s1_2_29_A0159F_E03.ab1, tg_s1_2_29_A0160R_E03.ab1 (reversed), tg_s1_2_29_M13_Forward_20__E03.ab1, tg_s1_2_29_M13_Reverse_E03.ab1 (reversed)
---------------------------------------------CAGGCGATGTGATCAAGACGCTCAAGGAGAACGGC
GACCAGTACACCTGGGGCCCCGTCACCGTGAAGCTCGCGGAGGCCTACGGATTCG-GGCTGGGGCGTCGAGCGTGCCGTG
CAGATCGCGTACGAGGCGCGCAAGCAGTTCCCCGAGGAGCGCATCTGGCTCACAAACGAAATCATTCACAACCCCACCGT
CAACAAGGTAACCGTATCCGAAATCTGTCAACTCTAAGAATCTGAGCTTCATACGGAACTAGGTGGGTGAGGAAATCAGT
GGTCTGCTGCGTCCTCTT--------GC----GCGCGTGTGTGTGTGTATAAGGGCGCAAAACGAGCTGATCCCCCCACT
GAGTGTTACAAAGTAAAATTCTAGTGTTGAAAGTGTTCGTTCCAAAACTCCAGTTTAATTCGGCCCCAGTGCTCAGGCCT
TACCTGCAAAGCAAAAATCATAGTGTCCACTGTTCTCTGTCCTTAATTTGCGATATTCTGACTCAGAGGCTTATGTGCTT
A-------------------------------------------------------------------------------
--------------------------------------------------------------------------------
--------------------------------------------------------------------------------
--------------------------------------------------------------------------------
--------------------------------------------------------------------------------
------------------------------------GCTTCTTTTGCAGGAAAGTACATCATTGTGAAGAATATGACAGA
GGTACATCGAACGAGTTTTATGTTTTGCTGTTCTTTCGACTTCGTATCA-AACA-TGATCA-GAGATAAGAAAGTTGAAA
TGTTTTGAATAGGCGGCCTATGTGTGTGATTATATACTTGGTGGCCAACTTGATGGGTCTAGCTCAAC------------
----------------------------------------------
>tg_s1_2_35_aligned_consensus Alignment of 4 sequences: tg_s1_2_35_A0159F_C06.ab1, tg_s1_2_35_A0160R_C06.ab1 (reversed), tg_s1_2_35_M13_Forward__-20__C06.ab1, tg_s1_2_35_M13_Reverse_C06.ab1 (reversed)
---------------------------------------------CAGGCGATGTGATCAAGACGCTCAAGGATAACGGC
AACCAGTACACATGGGGCCCCGTCACCGTGAAGCTCGCGGAGGCCTACGGATTCG--GCTGGGGCGTCGAGCGCGCCGTG
CAGATCGCGTACGAGGCGCGCAAGCAGTTCCCCGAGGAGCGCATCTGGCTCACAAACGAAATCATTCACAACCCCACCGT
CAACAAGGTAACCGTATCCGAAATCTGTCAACTCTAAGAATCTGAGCTTCATACGGAACTAGGTGGGTGAGGAAATCAGT
GGTCTGCTGCGTCCTCTT--------GC----GCGCGTGTGTGTGTGTATAAGGGCGCAAAACGAGCTGATCCCCCCACT
GAGTGTTACAAAGTAAAATTCTAGTGCTGAAAGTGTTCGTTCCAAAACTCCAGTTTAATTCGGCCCCAGTGCTCAGGCCT
TACCTGCAAAGCAAAAATCATAGTGTCCACTGTTCTCTGTCCTTAATTTGCGATATTCTGACTCAGAGGCTTATGTGCTT
A-------------------------------------------------------------------------------
--------------------------------------------------------------------------------
--------------------------------------------------------------------------------
--------------------------------------------------------------------------------
--------------------------------------------------------------------------------
------------------------------------GCTTCTTTTGCAGGAAAGTACATCATTGTGAAGAATATGACAGA
GGTACATCGAACGAATTTTATGTTTTGCTGTTCTTTCGACTTCGTATCA-AACA-TGATCA-GAGATAAGAAAGTTGAAA
TGTTTTGAATAGGCGGCCTATGTGTGTGATTATATACTTGGTGGCCAACTTGATGGGTCTAGCTCAAC------------
----------------------------------------------
>tg_s1_2_38_aligned_consensus Alignment of 4 sequences: tg_s1_2_38_A0159F_F06.ab1, tg_s1_2_38_A0160R_F06.ab1 (reversed), tg_s1_2_38_M13_Forward__-20__F06.ab1, tg_s1_2_38_M13_Reverse_F06.ab1 (reversed)
---------------------------------------------CAGGCGATGTGATCAAGACGCTCAAGGAGAACGGC
GACCAGTACACCTGGGGCCCCGTCACCGTGAAGCTCGCGGAGGCCTACGGATT----GCTGGGGCGTCGAGCGTGCCGTG
CAGATCGCGTACGAGGCGCGCAAGCAGTTCCCCGAGGAGCGCATCTGGCTCACAAACGAAATCATTCACAACCCCACCGT
CAACAAGGTAACCGTATCCGAAATCTGTCAACTCTAAGAATCTGAGCTTCATACGGAACTAGGTGGGTGAGGAAATCAGT
GGTCTGCTGCGTCCTCTT--------GC----GCGCGTGTGTGTGTGTATAAGGGCGCAAAACGAGCTGATCCCCCCACT
GAGTGTTACAAAGTAAAATTCTAGTGCTGAAAGTGTTCGTTCCAAAACTCCAGTTTAATTCGGCCCCAGTGCTCAGGCCT
TACCTGCAAAGCAAAAATCATAGTGTCCACTGTTCTCTGTCCTTAATTTGCGATATTCTGACTCAGAGGCTTATGTGCTT
A-------------------------------------------------------------------------------
--------------------------------------------------------------------------------
--------------------------------------------------------------------------------
--------------------------------------------------------------------------------
--------------------------------------------------------------------------------
------------------------------------GCTTCTTTTGCAGGAAAGTACATCATTGTGAAGAATATGACAGA
GGTACATCGAACGAATTTTATGTTTTGCTGTTCTTTCGACTTCGTATCA-AACA-TGATCA-GAGATAAGAAAGTTGAAA
TGTTTTGAATAGGCGGCCTATGTGTGTGATTATATACTTGGTGGCCAACTTGATGGGTCTAGCTCAAC------------
----------------------------------------------
>tg_s1_2_24_aligned_consensus Alignment of 4 sequences: tg_s1_2_24_A0159F_H02.ab1, tg_s1_2_24_A0160R_H02.ab1 (reversed), tg_s1_2_24_M13_Forward_20__H02.ab1, tg_s1_2_24_M13_Reverse_H02.ab1 (reversed)
---------------------------------------------CAGGCGATGTGATCAAGACGCTCAAGGAGAACGGC
GACCAGTACACCTGGGGCCCCGTCACCGTGAAGCTCGCGGAGGCCTACGGATTC----TTGGGGCGTCGAGCGCGCCGTG
CAGATCGCGTACGAGGCGCGCAAGCAGTTCCCCGAGGAGCGCATCTGGCTCACCAACGAAATCATTCACAACCCCACCGT
CAACAAGGTAACCGTATCCGAAATCTGTCAACTCTAAGAATCTGAGCTTCATACGGAACTAGGTGGGTGAGGAAATCAGT
GGTCTGCTGCGTCCTCTT--------GC----GCGCGTGTGTGTGTGTATAAGGGCGCAAAACGAGCTGATCCCCCCACT
GAGTGTTACAAAGTAAAATTCTAGTGCTGAAAGTGTTCGTTCCAAAACTCCAGTTTAATTCGGCCCCAGTGCTCAGGCCT
TACCTGCAAAGCAAAAATCATAGTGTCCACTGTTCTCTGTCCTTAATTTGCGATATTCTGACTCAGAGGCTTATGTGCTT
A-------------------------------------------------------------------------------
--------------------------------------------------------------------------------
--------------------------------------------------------------------------------
--------------------------------------------------------------------------------
--------------------------------------------------------------------------------
------------------------------------GCTTCTTTTGCAGGAAAGTACATCATTGTGAAGAATATGACAGA
GGTACATCGAACGAATTTTATGTTTTGCTGTTCTTTCGACTTCGTATCA-AACA-TGATCA-GAGATAAGAAAGTTGAAA
TGTTTTGAATAGGCGGCCTATGTGTGTGATTATATACTTGGTGGCCAACTTGATGGGTCTAGCTCAAC------------
----------------------------------------------
>tg_s1_2_25_aligned_consensus Alignment of 4 sequences: tg_s1_2_25_A0159F_A03.ab1, tg_s1_2_25_A0160R_A03.ab1 (reversed), tg_s1_2_25_M13_Forward_20__A03.ab1, tg_s1_2_25_M13_Reverse_A03.ab1 (reversed)
---------------------------------------------CAGGCGATGTGATCAAGACGCTCAAGGAGAACGGC
GACCAGTACACCTGGGGCCCCGTCACCGTGAAGCTCGCGGAGGCCTACGGATTCG-GGCTGGGGCGTCGAGCGTGCCGTG
CAGATCGCGTACGAGGCGCGCAAGCAGTTCCCCGAGGAGCGCATCTGGCTCACAAACGAAATCATTCACAACCCCACCGT
CAACAAGGTAACCGTATCCGAAATCTGTCAACTCTAAGAATCTGAGCTTCATACGGAACTAGGTGGGTGAGGAAATCAGT
GGTCTGCTGCGTCCTCTT--------GC----GCGCGTGTGTGTGTGTATAAGGGCGCAAAACGAGCTGATCCCCCCACT
GAGTGTTACAAAGTAAAATTCTAGTGCTGAAAGCGTTCGTTCCAAAACTCCAGTTTAATTCGGCCCCAGTGCTCAGGCCT
TACCTGCAAAGCAAAAATCATAGTGTCCACTGTTCTCTGTCCTTAATTTGCGATATTCTGACTCAGAGGCTTATGTGCTT
A-------------------------------------------------------------------------------
--------------------------------------------------------------------------------
--------------------------------------------------------------------------------
--------------------------------------------------------------------------------
--------------------------------------------------------------------------------
------------------------------------GCTTCTTTTGCAGGAAAGTACATCATTGTGAAGAATATGACAGA
GGTACATCGAACGAATTTTATGTTTTGCTGTTCTTTCGACTTCGTATCA-AACA-TGATCA-GAGATAAGAAAGTTGAAA
TGTTTTGAATAGGCGGCCTATGTGTGCGATTATATACTTGGTGGCCAACTTGATGGGTCTAGCTCAAC------------
----------------------------------------------
>tg_s1_2_27_aligned_consensus Alignment of 4 sequences: tg_s1_2_27_A0159F_C03.ab1, tg_s1_2_27_A0160R_C03.ab1 (reversed), tg_s1_2_27_M13_Forward_20__C03.ab1, tg_s1_2_27_M13_Reverse_C03.ab1 (reversed)
---------------------------------------------CAGGCGATGTGATCAAGACGCTCAAGGAGAACGGC
GACCAGTACACCTGGGGCCCCGTCACCGTGAAGCTCGCGGAGGCCTACGGATTCG-GGCTGGGGCGTCGAGCGTGCCGTG
CAGATCGCGTACGAGGCGCGCAAGCAGTTCCCCGAGGAGCGCATCTGGCTCACAAACGAAATCATTCACAACCCCACCGT
CAACAAGGTAACCGTATCCGAAATCTGTCAACTCTAAGAATCTGAGCTTCATACGGAACTAGGTGGGTGAGGAAATCAGT
GGTCTGCTGCGTCCTCTT--------GC----GCGCGTGTGTGTGTGTATAAGGGCGCAAAACGAGCTGATCCCCCCACT
GAGTGTTACAAAGTAAAATTCTAGTGCTGAAAGTGTTCGTTCCAAAACTCCAGTTTAATTCGGCCCCAGTGCTCAGGCCT
TACCTGCAAAGCAAAAATCATAGTGTCCACTGTTCTCTGTCCTTAATTTGCGATATTCTGACTCAGAGGCTTATGTGCTT
A-------------------------------------------------------------------------------
--------------------------------------------------------------------------------
--------------------------------------------------------------------------------
--------------------------------------------------------------------------------
--------------------------------------------------------------------------------
------------------------------------GCTTCTTTTGCAGGAAAGTACATCATTGTGAAGAATATGACAGA
GGTACATCGAACGAATTTTATGTTTTGCTGTTCTTTCGACTTCGTATCA-AACA-TGATCA-GAGATAAGAAAGTTGAAA
TGTTTTGAATAGGCGGCCTATGTGTGTGATTATATACTTGGTGGCCAACTTGATGGGTCTAGCTCAAC------------
----------------------------------------------
>tg_s1_2_21_aligned_consensus Alignment of 4 sequences: tg_s1_2_21_A0159F_E02.ab1, tg_s1_2_21_A0160R_E02.ab1 (reversed), tg_s1_2_21_M13_Forward_20__E02.ab1, tg_s1_2_21_M13_Reverse_E02.ab1 (reversed)
---------------------------------------------CAGGCGATGTGATCAAGACGCTCAAGGAGAACGGC
GACCAGTACACCTGGGGCCCCGTCACCGTGAAGCTCGCGGAGGCCTACGGATTCG-GGCTGGGGCGTCGAGCGTGCCGTG
CAGATCGCGTACGAGGCGCGCAAGCAGTTCCCCGAGGAGCGCATCTGGCTCACAAACGAAATCATTCACAACCCCACCGT
CAACAAGGTAACCGTATCCGAAATCTGTCAACTCTAAGAATCTGAGCTTCATACGGAACTAGGTGGGTGAGGAAATCAGT
GGTCTGCTGCGTCCTCTT--------GC----GCGCGTGTGTGTGTGTATAAGGGCGCAAAACGAGCTGATCCCCCCACT
GAGTGTTACAAAGTAAAATTCTAGTGCTGAAAGTGTTCGTTCCAAAACTCCAGTTTAATTCGGCCCCAGTGCTCAGGCCT
TACCTGCAAAGCAAAAATCATAGTGTCCACTGTTCTCTGTCCTTAATTTGCGATATTCTGACTCAGAGGCTTATGTGCTT
A-------------------------------------------------------------------------------
--------------------------------------------------------------------------------
--------------------------------------------------------------------------------
--------------------------------------------------------------------------------
--------------------------------------------------------------------------------
------------------------------------GCTTCTTTTGCAGGAAAGTACATCATTGTGAAGAATATGACAGA
GGTACATCGAACGAATTTTATGTTTTGCTGTTCTTTCGACTTCGTATCA-AACA-TGATCA-GAGATAAGAAAGTTGAAA
TGTTTTGAATAGGCGGCCTATGTGTGTGATTATATACTTGGTGGCCAACTTGATGGGTCTAGCTCAAC------------
----------------------------------------------
>tg_s1_2_23_aligned_consensus Alignment of 4 sequences: tg_s1_2_23_A0159F_G02.ab1, tg_s1_2_23_A0160R_G02.ab1 (reversed), tg_s1_2_23_M13_Forward_20__G02.ab1, tg_s1_2_23_M13_Reverse_G02.ab1 (reversed)
---------------------------------------------CAGGCGATGTGATCAAGACGCTCAAGGAGAACGGC
GACCAGTACACCTGGGGCCCCGTCACCGTGAAGCTCGCGGAGGCCTACGAATTCG-GGCTGGGGCGTCGAGCGTGCCGTG
CAGATCGCGTACGAGGCGCGCAAGCAGTTCCCCGAGGAGCGCATCTGGCTCACAAACGAAATCATTCACAACCCCACCGT
CAACAAGGTAACCGTATCCGAAATCTGTCAACTCTAAGAATCTGAGCTTCATACGGAACTAGGTGGGTGAGGAAATCAGT
GGTCTGCTGCGTCCTCTT--------GC----GCGCGTGTGTGTGTGTATAAGGGCGCAAAACGAGCTGATCCCCCCACT
GAGTGTTACAAAGTAAAATTCTAGTGCTGAAAGTGTTCGTTCCAAAACTCCAGTTTAATTCGGCCCCAGTACTCAGGCCT
TACCTGCAAAGCAAAAATCATAGTGTCCACTGTTCTCTGTCCTTAATTTGCGATATTCTGACTCAGAGGCTTATGTGCTT
A-------------------------------------------------------------------------------
--------------------------------------------------------------------------------
--------------------------------------------------------------------------------
--------------------------------------------------------------------------------
--------------------------------------------------------------------------------
------------------------------------GCTTCTTTTGCAGGAAAGTACATCATTGTGAAGAATATGACAGA
GGTACATCGAACGAATTTTATGTTTTGCTGTTCTTTCGACTTCGTATCA-AACA-TGATCA-GAGATAAGAAAGTTGAAA
TGTTTTGAATAGGCGGCCTATGTGTGTGATTATATACTTGGTGGCCAACTTGATGGGTCTAGCTCAAC------------
----------------------------------------------
>tg_s1_2_22_aligned_consensus Alignment of 4 sequences: tg_s1_2_22_A0159F_F02.ab1, tg_s1_2_22_A0160R_F02.ab1 (reversed), tg_s1_2_22_M13_Forward_20__F02.ab1, tg_s1_2_22_M13_Reverse_F02.ab1 (reversed)
---------------------------------------------CAGGCGATGTGATCAAGACGCTCAAGGAGAACGGC
GACCAGTACACCTGGGGCCCCGTCACCGTGAAGCTCGCGGAGGCCTACGGATTCG-GGCTGGGGCGTCGAGCGTGCCGTG
CAGATCGCGTACGAGGCGCGCAAGCAGTTCCCCGAGGAGCGCATCCGGCTCACAAACGAAATCATTCACAACCCCACCGT
CAACAAGGTAACCGTATCCGAAATCTGTCAACTCTAAGAATCTGAGCTTCATACGGAACTAGGTGGGTGAGGAAATCAGT
GGTCTGCTGCGTCCTCTT--------GC----GCGCGTGTGTGTGTGTATAAGGGCGCAAAACGAGCTGATCCCCCCACT
GAGTGTTACAAAGTAAAATTCTAGTGCTGAAAGTGTTCGTTCCAAAACTCCAGTTTAATTCGGCCCCAGTGCTCAGGCCT
TACCTGCAAAGCAAAAATCATAGTGTCCACTGTTCTCTGTCCTTAATTTGCGATATTCTGACTCAGAGGCTTATGTGCTT
A-------------------------------------------------------------------------------
--------------------------------------------------------------------------------
--------------------------------------------------------------------------------
--------------------------------------------------------------------------------
--------------------------------------------------------------------------------
------------------------------------GCTTCTTTTGCAGGAAAGTACATCATTGTGAAGAATATGACAGA
GGTACATCGAACGAATTTTATGTTTTGCTGTTCTTTCGACTTCGTATCA-AACA-TGATCA-GAGATAAGAAAGTTGAAA
TGTTTTGAATAGGCGGCCTATGTGTGTGATTATATACTTGGTGGCCAACTTGATGGGTCTAGCTCAAC------------
----------------------------------------------
>tg_s1_2_20_aligned_consensus Alignment of 4 sequences: tg_s1_2_20_A0159F_D02.ab1, tg_s1_2_20_A0160R_D02.ab1 (reversed), tg_s1_2_20_M13_Forward_20__D02.ab1, tg_s1_2_20_M13_Reverse_D02.ab1 (reversed)
---------------------------------------------CAGGCGATGTGATCAAGACGCTCAAGGAGAACGGC
GACCAGTACACCTGGGGCCCCGTCACCGTGAAGCTCGCGGAGGCCTACGGATTCG-GGCTGGGGCGTCGAGCGTGCCGTG
CAGATCGCGTACGAGGCGCGCAAGCAGTTCCCCGAGGAGCGCATCTGGCTCACAAACGAAATCATTCACAACCCCACCGT
CAACAAGGTAACCGTATCCGAAATCTGTCAACTCTAAGAATCTGAGCTTCATACGGAACTAGGTGGGTGAGGAAATCAGT
GGTCTGCTGCGTCCTCTT--------GC----GCGCGTGTGTGTGTGTATAAGGGCGCAAAACGAGCTGATCCCCCCACT
GAGTGTTACAAAGTAAAATTCTAGTGCTGAAAGTGTTCGTTCCAAAACTCCAGTTTAATTCGGCCCCAGTGCTCAGGCCT
TACCTGCAAAGCAAAAATCATAGTGTCCACTGTTCTCTGTCCTTAATTTGCGATATTCTGACTCAGAGGCTTATGTGCTT
A-------------------------------------------------------------------------------
--------------------------------------------------------------------------------
--------------------------------------------------------------------------------
--------------------------------------------------------------------------------
--------------------------------------------------------------------------------
------------------------------------GCTTCTTTTGCAGGAAAGTACATCATTGTGAAGAATATGACAGA
GGTACATCGAACGAATTTTATGTTTTGCTGTTCTTTCGACTTCGTATCA-AACA-TGATCA-GAGATAAGAAAGTTGAAA
TGTTTTGAATAGGCGGCCTATGTGTGTGATTATATACTTGGTGGCCAACTTGATGGGTCTAGCTCAAC------------
----------------------------------------------
>tg_s1_2_19_aligned_consensus Alignment of 4 sequences: tg_s1_2_19_A0159F_C02.ab1, tg_s1_2_19_A0160R_C02.ab1 (reversed), tg_s1_2_19_M13_Forward_20__C02.ab1, tg_s1_2_19_M13_Reverse_C02.ab1 (reversed)
---------------------------------------------CAGGCGATGTGATCAAGACGCTCAAGGAGAACGGC
GACCAGTACACCTGGGGCCCCGTCACCGTGAAGCTCGCGGAGGCCTACGGATTCG-GGCTGGGGCGTCGAGCGTGCCGTG
CAGATCGCGTACGAGGCGCGCAAGCAGTTCCCCGAGGAGCGCATCTGGCTCACAAACGAAATCATTCACAACCCCACCGT
CAACAAGGTAACCGTATCCGAAATCTGTCAACTCTAAGAATCTGAGCTTCATACGGAACTAGGTGGGTGAGGAAATCAGT
GGTCTGCTGCGTCCTCTT--------GC----GCGCGTGTGTGTGTGTATAAGGGCGCAAAACGAGCTGATCCCCCCACT
GAGTGTTACAAAGTAAAATTCTAGTGCTGAAAGTGTTCGTTCCAAAACTCCAGTTTAATTCGG-CCCAGTGCTCAGGCCT
TACCTGCAAAGCAAAAATCATAGTGTCCACTGTTCTCTGTCCTTAATTTGCGATATTCTGACTCAGAGGCTTATGTGCTT
A-------------------------------------------------------------------------------
--------------------------------------------------------------------------------
--------------------------------------------------------------------------------
--------------------------------------------------------------------------------
--------------------------------------------------------------------------------
------------------------------------GCTTCTTTTGCAGGAAAGTACATCATTGTGAAGAATATGACAGA
GGTACATCGAACGAATTTTATGTTTTGCTGTTCTTTCGACTTCGTATCA-AACA-TGATCA-GAGATAAGAAAGTTGAAA
TGTTTTGAATAGGCGGCCTATGTGTGTGATTATATACTTGGTGGCCAACTTGATGGGTCTAGCTCAAC------------
----------------------------------------------
>tg_s1_2_18_aligned_consensus Alignment of 4 sequences: tg_s1_2_18_A0159F_B02.ab1, tg_s1_2_18_A0160R_B02.ab1 (reversed), tg_s1_2_18_M13_Forward_20__B02.ab1, tg_s1_2_18_M13_Reverse_B02.ab1 (reversed)
---------------------------------------------CAGGCGATGTGATCAAGACGCTCAAGGATAACGGC
AACCAGTACACATGGGGCCCCGTCACCGTGAAGCTCGCGGAGGCCTACGGATTC----TTGGGGCGTCGAGCGCGCCGTG
CAGATCGCGTACGAGGCGCGCAAGCAGTTCCCCGAGGAGCGCATCTGGCTCACAAACGAAATCATTCACAACCCCACCGT
CAACAAGGTAACCGTATCCGAAATCTGTCAACTCTAAGAATCTGAGCTTCATACGGAACTAGGTGGGTGAGGAAATCAGT
GGTCTGCTGCGTCCTCTT--------GC----GCGCGTGTGTGTGTGTATAAGGGCGCAAAACGAGCTGATCCCCCCACT
GAGTGTTACAAAGTAAAATTCTAGTGCTGAAAGTGTTCGTTCCAAAACTCCAGTTTAATTCGGCCCCAGTGCTCAGGCCT
TACCTGCAAAGCAAAAATCATAGTGTCCACTGTTCTCTGTCCTTAATTTGCGATATTCTGACTCAGAGGCTTATGTGCTT
A-------------------------------------------------------------------------------
--------------------------------------------------------------------------------
--------------------------------------------------------------------------------
--------------------------------------------------------------------------------
--------------------------------------------------------------------------------
------------------------------------GCTTCTTTTGCAGGAAAGTACATCATTGTGAAGAATATGACAGA
GGTACATCGAACGAATTTTATGTTTTGCTGTTCTTTCGACTTCGTATCA-AACA-TGATCA-GAGATAAGAAAGTTGAAA
TGTTTTGAATAGGCGGCCTATGTGTGTGATTATATACTTGGTGGCCAACTTGATGGGTCTAGCTCAAC------------
----------------------------------------------
>tg_s1_2_14_aligned_consensus Alignment of 4 sequences: tg_s1_2_14_A0159F_F01.ab1, tg_s1_2_14_A0160R_F01.ab1 (reversed), tg_s1_2_14_M13_Forward_20__F01.ab1, tg_s1_2_14_M13_Reverse_F01.ab1 (reversed)
---------------------------------------------CAGGCGATGTGATCAAGACGCTCAAGGAGAACGGC
GACCAGTACACCTGGGGCCCCGTCACCGTGAAGCTCGCGGAGGCCTACGGATTCG-GGCTGGGGCGTCGGGCGTGCCGTG
CAGATCGCGTACGAGGCGCGCAAGCAGTTCCCCGAGGAGCGCATCTGGCTCACAAACGAAATCATTCACAACCCCACCGT
CAACAAGGTAACCGTATCCGAAATCTGTCAACTCTAAGAATCTGAGCTTCACACGGAACTAGGTGGGTGAGGAAATCAGT
GGTCTGCTGCGTCCTCTT--------GC----GCGCGTGTGTGTGTGTATAAGGGCGCAAAACGAGCTGATCCCCCCACT
GAGTGTTACAAAGTAAAATTCTAGTGCTGAAAGTGTTCGTTCCAAAACTCCAGTTTAATTCGGCCCCAGTGCTCAGGCCT
TACCTGCAAAGCAAAAATCATAGTGTCCACTGTTCTCTGTCCTTAATTTGCGATATTCTGACTCAGAGGCTTATGTGCTT
A-------------------------------------------------------------------------------
--------------------------------------------------------------------------------
--------------------------------------------------------------------------------
--------------------------------------------------------------------------------
--------------------------------------------------------------------------------
------------------------------------GCTTCTTTTGCAGGAAAGTACATCATTGTGAAGAATATGACAGA
GGTACATCGAACGAATTTTATGTTTTGCTGTTCTTTCGACTTCGTATCA-AACA-TGATCA-GAGATAAGAAAGTTGAAA
TGTTTTGAATAGGCGGCCTATGTGTGTGATTATATACTTGGTGGCCAACTTGATGGGTCTAGCTCAAC------------
----------------------------------------------
>tg_s1_2_17_aligned_consensus Alignment of 4 sequences: tg_s1_2_17_A0159F_A02.ab1, tg_s1_2_17_A0160R_A02.ab1 (reversed), tg_s1_2_17_M13_Forward_20__A02.ab1, tg_s1_2_17_M13_Reverse_A02.ab1 (reversed)
---------------------------------------------CAGGCGATGTGATCAAGACGCTCAAGGAGAACGGC
GACCAGTACACCTGGGGCCCCGTCACCGTGAAGCTCGCGGAGGCCTACGGATTCG-GGCTGGGGCGTCGAGCGTGCCGTG
CAGATCGCGTACGAGGCGCGCAAGCAGTTCCCCGAGGAGCGCATCTGGCTCACAAACGAAATCATTCACAACCCCACCGT
CAACAAGGTAACCGTATCCGAAATCTGTCAACTCTAAGAATCTGAGCTTCATACGGAACTAGGTGGGTGAGGAAATCAGT
GGTCTGCTGCGTCCTCTT--------GC----GCGCGTGTGTGTGTGTATAAGGGCGCAAAACGAGCTGATCCCCCCACT
GAGTGTTACAAAGTAAAATTCTAGTGCTGAAAGTGTTCGTTCCAAAACTCCAGTTTAATTCGGCCCCAGTGCTCAGGCCT
TACCTGCAAAGCAAAAATCATAGTGTCCACTGTTCTCTGTCCTTAATTTGCGATATTCTGACTCAGAGGCTTATGTGCTT
A-------------------------------------------------------------------------------
--------------------------------------------------------------------------------
--------------------------------------------------------------------------------
--------------------------------------------------------------------------------
--------------------------------------------------------------------------------
------------------------------------GCTTCTTTTGCAGGAAAGTACATCATTGTGAAGAATATGACAGA
GGTACATCGAACGAATTTTATGTTTTGCTGCTCTTTCGACTTCGTATCA-AACA-TGATCA-GAGATAAGAAAGTTGAAA
TGTTTTGAATAGGCGGCCTATGTGTGTGATTATATACTTGGTGGCCAACTTGATGGGTCTAGCTCAAC------------
----------------------------------------------
>tg_s1_2_16_aligned_consensus Alignment of 4 sequences: tg_s1_2_16_A0159F_H01.ab1, tg_s1_2_16_A0160R_H01.ab1 (reversed), tg_s1_2_16_M13_Forward_20__H01.ab1, tg_s1_2_16_M13_Reverse_H01.ab1 (reversed)
---------------------------------------------CAGGCGATGTGATCAAGACGCTCAAGGAGAACGGC
GACCAGTACACCTGGGGCCCCGTCACCGTGAAGCTCGCGGGGGCCTACGGATTCG-GGCTGGGGCGTCGAGCGTGCCGTG
CAGATCGCGTACGAGGCGCGCAAGCAGTTCCCCGAGGAGCGCATCTGGCTCACAAACGAAATCATTCACAACCCCACCGT
CAACAAGGTAACCGTATCCGAAATCTGTCAACTCTAAGAATCTGAGCTTCATACGGAACTAGGTGGGTGAGGAAATCAGT
GGTCTGCTGCGTCCTCTT--------GC----GCGCGTGTGTGTGTGTATAAGGGCGCAAAACGAGCTGATCCCCCCACT
GAGTGTTACAAAGTAAAATTCTAGTGCTGAAAGTGTTCGTTCCAAAACTCCAGTTTAATTCGGCCCCAGTGCTCAGGCCT
TACCTGCAAAGCAAAAATCATAGTGTCCACTGTTCTCTGTCCTTAATTTGCGATATTCTGACTCAGAGGCTTATGTGCTT
A-------------------------------------------------------------------------------
--------------------------------------------------------------------------------
--------------------------------------------------------------------------------
--------------------------------------------------------------------------------
--------------------------------------------------------------------------------
------------------------------------GCTTCTTTTGCAGGAAAGTACATCATTGTGAAGAATATGACAGA
GGTACATCGAACGAATTTTATGTTTTGCTGTTCTTTCGACTTCGTATCA-AACA-TGATCA-GAGATAAGAAAGTTGAAA
TGTTTTGAATAGGCGGCCTATGTGTGTGATTATATACTTGGTGGCCAACTTGATGGGTCTAGCTCAAC------------
----------------------------------------------
>tg_s1_2_12_aligned_consensus Alignment of 3 sequences: tg_s1_2_12_A0159F_D01.ab1, tg_s1_2_12_A0160R_D01.ab1 (reversed), tg_s1_2_12_M13_Reverse_D01.ab1 (reversed)
---------------------------------------------CAGGCGATGTGATCAAGACGCTCAAGGATAACGGC
AACCAGTACACATGGGGCCCCGTCACCGTGAAGCTCGCGGAGGCCTACGGATTCG--GCTGGGGCGTCGAGCGTGCCGTG
CAGATCGCGTACGAGGCGCGCAAGCAGTTCCCCGAGGAGCGCATCTGGCTCACAAGCGAAATCATTCACAACCCCACCGT
CAACAAGGTAACCGTATCCGAAATCTGTCAACTCTAAGAATCTGAGCTTCATACGGAACTAGGTGGGTGAGGAAATCAGT
GGTCTGCTGCGTCCTCTT--------GC----GCGCGTGTGTGTGTGTATAAGGGCGCAAAACGAGCTGATCCCCCCACT
GAGTGTTACAAAGTAAAATTCTAGTGCTGAAAGTGTTCGTTCCAAAACTCCAGTTTAATTCGGCCCCAGTGCTCAGGCCT
TACCTGCAAAGCAAAAATCATAGTGTCCACTGTTCTCTGTCCTTAATTTGCGATATTCTGACTCAGAGGCTTATGTGCTT
A-------------------------------------------------------------------------------
--------------------------------------------------------------------------------
--------------------------------------------------------------------------------
--------------------------------------------------------------------------------
--------------------------------------------------------------------------------
------------------------------------GCTTCTTTTGCAGGAAAGTACATCATTGTGAAGAATATGACAGA
GGTACATCGAACGAATTTTATGTTTTGCTGTTCTTTCGACTTCGTATCA-AACA-TGATCA-GAGATAAGAAAGTTGAAA
TGTTTTGAATAGGCGGCCTATGTGTGTGATTATATACTTGGTGGCCAACTTGATGGGTCTAGCTCAAC------------
----------------------------------------------
>tg_s1_2_13_aligned_consensus Alignment of 4 sequences: tg_s1_2_13_A0159F_E01.ab1, tg_s1_2_13_A0160R_E01.ab1 (reversed), tg_s1_2_13_M13_Forward_20__E01.ab1, tg_s1_2_13_M13_Reverse_E01.ab1 (reversed)
---------------------------------------------CAGGCGATGTGATCAAGACGCTCAAGGAGAACGGC
GACCAGTACACCTGGGGCCCCGTCACCGTGAAGCTCGCGGAGGCCTACGGATTC---GCTGGGGCGTCGAGCGTGCCGTG
CAGATCGCGTACGAGGCGCGCAAGCAGTTCCCCGAGGAGCGCATCTGGCTCACGAACGAAATCATTCACAACCCCACCGT
CAACAAGGTAACCGTATCCGAAATCTGTCAACTCTAAGAATCTGAGCTTCATACGGAACTAGGTGGGTGAGGAAATCAGT
GGTCTGCTGCGTCCTCTT--------GC----GCGCGTGTGTGTGTGTATAAGGGCGCAAAACGAGCTGATCCCCCCACT
GAGTGTTACAAAGTAAAATTCTAGTGCTGAAAGTGTTCGTTCCAAAACTCCAGTTTAATTCGGCCCCAGTGCTCAGGCCT
TACCTGCAAAGCAAAAATCATAGTGTCCACTGTTCTCTGTCCTTAATTTGCGATATTCTGACTCAGAGGCTTATGTGCTT
A-------------------------------------------------------------------------------
--------------------------------------------------------------------------------
--------------------------------------------------------------------------------
--------------------------------------------------------------------------------
--------------------------------------------------------------------------------
------------------------------------GCTTCTTTTGCAGGAAAGTACATCATTGTGAAGAATATGACAGA
GGTACATCGAACGAATTTTATGTTTTGCTGTTCTTTCGACTTCGTATCA-AACA-TGATCA-GAGATAAGAAAGTTGAAA
TGTTTTGAATAGGCGGCCTATGTGTGTGATTATATACTTGGTGGCCAACTTGATGGGTCTAGCTCAAC------------
----------------------------------------------
>tg_s1_2_8_aligned_consensus Alignment of 4 sequences: tg_s1_2_8_A0159F_E01.ab1, tg_s1_2_8_A0160R_E07.ab1 (reversed), tg_s1_2_8_M13_Forward_E01.ab1, tg_s1_2_8_M13_Reverse_E07.ab1 (reversed)
---------------------------------------------CAGGCGATGTGATCAAGACGCTCAGGGATAACGGC
AACCAGTACACATGGGGCCCCGTCACCGTGAAGCTCGCGGAGGCCTACGGATT----GCTGGGGCGTCGAGCGCGCCGTG
CAGATCGCGTACGAGGCGCGCAAGCAGTTCCCCGAGGAGCGCATCTGGCTCACAAACGAAATCATTCACAACCCCACCGT
CAACAAGGTAACCGTATCCGAAATCTGTCAACTCTAAGAATCTGAGCTTCATACGGAACTAGGTGGGTGAGGAAATCAGT
GGTCTGCTGCGTCCTCTT--------GC----GCGCGTGTGTGTGTGTATAAGGGCGCAAAACGAGCTGATCCCCCCACT
GAGTGTTACAAAGTAAAATTCTAGTGCTGAAAGTGTTCGTTCCAAAACTCCAGTTTAATTCGGCCCCAGTGCTCAGGCCT
TACCTGCAAAGCAAAAATCATAGTGTCCACTGTTCTCTGTCCTTAATTCGCGATATTCTGACTCAGAGGCTTATGTGCTT
A-------------------------------------------------------------------------------
--------------------------------------------------------------------------------
--------------------------------------------------------------------------------
--------------------------------------------------------------------------------
--------------------------------------------------------------------------------
------------------------------------GCTTCTTTTGCAGGAAAGTACATCATTGTGAAGAATATGACAGA
GGTACATCGAACGAATTTTATGTTTTGCTGTTCTTTCGACTTCGTATCA-AACA-TGATCA-GAGATAAGAAAGTTGAAA
TGTTTTGAATAGGCGGCCTATGTGTGTGATTATATACTTGGTGGCCAACTTGATGGGTCTAGCTCAAC------------
----------------------------------------------
>tg_s1_2_9_aligned_consensus Alignment of 4 sequences: tg_s1_2_9_A0159F_A01.ab1, tg_s1_2_9_A0160R_A01.ab1 (reversed), tg_s1_2_9_M13_Forward_20__A01.ab1, tg_s1_2_9_M13_Reverse_A01.ab1 (reversed)
---------------------------------------------CAGGCGATGTGATCAAGACGCTCAAGGAGAACGGC
GACCAGTACACCTGGGGCCCCGTCACCGTGAAGCTCGCGGAGGCCTACGGATTCG-GGCTGGGGCGTCGAGCGTGCCGTG
CAGATCGCGTACGAGGCGCGCAAGCAGTTCCCCGAGGAGCGCATCTGGCTCACAAACGAAATCATTCACAACCCCACCGT
CAACAAGGTAACCGTATCCGAAATCTGTCAACTCTAAGAATCTGAGCTTCATACGGAACTAGGTGGGTGAGGAAATCAGT
GGTCTGCTGCGTCCTCTT--------GC----GCGCGTGTGTGTGTGTATAAGGGCGCAAAACGAGCTGATCCCCCCACT
GAGTGTTACAAAGTAAAATTCTAGTGCTGAAAGTGTTCGTTCCAAAACTCCAGTTTAATTCGGCCCCAGTGCTCAGGCCT
TACCTGCAAAGCAAAAATCATAGTGTCCACTGTTCTCTGTCCTTAATTTGCGATATTCTGACTCAGAGGCTTATGTGCTT
A-------------------------------------------------------------------------------
--------------------------------------------------------------------------------
--------------------------------------------------------------------------------
--------------------------------------------------------------------------------
--------------------------------------------------------------------------------
------------------------------------GCTTCTTTTGCAGGAAAGTACATCATTGTGAAGAATATGACAGA
GGTACATCGAACGAATTTTATGTTTTGCTGTTCTTTCGACTTCGTATCA-AACA-TGATCA-GAGATAAGAAAGTTGAAA
TGTTTTGAATAGGCGGCCTATGTGTGTGATTATATACTTGGTGGCCAACTTGATGGGTCTAGCTCAAC------------
----------------------------------------------
>tg_s1_2_11_aligned_consensus Alignment of 4 sequences: tg_s1_2_11_A0159F_C01.ab1, tg_s1_2_11_A0160R_C01.ab1 (reversed), tg_s1_2_11_M13_Forward_20__C01.ab1, tg_s1_2_11_M13_Reverse_C01.ab1 (reversed)
---------------------------------------------CAGGCGATGTGATCAAGACGCTCAAGGAGAACGGC
GACCAGTACACCTGGGGCCCCGTCACCGTGAAGCTCGCGGAGGCCTACGGATTCG-GGCTGGGGCGTCGAGCGTGCCGTG
CAGATCGCGTACGAGGCGCGCAAGCAGTTCCCCGAGGAGCGCATCTGGCTCACAAACGAAATCATTCACAACCCCACCGT
CAACAAGGTAACCGTATCCGAAATCTGTCAACTCTAAGAATCTGAGCTTCATACGGAACTAGGTGGGTGAGGAAATCAGT
GGTCTGCTGCGTCCTCTT--------GC----GCGCGTGTGTGTGTGTATAAGGGCGCAAAACGAGCTGATCCCCCCACT
GAGTGTTACAAAGTAAAATTCTAGTGCTGAAAGTGTTCGTTCCAAAACTCCAGTTTAATTCGGCCCCAGTGCTCAGGCCT
TACCTGCAAAGCAAAAATCATAGTGTCCACTGTTCTCTGTCCTTAATTTGCGATATTCTGACTCAGAGGCTTATGTGCTT
A-------------------------------------------------------------------------------
--------------------------------------------------------------------------------
--------------------------------------------------------------------------------
--------------------------------------------------------------------------------
--------------------------------------------------------------------------------
------------------------------------GCTTCTTTTGCAGGAAAGTACATCATTGTGAAGAATATGACAGA
GGTACATCGAACGAATTTTATGTTTTGCTGTTCTTTCGACTTCGTATCA-AACA-TGATCA-GAGATAAGAAAGTTGAAA
TGTTTTGAATAGGCGGCCTATGTGTGTGATTATATACTTGGTGGCCAACTTGATGGGTCTAGCTCAAC------------
----------------------------------------------
>tg_s1_2_6_aligned_consensus Alignment of 4 sequences: tg_s1_2_6_A0159F_C01.ab1, tg_s1_2_6_A0160R_C07.ab1 (reversed), tg_s1_2_6_M13_Forward_C01.ab1, tg_s1_2_6_M13_Reverse_C07.ab1 (reversed)
---------------------------------------------CAGGCGATGTGATCAAGACGCTCAAGGAGAACGGC
GACCAGTACACCTGGGGCCCCGTCACCGTGAAGCTCGCGGAGGCCTACGGATTCG-GGCTGGGGCGTCGAGCGTGCCGTG
CAGATCGCGTACGAGGCGCGCAAGCAGTTCCCCGAGGAGCGCATCTGGCTCACAAACGAAATCATTCACAACCCCACCGT
CAACAAGGTAACCGTATCCGAAATCTGTCAACTCTAAGAATCTGAGCTTCATACGGAACTAGGTGGGTGAGGAAATCAGT
GGTCTGCTGCGTCCTCTT--------GC----GCGCGTGTGTGTGTGTATAAGGGCGCAAAACGAGCTGATCCCCCCACT
GAGTGTTACAAAGTAAAATTCTAGTGCTGAAAGTGTTCGTTCCAAAACTCCAGTTTAATTCGGCCCCAGTGCTCAGGCCT
TACCTGCAAAGCAAAAATCATAGTGTCCACTGTTCTCTGTCCTTAATTTGCGATATTCTGACTCAGAGGCTTATGTGCTT
A-------------------------------------------------------------------------------
--------------------------------------------------------------------------------
--------------------------------------------------------------------------------
--------------------------------------------------------------------------------
--------------------------------------------------------------------------------
------------------------------------GCTTCTTTTGCAGGAAAGTACATCATTGTGAAGAATATGACAGA
GGTACATCGAACGAATTTTATGTTTTGCTGTTCTTTCGACTTCGTATCA-AACA-TGACCA-GAGATAAGAAAGTTGAAA
TGTTTTGAATAGGCGGCCTATGTGTGTGATTATATACTTGGTGGCCAACTTGATGGGTCTAGCTCAAC------------
----------------------------------------------
>tg_s1_2_5_aligned_consensus Alignment of 4 sequences: 2_5_A0159F_E04.ab1, 2_5_A0160R_E04.ab1 (reversed), 2_5_M13_Forward_E04.ab1, 2_5_M13_Reverse_E04.ab1 (reversed)
---------------------------------------------CAGGCGATGTGATCAAGACGCTCAAGGAGAACGGC
GACCAGTACACCTGGGGCCCCGTCACCGTGAAGCTCGCGGAGGCCTACGGATTCG-GGCTGGGGCGTCGAGCGTGCCGTG
CAGATCGCGTACGAGGCGCGCAAGCAGTTCCCCGAGGAGCGCATCTGGCTCACAAACGAAATCATTCACAACCCCACCGT
CAACAAGGTAACCGTATCCGAAATCTGTCAACTCTAAGAATCTGAGCTTCATACGGAACTAGGTGGGTGAGGAAATCAGT
GGTCTGCTGCGTCCTCTT--------GC----GCGCGTGTGTGTGTGTATAAGGGCGCAAAACGAGCTGATCCCCCCACT
GAGTGTTACAAAGTAAAATTCTAGTGCTGAAAGTGTTCGTTCCAAAACTCCAGTTTAATTCGGCCCCAGTGCTCAGGCCT
TACCTGCAAAGCAAAAATCATAGTGTCCACTGTTCTCTGTCCTTAATTTGCGATATTCTGACTCAGAGGCTTATGTGCTT
A-------------------------------------------------------------------------------
--------------------------------------------------------------------------------
--------------------------------------------------------------------------------
--------------------------------------------------------------------------------
--------------------------------------------------------------------------------
------------------------------------ACTTCTTTTGCAGGAAAGTACATCATTGTGAAGAATATGACAGA
GGTACATCGAACGAATTTTATGTTTTGCTGTTCTTTCGACTTCGTATCA-AACA-TGATCA-GAGATAAGAAAGTTGAAA
TGTTTTGAATAGGCGGCCTATGTGTGTGATTATATACTTGGTGGCCAACTTGATGGGTCTAGCTCAAC------------
----------------------------------------------
>tg_s1_2_4_aligned_consensus Alignment of 4 sequences: 2_4_A0159F_D04.ab1, 2_4_A0160R_D04.ab1 (reversed), 2_4_M13_Forward_D04.ab1, 2_4_M13_Reverse_D04.ab1 (reversed)
---------------------------------------------CAGGCGATGTGATCAAGACGCTCAAGGAGAACGGC
GACCAGTACACCTGGGGCCCCGTCACCGTGAAGCTCGCGGAGGCCTACGGATTCG-GGCTGGGGCGTCGAGCGTGCCGTG
CAGATCGCGTACGAGGCGCGCAAGCAGTTCCCCGAGGAGCGCATCTGGCTCACAAACGAAATCATTCACAACCCCACCGT
CAACAAGGTAACCGTATCCGAAATCTGTCAACTCTAAGAATCTGAGCTTCATACGGAACTAGGTGGGTGAGGAAATCAGT
GGTCTGCTGCGTCCTCTT--------GC----GCGCGTGTGTGTGTGTATAAGGGCGCAAAACGAGCTGATCCCCCCACT
GAGTGTTACAAAGTAAAATTCTAGTGCTGAAAGTGTTCGTTCCAAAACTCCAGTTTAATTCGGCCCCAGTGCTCAGGCCT
TACCTGCAAAGCAAAAATCATAGTGTCCACTGTTCTCTGTCCTTAATTTGCGATATTCTGACTCAGAGGCTTATGTGCTT
A-------------------------------------------------------------------------------
--------------------------------------------------------------------------------
--------------------------------------------------------------------------------
--------------------------------------------------------------------------------
--------------------------------------------------------------------------------
------------------------------------GCTTCTTTTGCAGGAAAGTACATCATTGTGAAGAATATGACAGA
GGTACATCGAACGAATTTTATGTTTTGCTGTTCTTTCGACTTCGTATCA-AACA-TGATCA-GAGATAAGAAAGTTGAAA
TGTTTTGAATAGGCGGCCTATGTGTGTGATTATATACTTGGTGGCCAACTTGATGGGTCTAGCTCAAC------------
----------------------------------------------
>tg_s1_2_1_aligned_consensus Alignment of 4 sequences: 2_1_A0159F_A04.ab1, 2_1_A0160R_A04.ab1 (reversed), 2_1_M13_Forward_A04.ab1, 2_1_M13_Reverse_A04.ab1 (reversed)
---------------------------------------------CAGGCGATGTGATCAAGACGCTCAAGGAGAACGGC
GACCAGTACACCTGGGGCCCCGTCACCGTGAAGCTCGCGGAGGCCTACGGATTCG-GGCTGGGGCGTCGAGCGTGCCGTG
CAGATCGCGTACGAGGCGCGCAAGCAGTTCCCCGAGGAGCGCATCTGGCTCACAAACGAAATCATTCACAACCCCACCGT
CAACAAGGTAACCGTATCCGAAATCTGTCAACTCTAAGAATCTGAGCTTCATACGGAACTAGGTGGGTGAGGAAATCAGT
GGTCTGCTGCGTCCTCTT--------GC----GCGCGTGTGTGTGTGTATAAGGGCGCAAAACGAGCTGATCCCCCCACT
GAGTGTTACAAAGTAAAATTCTAGTGCTGAAAGTGTTCATTCCAAAACTCCAGTTTAATTCGGCCCCAGTGCTCAGGCCT
TACCTGCAAAGCAAAAATCATAGTGTCCACTGTTCTCTGTCCTTAATTTGCGATATTCTGACTCAGAGGCTTATGTGCTT
A-------------------------------------------------------------------------------
--------------------------------------------------------------------------------
--------------------------------------------------------------------------------
--------------------------------------------------------------------------------
--------------------------------------------------------------------------------
------------------------------------GCTTCTTTTGCAGGAAAGTACATCATTGTGAAGAATATGACAGA
GGTACATCGAACGAATTTTATGTTTTGCTGTTCTTTCGACTTCGTATCA-AACA-TGATCA-GAGATAAGAAAGTTGAAA
TGTTTTGAATAGGCGGCCTATGTGTGTGATTATATACTTGGTGGCCAACTTGATGGGTCTAGCTCAACAA----------
----------------------------------------------
>tg_s1_2_10_aligned_consensus Alignment of 4 sequences: tg_s1_2_10_A0159F_B01.ab1, tg_s1_2_10_A0160R_B01.ab1 (reversed), tg_s1_2_10_M13_Forward_20__B01.ab1, tg_s1_2_10_M13_Reverse_B01.ab1 (reversed)
---------------------------------------------CAGGCGATGTGATCAAGACGCTCAAGGAGAACGGC
GACCAGTACACCTGGGGCCCCGTCACCGTGAAGCTCGCGGAGGCCTACGGATTCT--GCTGGGGCGTCGAGCGTGCCGTG
CAGATCGCGTACGAGGCGCGCAAGCAGTTCCCCGAGGAGCGCATCTGGCTCACAAACGAAATCATTCACAACCCCACCGT
CAACAAGGTAACCGTATCCGAAATCTGTCAACTCTAAGAATCTGAGCTTCATACGGAACTAGGTGGGTGAGGAAATCAGT
GGTCTGCTGCGTCCTCTT--------GC----GCGCGTGTGTGTGTGTATAAGGGCGCAAAACGAGCTGATCCCCCCACT
GAGTGTTACAAAGTAAAATTCTAGTGCTGAAAGTGTTCGTTCCAAAACTCCAGTTTAATTCGGCCCCAGTGCTCAGGCCT
TACCTGCAAAGCAAAAATCATAGTGTCCACTGTTCTCTGTCCTTAATTTGCGATATTCTGACTCAGAGGCTTATGTGCTT
A-------------------------------------------------------------------------------
--------------------------------------------------------------------------------
--------------------------------------------------------------------------------
--------------------------------------------------------------------------------
--------------------------------------------------------------------------------
------------------------------------GCTTCTTTTGCAGGAAGGTACATCATTGTGAAGAATATGACAGA
GGTACATCGAACGAATTTTATGTTTTGCTGTTCTTTCGACTTCGTATCA-AACA-TGATCA-GAGATAAGAAAGTTGAAA
TGTTTTGAATAGGCGGCCTATGTGTGTGATTATATACTTGGTGGCCAACTTGATGGGTCTAGCTCAAC------------
----------------------------------------------
>tg_s1_2_7_aligned_consensus Alignment of 4 sequences: tg_s1_2_7_A0159F_D01.ab1, tg_s1_2_7_A0160R_D07.ab1 (reversed), tg_s1_2_7_M13_Forward_D01.ab1, tg_s1_2_7_M13_Reverse_D07.ab1 (reversed)
------------------------------------------NTTCAGGCGATGTGATCAAGACGCTCAAGGAGAACGGC
GACCAGTACACCTGGGGCCCCGTCACCGTGAAGCTCGCGGAGGCCTACGGATTCG-GGCTGGGGCGTCGAGCGTGCCGTG
CAGATCGCGTACGAGGCGCGCAAGCAGTTCCCCGAGGAGCGCATCTGGCTCACAAACGAAATCATTCACAACCCCACCGT
CAACAAGGTAACCGTATCCGAAATCTGTCAACTCTAAGAATCTGAGCTTCATACGGAACTAGGTGGGTGAGGAAATCAGT
GGTCTGCTGCGTCCTCTT--------GC----GCGCGTGTGTGTGTGTATAAGGGCGCAAAACGAGCTGATCCCCCCACT
GAGTGTTACAAAGTAAAATTCTAGTGCTGAAAGTGTTCGTTCCAAAACTCCAGTTTAATTCGGCCCCAGTGCTCAGGCCT
TACCTGCAAAGCAAAAATCATAGTGTCCACTGTTCTCTGTCCTTAACTTGCGATATTCTGACTCAGAGGCTTATGTGCTT
A-------------------------------------------------------------------------------
--------------------------------------------------------------------------------
--------------------------------------------------------------------------------
--------------------------------------------------------------------------------
--------------------------------------------------------------------------------
------------------------------------GCTTCTTTTGCAGGAAAGTACATCATTGTGAAGAATATGACAGA
GGTACATCGAACGAATTTTATGTTTTGCTGTTCTTTCGACTTCGTATCA-AACA-TGATCA-GAGATAAGAAAGTTGAAA
TGTTTTGAATAGGCGGCCTATGTGTGTGATTATATACTTGGTGGCCAACTTGATGGGTCTAGCTCAACN-----------
----------------------------------------------
>tg_s1_2_2_aligned_consensus Alignment of 4 sequences: 2_2_A0159F_B04.ab1, 2_2_A0160R_B04.ab1 (reversed), 2_2_M13_Forward_B04.ab1, 2_2_M13_Reverse_B04.ab1 (reversed)
---------------------------------------------CAGGCGATGTGATCAAGACGCTCAAGGATAACGGC
AACCAGTACACATGGGGCCCCGTCACCGTGAAGCTCGCGGAGGCCTACGGATTCT--GCTGGGGCGTCGAGCGTGCCGTG
CAGATCGCGTACGAGGCGCGCAAGCAGTTCCCCGAGGAGCGCATCTGGCTCACCAACGAAATCATTCACAACCCCACCGT
CAACAAGGTAACCGTATCCGAAATCTGTCAACTCTAAGAATCTGAGCTTCATACGGAACTAGGTGGGTGAGGAAATCAGT
GGTCTGCTGCGTCCTCTT--------GC----GCGCGTGTGTGTGTGTATAAGGGCGCAAAACGAGCTGATCCCCCCACT
GAGTGTTACAAAGTAAAATTCTAGTGCTGAAAGTGTTCGTTCCAAAACTCCAGTTTAATTCGGCCCCAGTGCTCAGGCCT
TACCTGCAAAGCAAAAATCATAGTGTCCACTGTTCTCTGTCCTTAATTTGCGATATTCTGACTCAGAGGCTTATGTGCTT
A-------------------------------------------------------------------------------
--------------------------------------------------------------------------------
--------------------------------------------------------------------------------
--------------------------------------------------------------------------------
--------------------------------------------------------------------------------
------------------------------------GCTTCTTTTGCAGGAAAGTACATCATTGTGAAGAATATGACAGA
GGTACATCGAACGAATTTTATGTTTTGCTGTTCTTTCGACTTCGTATCA-AACA-TGATCA-GAGATAAGAAAGTTGAAA
TGTTTTGAATAGGCGGCCTATGTGTGTGATTATATACTTGGTGGCCAACTTGATGGGTCTAGCTCAAC------------
----------------------------------------------
>tg_s1_1_10_aligned_consensus Alignment of 4 sequences: 1_10_A0159F_C02.ab1, 1_10_A0160R_C02.ab1 (reversed), 1_10_M13_Forward_C02.ab1, 1_10_M13_Reverse_C02.ab1 (reversed)
---------------------------------------------CAGGCGATGTGATCAAGACGCTCAAGGAGAACGGC
GACCAGTACACCTGGGGCCCCGTCACCGTGAAGCTCGCGGAGGCCTACGGATTCG-GGCTGGGGCGTCGAGCGTGCCGTG
CAGATCGCGTACGAGGCGCGCAAGCAGTTCCCCGAGGAGCGCATCTGGCTCACAAACGAAATCATTCACAACCCCACCGT
CAACAAGGTAACCGTATCCGAAATCTGTCAACTCTAAGAATCTGAGCTTCATACGGAACTAGGTGGGTGAGGAAATCAGT
GGTCTGCTGCGTCCTCTT--------GC----GCGCGTGTGTGTGTGTATAAGGGCGCAAAACGAGCTGATCCCCCCACT
GAGTGTTACAAAGTAAAATTCTAGTGCTGAAAGTGTTCGTTCCAAAACTCCAGTTTAATTCGGCCCCAGTGCTCAGGCCT
TACCTGCAAAGCAAAAATCATAGTGTCCACTGTTCTCTGTCCTTAATTTGCGATATTCTGACTCAGAGGCTTATGTGCTT
AGCTGAGTTGAATTCATGTGATTGGTCATGCAGAGGTTGGATGAGATGGGTGTAGAAATCATTCCTGTTGATGCGGGTAT
CAAGGATTTCAATGTCGTCGAACAAGGTGATGTTGTTGTGTTGCCTGCATTTGGAGCTGCTGTGGAGGAGATGTACACGC
TAAATGAGAAGAAAGTGCAGATTGTTGATACGACCTG-CCACTTGGGTTTCAAAGGTAAATTTTGTTTTTGAGGATCTCC
CCTTTGCGTTCTCCCTTTTATACGACTT-GCGATCGGCTGCCGATCGCTGTTTCTCGAAAGTAAAAAGGCTTACGATATC
AAGCTGATGAAGATCATTATTCAATATAGGTCTGGAACATGGTCGAAAAGCACAAGAAGAGTGAATATACTTCAATTATT
CACGGAAAATATTCCCATGAAGAAACTGTTGCCACTGCTTCTTTTGCAGGAAAGTACATCATTGTGAAGAATATGACAGA
GGTACATCGAACGAATTTTATGTTTTGCTGTTCTTTCGACTTCGTATCA-AACA-TGATCA-GAGATAAGAAAGTTGAAA
TGTTTTGAATAGGCGACCTATGTGTGTGATTATATACTTGGTGGCCAACTTGATGGGTCTAGCTCAAC------------
----------------------------------------------
>tg_s1_1_17_aligned_consensus Alignment of 4 sequences: tg_s1_1_17_A0159F_A07.ab1, tg_s1_1_17_A0160R_A10.ab1 (reversed), tg_s1_1_17_M13_Forward_A01.ab1, tg_s1_1_17_M13_Reverse_A04.ab1 (reversed)
---------------------------------------------CAGGCGATGTGATCAAGACGCTCAAGGAGAACGGC
GACCAGTACACCTGGGGCCCCGTCACCGTGAAGCTCGCGGAGGCCTACGGATTCG-GGCTGGGGCGTCGAGCGTGCCGTG
CAGATCGCGTACGAGGCGCGCAAGCAGTTCCCCGAGGAGCGCATCTGGCTCACAAACGAAATCATTCACAACCCCACCGT
CAACAAGGTAACCGTATCCGAAATCTGTCAACTCTAAGAATCTGAGCTTCATACGGAACTAGGTGGGTGAGGAAATCAGT
GGTCTGCTGCGTCCTCTT--------GC----GCGCGTGTGTGTGTGTATAAGGGCGCAAAACGAGCTGATCCCCCCACT
GAGTGTTACAAAGTAAAATTCTAGCGCTGAAAGTGTTCATTCCAAAACTCCAGTTTAATTCGGCCCCAGTGCTCAGGCCT
TACCTGCAAAGCAAAAATCATAGTGTCCACTGTTCTCTGTCCTTAATTTGTGATACTCTGATTCAGAGGTTTATGTGCTT
AGCTGAGTTGAATTCATGTGATTGGTCATGCAGAGGTTGGATGAGATGGGTGTAGAAATCATTCCTGTTGATGCGGGTAT
CAAGGATTTCAATGTAGTCGAACAAGGTGATGTTGTTGTGTTGCCTGCATTTGGAGCTGCTGTGGAGGAGATGTACACGC
TAAATGATAAGAAAGTGCAGATTGTTGATACGACCTG-CC-CTTGGGTTTCAAAGGTGAATTTTGCTTTTGAAGACCTCT
CC-TTGCATTCTTCCTTTTATACCACTTGGCGATCGGCTGCTGATCGATGTTTCTCGAAAGTAAAAAGACTTACTATATC
AGGCTGATGAGGTCCATTATTCAATATAGGTCTGGAACATGGTCGAAAAGCACAAGAAGAGTGAATATACTTCAATTATT
CATGGAAAATATTCCCACGAAGAAACTGTTGCCACTGCTTCTTTTGCAGGAAAGTACATCATTGTGAAGAATATGACAGA
GGTACATCTAACGAATTTTATGTGTTGCTGTTCTTTGGACTT--------------------------------------
--------------------------------------------------------------------------------
----------------------------------------------
>tg_s1_2f_aligned_consensus Alignment of 4 sequences: 2f_A0159F_D03.ab1, 2f_A0160R_D03.ab1 (reversed), 2f_M13_Forward_D03.ab1, 2f_M13_Reverse_D03.ab1 (reversed)
---------------------------------------------CAGGCGATGTGATCAAGACGCTCAAGGAGAACGGC
GACCAGTACACCTGGGGCCCCGTCACCGTGAAGCTCGCGGAGGCCTACGGATTCG-GGCTGGGGCGTCGAGCGTGCCGTG
CAGATCGCGTACGAGGCGCGCAAGCAGTTCCCCGAGGAGCGCATCTGGCTCACAAACGAAATCATTCACAACCCCACCGT
CAACAAGGTAACCGTATCCGAAATCTGTCAACTCTAAGAATCTGAGCTTCATACGGAACTAGGTGGGTGAGGAAATCAGT
GGTCTGCTGCGTCCTCTT--------GC----GCGC--GTGTGTGTGTATAAGGGCGCAAAACGAGCTGATCCCCCCACT
GAGTGTTACAAAGTAAAATTCTAGTGCTGAAAGTGTTCGTTCCAAAACTCCAGTTTAATTCGGCCCCAGTGCTCAGGCCT
TACCTGCAAAGCAAAAATCATAGTGTCCACTGTTCTCTGTCCTTAATTTGCGATATTCTGACTCAGAGGCTTATGTGCTT
A-------------------------------------------------------------------------------
--------------------------------------------------------------------------------
--------------------------------------------------------------------------------
--------------------------------------------------------------------------------
--------------------------------------------------------------------------------
------------------------------------GCTTCTTTTGCAGGAAAGTACATCATTGTGAAGAATATGACAGA
GGTACATCGAACGAATTTTATGTTTTGCTGTTCTTTCGACTTCGTATCA-AACA-TGATCA-GAGATAAGAAAGTTGAAA
TGTTTTGAATAGGCGACCTATGTGTGTGATTATATACTTGGTGGCCAACTTGATGGGTCTAGCTCAAC------------
----------------------------------------------
>tg_s1_2_31_aligned_consensus Alignment of 4 sequences: tg_s1_2_31_A0159F_G03.ab1, tg_s1_2_31_A0160R_G03.ab1 (reversed), tg_s1_2_31_M13_Forward_20__G03.ab1, tg_s1_2_31_M13_Reverse_G03.ab1 (reversed)
---------------------------------------------CAGGCGATGTGATCAAGACGCTCAAGGAGAACGGC
GACCAGTACACCTGGGGCCCCGTCACCGTGAAGCTCGCGGAGGCCTACGGATTCG-GGCTGGGGCGTCGAGCGTGCCGTG
CAGATCGCGTACGAGGCGCGCAAGCAGTTCCCCGAGGAGCGCATCTGGCTCACAAACGAAATCATTCACAACCCCACCGT
CAACAAGGTAACCGTATCCGAAATCTGTCAACTCTAAGAATCTGAGCTTCATACGGAACTAGGTGGGTGAGGAAATCAGT
GGTCTGCTGCGTCCTCTT--------GC----GCGC--GTGTGTGTGTATAAGGGCGCAAAACGAGCTGATCCCCCCACT
GAGTGTTACAAAGTAAAATTCTAGTGCTGAAAGTGTTCGTTCCAAAACTCCAGTTTAATTCGGCCCCAGTGCTCAGGCCT
TACCTGCAAAGCAAAAATCATAGTGTCCACTGTTCTCTGTCCTTAATTTGCGATATTCTGACTCAGAGGCTTATGTGCTT
A-------------------------------------------------------------------------------
--------------------------------------------------------------------------------
--------------------------------------------------------------------------------
--------------------------------------------------------------------------------
--------------------------------------------------------------------------------
------------------------------------GCTTCTTTTGCAGGAAAGTACATCATTGTGAAGAATATGACAGA
GGTACATCGAACGAATTTTATGTTTTGCTGTTCTTTCGACTTCGTATCA-AACA-TGATCA-GAGATAAGAAAGTTGAAA
TGTTTTGAATAGGCGGCCTATGTGTGTGATTATATACTTGGTGGCCAACTTGATGGGTCTAGCTCAAC------------
----------------------------------------------
>tg_s1_2_28_aligned_consensus Alignment of 4 sequences: tg_s1_2_28_A0159F_D03.ab1, tg_s1_2_28_A0160R_D03.ab1 (reversed), tg_s1_2_28_M13_Forward_20__D03.ab1, tg_s1_2_28_M13_Reverse_D03.ab1 (reversed)
---------------------------------------------CAGGCGATGTGATCAAGACGCTCAAGGAGAACGGC
GACCAGTACACCTGGGGCCCCGTCACCGTGAAGCTCGCGGAGGCCTACGGATTCG-GGCTGGGGCGTCGAGCGTGCCGTG
CAGATCGCGTACGAGGCGCGCAAGCAGTTCCCCGAGGAGCGCATCTGGCTCACAAACGAAATCATTCACAACCCCACCGT
CAACAAGGTAACCGTATCCGAAATCTGTCAACTCTAAGAATCTGAGCTTCATACGGAACTAGGTGGGTGAGGAAATCAGT
GGTCTGCTGCGTCCTCTT--------GC----GCGC--GTGTGTGTGTATAAGGGCGCAAAACGAGCTGATCCCCCCACT
GAGTGTTACAAAGTAAAATTCTAGTGCTGAAAGTGTTCGTTCCAAAACTCCAGTTTAATTCGGCCCCAGTGCTCAGGCCT
TACCTGCAAAGCAAAAATCATAGTGTCCACTGTTCTCTGTCCTTAATTTGCGATATTCTGACTCAGAGGCTTATGTGCTT
A-------------------------------------------------------------------------------
--------------------------------------------------------------------------------
--------------------------------------------------------------------------------
--------------------------------------------------------------------------------
--------------------------------------------------------------------------------
------------------------------------GCTTCTTTTGCAGGAAAGTACATCATTGTGAAGAATATGACAGA
GGTACATCGAACGAATTTTATGTTTTGCTGTTCTTTCGACTTCGTATCA-AACA-TGATCA-GAGATAAGAAAGTTGAAA
TGTTTTGAATAGGCGGCCTATGTGTGTGATTATATACTTGGTGGCCAACTTGATGGGTCTAGCTCAAC------------
----------------------------------------------
>wt_s1_13i_aligned_consensus Alignment of 4 sequences: 13i_A0159F_B07.ab1, 13i_A0160R_B07.ab1 (reversed), 13i_M13_Forward_B07.ab1, 13i_M13_Reverse_B07.ab1 (reversed)
---------------------------------------------CAGGCGATGTGATCAAGACGCTCAAGGATAACGGC
AACCAGTACACATGGGGCCCCGTCACCGTGAAGCTCGCGGAGGCCTACGGATTC--TGCTGGGGCGTCGAGCGCGCCGTG
CAGATCGCGTACGAGGCGCGCAAGCAGTTCCCCGAGGAGCGCATCTGGCTCACCAACGAAATCATTCACAACCCCACCGT
CAACAAGGTAACCGTATCCGAAATCTGTCAACTCTAAGAATCTGAGCTTCATACGGAACTAGGTGGGTGAGGAAATCAGT
GGTCTGCTGCGTCCTCTT--------GT--------------------GTAAGGGCGCAGAACGAGCTGATG-CCCGACT
GAGTGTTACAAAGTAAAATTCTAGCGCTGAAAGTGTTCGTTCCAAAACTCCAGTTTAATTCGGCCCCAGTGCTCAGGCCT
TACCTGCAAAGCAAAAATC--AGTGTCCACTGTTCTCTGTCCTTAATTTGTGATACTCTGATTCAGAGGCTTATGTGCTT
AGCTGAGTTGAATTCATGTGATTGGTCATGCAGAGGTTGGATGAGATGGGTGTAGAAATCATTCCTGTTGATGCGGGTAT
CAAGGATTTCAATGTAGTCGAACAAGGTGATGTTGTTGTGTTGCCTGCATTTGGAGCTGCTGTGGAGGAAATGTACACGC
TAAATGAGAAGAAAGTGCAGATTGTTGATACGACCTG-CC-CTTGGGTTTCAAAGGTGAATTTTGCTTTTGAAGACCTCT
CC-TTGCATTCTTCCTTTTATACCACTTGGCGATCGGCTGGTGATCGATGTTTCTCGAAAGTAAAAAGACTTACTATATC
AGGCTGATGAGGTCCATTATTCAATATAGGTCTGGAACATGGTCGAAAAGCACAAGAAGAGTGAATATACTTCAATTATT
CATGGGAAATATTCCCACGAAGAAACTGTTGCCACTGCTTCTTTTGCAGGAAAGTACATCATTGTGAAGAATATGACAGA
GGTACATCTAACGAATTTTATGTGTTGCTGTTCTTTGGACTT--------------------------------------
--------------------------------------------------------------------------------
----------------------------------------------
>wt_s1_13h_aligned_consensus Alignment of 4 sequences: 13h_A0159F_A07.ab1, 13h_A0160R_A07.ab1 (reversed), 13h_M13_Forward_A07.ab1, 13h_M13_Reverse_A07.ab1 (reversed)
---------------------------------------------CAGGCGATGTGATCAAGACGCTCAAGGATAACGGC
AACCAGTACACATGGGGCCCCGTCACCGTGAAGCTCGCGGAGGCCTACGGATTC--TGCTGGGGCGTCGAGCGCGCCGTG
CAGATCGCGTACGAGGCGCGCAAGCAGTTCCCCGAGGAGCGCATCTGGCTCACCAACGAAATCATTCACAACCCCACCGT
CAACAAGGTAACCGTATCCGAAATCTGTCAACTCTAAGAATCTGAGCTTCATACGGAACTAGGTGGGTGAGGAAATCAGT
GGTCTGCTGCGTCCTCTT--------GT--------------------GTAAGGGCGCAGAACGAGCTGATG-CCCGACT
GAGTGTTACAAAGTAAAATTCTAGCGCTGAAAGTGTTCGTTCCAAAACTCCAGTTTAATTCGGCCCCAGTGCTCAGGCCT
TACCTGCAAAGCAAAAATC--AGTGTCCACTGTTCTCTGTCCTTAATTTGTGATACTCTGATTCAGAGGCTTATGTGCTT
AGCTGAGTTGAATTCATGTGATTGGTCATGCAGAGGTTGGATGAGATGGGTGTAGAAATCATTCCTGTTGATGCGGGTAT
CAAGGATTTCAATGTAGTCGAACAAGGTGATGTTGTTGTGTTGCCTGCATTTGGAGCTGCTGTGGAGGAAATGTACACGC
TAAATGAGAAGAAAGTGCAGATTGTTGATACGACCTG-CC-CTTGGGTTTCAAAGGTGAATTTTGCTTTTGAAGACCTCT
CC-TTGCATTCTTCCTTTTATACCACTTGGCGATCGGCTGGTGATCGATGTTTCTCGAAAGTAAAAAGACTTACTATATC
AGGCTGATGAGGTCCATTATTCAATATAGGTCTGGAACATGGTCGAAAAGCACAAGAAGAGTGAATATACTTCAATTATT
CATGGGAAATATTCCCACGAAGAAACTGTTGCCACTGCTTCTTTTGCAGGAAAGTACATCATTGTGAAGAATATGACAGA
GGTACATCTAACGAATTTTATGTGTTGCTGTTCTTTGGACTT--------------------------------------
--------------------------------------------------------------------------------
----------------------------------------------
>wt_s1_13_47_aligned_consensus Alignment of 4 sequences: wt_s1_13_47_A0159F_H10.ab1, wt_s1_13_47_A0160R_H10.ab1 (reversed), wt_s1_13_47_Mwt_s1_13_Forward__-20__H10.ab1, wt_s1_13_47_Mwt_s1_13_Reverse_H10.ab1 (reversed)
---------------------------------------------CAGGCGATGTGATCAAGACGCTCAAGGAGAACGGC
GACCAGTACACCTGGGGCCCCGTCACCGTGAAGCTCGCGGAGGCCTACGGATTC--TGCTGGGGCGTCGAGCGTGCCGTG
CAGATCGCGTACGAGGCGCGCAAGCAGTTCCCCGAGGAGCGCATTTGGCTCACCAACGAAATCATTCACAACCCCACCGT
CAACAAGGTAACCGTATCCGAAATCTGTCAACTCTAAGAATCTGAGCTTCATACGGAACTAGGTGGGTGAGGAAATCAGT
GGTCTGCTGCGTCCTCTT--------GT--------------------GTAGGGGCGCAGAACGAGCTGATG-CCCGACT
GAGTGTTACAAAGTAAAATTCTAGCGCTGAAAGTGTTCGTTCCAAAACTCCAGTTTAATTCGGCCCCAATGCTCAGGCCT
TACCTGCAAAGCAAAAATC--AGTGTCCACTGTTCTCTGTCCTTAATTTGTGATACTCTGATTCAGAGGCTTATGTGCTT
AGCTGAGTTGAATTCATGTGATTGGTCATGCAGAGGTTGGATGAGATGGGTGTAGAAATCATTCCTGTTGATGCGGGTAT
CAAGGATTTCAATGTAGTCGAACAAGGTGATGTTGTTGTGTTGCCTGCATTTGGAGCTGCTGTGGAGGAAATGTACACGC
TAAATGAGAAGAAAGTGCAGATTGTTGATACGACCTG-CC-CTTGGGTTTCAAAGGTGAATTTTGCTTTTGAAGACCTCT
CC-TTGCATTCTTCCTTTTATACCACTTGGCGATCGGCTGGTGATCGATGTTTCTCGAAAGTAAAAAGACTTACTATATC
AGGCTGATGAGGTCCATTATTCAATATAGGTCCGGAACATGGTCGAAAAGCACAAGAAGAGTGAATATACTTCAATTATT
CATGGGAAATATTCCCACGAAGAAACTGTTGCCACTGCTTCTTTTGCAGGAAAGTACATCATTGTGAAGAATATGACAGA
GGTACATCTAACGAATTTTATGTGTTGCTGTTCTTTGGACTT--------------------------------------
--------------------------------------------------------------------------------
----------------------------------------------
>wt_s1_13_44_aligned_consensus Alignment of 4 sequences: wt_s1_13_44_A0159F_G10.ab1, wt_s1_13_44_A0160R_G10.ab1 (reversed), wt_s1_13_44_Mwt_s1_13_Forward__-20__G10.ab1, wt_s1_13_44_Mwt_s1_13_Reverse_G10.ab1 (reversed)
---------------------------------------------CAGGCGATGTGATCAAGACGCTCAAGGATAACGGC
AACCAGTACACATGGGGCCCCGTCACCGTGAAGCTCGCGGAGGCCTACGGATTC--TGCTGGGGCGTCGAGCGCGCCGTG
CAGATCGCGTACGAGGCGCGCAAGCAGTTCCCCGAGGAGCGCATCTGGCTCACCAACGAAATCATTCACAACCCCACCGT
CAACAAGGTAACCGTATCCGAAATCTGTCAACTCTAAGAATCTGAGCTTCATACGGAACTAGGTGGGTGAGGAAATCAGT
GGTCTGCTGCGTCCTCTT--------GT--------------------GTAAGGGCGCAGAACGAGCTGATG-CCCGACT
GAGTGTTACAAAGTAAAATTCTAGCGCTGAAAGTGTTCGTTCCAAAACTCCAGTTTAATTCGGCCCCAGTGCTCAGGCCT
TACCTGCAAAGCAAAAATC--AGTGTCCACTGTTCTCTGTCCTTAATTTGTGATACTCTGATTCAGAGGCTTATGTGCTT
AGCTGAGTTGAATTCATGTGATTGGTCATGCAGAGGTTGGATGAGATGGGTGTAGAAATCATTCCTGTTGGTGCGGGTAT
CAAGGATTTCAATGTAGTCGAACAAGGTGATGTTGTTGTGTTGCCTGCATTTGGAGCTGCTGTGGAGGAGATGTACACGC
TAAATGAGAAGAAAGTGCAGATTGTTGATACGACCTG-CC-CTTGGGTTTCAAAGGTGAATTTTGCTTTTGAAGACCTCT
CC-TTGCATTCTTCCTTTTATACCACTTGGCGATCGGCTGCTGATCGATGTTTCTCGAAAGTAAAAAGACTTACTATATC
AGGCTGATGAGGTCCATTATTCAATATAGGTCTGGAACATGGTCGAAAAGCACAAGAAGAGTGAATATACTTCAATTATT
CATGGAAAATATTCCCACGAAGAAACTGTTGCCACTGCTTCTTTTGCAGGAAAGTACATCATTGTGAAGAATATGACAGA
GGTACATCTAACGAATTTTATGTGTTGCTGTTCTTTGGACTT--------------------------------------
--------------------------------------------------------------------------------
----------------------------------------------
>wt_s1_13_16_aligned_consensus Alignment of 4 sequences: wt_s1_13_16_A0159F_F08.ab1, wt_s1_13_16_A0160R_F11.ab1 (reversed), wt_s1_13_16_M13_Forward_F02.ab1, wt_s1_13_16_M13_Reverse_F05.ab1 (reversed)
---------------------------------------------CAGGCGATGTGATCAAGACGCTCAAGGATAACGGC
AACCAGTACACATGGGGCCCCGTCACCGTGAAGCTCGCGGAGGCCTACGGATTCT--GCTGGGGCGTCGAGCGCGCCGTG
CAGATCGCGTACGAGGCGCGCAAGCAGTTCCCCGAGGAGCGCATCTGGCTCACCAACGAAATCATTCACAACCCCACCGT
CAACAAGGTAACCGTATCCGAAATCTGTCAACTCTAAGAATCTGAGCTTCATACGGAACTAGGTGGGTGAGGAAATCAGT
GGTCTGCTGCGTCCTCTT--------GT--------------------GTAAGGGCGCAGAACGAGCTGATG-CCCGACT
GAGTGTTACAAAGTAAAATTCTAGCGCTGAAAGTGTTCGTTCCAAAACTCCAGTTTAATTCGGCCCCAGTGCTCAGGCCT
TACCTGCAAAGCAAAAATC--AGTGTCCACTGTTCTCTGTCCTTAATTTGTGATACTCTGATTCAGAGGCTTATGTGCTT
AGCTGAGTTGAATTCATGTGATTGGTCATGCAGAGGTTGGATGAGATGGGTGTAGAAATCATTCCTGTTGATGCGGGTAT
CAAGGATTTCAATGTAGTCGAACAAGGTGATGTTGTTGTGTTGCCTGCATTTGGAGCTGCTGTGGAGGAAATGTACACGC
TAAATGAGAAGAAAGTGCAGATTGTTGATACGACCTG-CC-CTTGGGTTTCAAAGGTGAATTTTGCTTTTGAAGATCTCC
CCTTTGCGTTCTCCCTTTTATACGACTT-GCGATCGGCTGCCGATCGCTGTTTCTCGAAAGTAAAAAGGCTTACGATATC
AAGCTGATGAAGATCATTATTCAATATAGGTCTGGAACATGGTCGAAAAGCACAAGAAGAGTGAATATACTTCAATTATT
CACGGAAAATATTCCCATGAAGAAACTGTTGCCACTGCTTCTTTTGCAGGAAAGTACATCATTGTGAAGAATATGACAGA
GGTACATCGAACGAATTTTATGTTTTGCTGTTCTTTCGACTTCGTATCA-AACA-TGATCA-GAGATAAGAAAGTTGAAA
TGTTTTGAATAGGCGACCTATGTGTGTGATTATATACTTGGTGGCCAACTTGATGGGTCTAGCTCAAC------------
----------------------------------------------
>wt_s1_13_24_aligned_consensus Alignment of 4 sequences: wt_s1_13_24_A0159F_B09.ab1, wt_s1_13_24_A0160R_B12.ab1 (reversed), wt_s1_13_24_M13_Forward_B03.ab1, wt_s1_13_24_M13_Reverse_B06.ab1 (reversed)
---------------------------------------------CAGGCGATGTGATCAAGACGCTCAAGGATAACGGC
AACCAGTACACATGGGGCCCCGTCACCGTGAAGCTCGCGGAGGCCTACGGATTC--TGCTGGGGCGTCGAGCGCGCCGTG
CAGATCGCGTACGAGGCGCGCAAGCAGTTCCCCGAGGAGCGCATCTGGCTCACCAACGAAATCATTCACAACCCCACCGT
CAACAAGGTAACCGTATCCGAAATCTGTCAACTCTAAGAATCTGAGCTTCATACGGAACTAGGTGGGTGAGGAAATCAGT
GGTCTGCTGCGTCCTCTT--------GT--------------------GTAAGGGCGCAGAACGAGCTGATG-CCCGACT
GAGTGTTACAAAGTAAAATTCTAGCGCTGAAAGTGTTCGTTCCAAAACTCCAGTTTAATTCGGCCCCAGTGCTCAGGCCT
TACCTGCAAAGCAAAAATC--AGTGTCCACTGTTCTCTGTCCTTAATTTGTGATACTCTGATTCAGAGGCTTATGTGCTT
AGCTGAGTTGAATTCATGTGATTGGTCATGCAGAGGTTGGATGAGGTGGGTGTAGAAATCATTCCTGTTGATGCGGGTAT
CAAGGATTTCAATGTAGTCGAACAAGGTGATGTTGTTGTGTTGCCTGCATTTGGAGCTGCTGTGGAGGAAATGTACACGC
TAAATGAGAAGAAAGTGCAGATTGTTGATACGACCTG-CC-CTTGGGTTTCAAAGGTGAATTTTGCTTTTGAAGACCTCT
CC-TTGCATTCTTCCTTTTACACCACTTGGCGATCGGCTGGTGATCGATGTTTCTCGAAAGTAAAAAGACTTACTATATC
AGGCTGATGAGGTCCATTATTCAATATAGGTCTGGAACATGGTCGAAAAGCACAAGAAGAGTGAATATACTTCAATTATT
CATGGGAAATATTCCCACGAAGAAACTGTTGCCACTGCTTCTTTTGCAGGAAAGTACATCATTGTGAAGAATATGACAGA
GGTACATCTAACGAATTTTATGCGTTGCTGTTCTTTGGACTT--------------------------------------
--------------------------------------------------------------------------------
----------------------------------------------
>wt_s1_13_19_aligned_consensus Alignment of 4 sequences: wt_s1_13_19_A0159F_A09.ab1, wt_s1_13_19_A0160R_A12.ab1 (reversed), wt_s1_13_19_M13_Forward_A03.ab1, wt_s1_13_19_M13_Reverse_A06.ab1 (reversed)
---------------------------------------------CAGGCGATGTGATCAAGACGCTCAAGGATAACGGC
AACCAGTACACATGGGGCCCCGTCACCGTGAAGCTCGCGGAGGCCTACGGATTC--TGCTGTGGCGTCGAGCGCGCCGTG
CAGATCGCGTACGAGGCGCGCAAGCAGTTCCCCGAGGAGCGCATCTGGCTCACCAACGAAATCATTCACAACCCCACCGT
CAACAAGGTAACCGTATCCGAAATCTGTCAACTCTAAGAATCTGAGCTTCATACGGAACTAGGTGGGTGAGGAAATCAGT
GGTCTGCTGCGTCCTCTT--------GT--------------------GTAAGGGCGCAGAACGAGCTGATG-CCCGACT
GAGTGTTACAAAGTAAAATTCTAGCGCTGAAAGTGTTCGTTCCAAAACTCCAGTTTAATTCGGCCCCAGTGCTCAGGCCT
TACCTGCAAAGCAAAAATC--AGTGTCCACTGTTCTCTGTCCTTAATTTGTGATACTCTGATTCAGAGGCTTATGTGCTT
AGCTGAGTTGAATTCATGTGATTGGTCATGCAGAGGTTGGATGAGATGGGTGTAGAAATCATTCCTGTTGATGCGGGTAT
CAAGGATTTCAATGTAGTCGAACAAGGTGATGTTGTTGTGTTGCCTGCATTTGGAGCTGCTGTGGAGGAAATGTACACGC
TAAATGAGAAGAAAGTGCAGATTGTTGATACGACCTG-CC-CTTGGGTTTCAAAGGTGAATTTTGCTTTTGAAGACCTCT
CC-TTGCATTCTTCCTTTTATACCACTTGGCGATCGGCTGGTGATCGATGTTTCTCGAAAGTAAAAAGACTTACTATATC
AGGCTGATGAGGTCCATTATTCAATATAGGTCTGGAACATGGTCGAAAAGCACAAGAAGAGTGAATATACTTCAATTATT
CATGGGAAATATTCCCACGAAGAAACTGTTGCCACTGCTTCTTTTGCGGGAAAGTACGTCATTGTGAAGAATATGACAGA
GGTACATCTAACGAATTTTATGTGTTGCTGTTCTTTGGACTT--------------------------------------
--------------------------------------------------------------------------------
----------------------------------------------
>tg_s1_16_g_aligned_consensus Alignment of 4 sequences: 16_g_A0159F_C08.ab1, 16_g_A0160R_C08.ab1 (reversed), 16_g_M13_Forward_C08.ab1, 16_g_M13_Reverse_C08.ab1 (reversed)
---------------------------------------------CAGGCGATGTGATCAAGACGCTCAAGGATAACGGC
AACCAGTACACATGGGGCCCCGTCACCGTGAAGCTCGCGGAGGCCTACGGATTC--GGCTGGGGCGTCGAGCGCGCCGTG
CAGATCGCGTACGAGGCGCGCAAGCAGTTCCCCGAGGAGCGCATCTGGCTCACCAACGAAATCATTCACAACCCCACCGT
CAACAAGGTAACCGTATCCGAAATCTGTCAACTCTAAGAATCTGAGCTTCATACGGAACTAGGTGGGTGAGGAAATCAGT
GGTCTGCTGCGTCCTCTT--------GT--------------------GTAAGGGCGCAGAACGAGCTGATG-CCCGACT
GAGTGTTACAAAGTAAAATTCTAGCGCTGAAAGTGTTCGTTCCAAAACTCCAGTTTAATTCGGCCCCAGTGCTCAGGCCT
TACCTGCAAAGCAAAAATC--AGTGTCCACTGTTCTCTGTCCTTAATTTGTGATACTCTGATTCAGAGGCTTATGTGCTT
AGCTGAGTTGAATTCATGTGATTGGTCATGCAGAGGTTGGATGAGATGGGTGTAGAAATCATTCCTGTTGATGCGGGTAT
CAAGGATTTCAATGTAGTCGAACAAGGTGATGTTGTTGTGTTGCCTGCATTTGGAGCTGCTGTGGAGGAAATGTACACGC
TAAATGAGAAGAAAGTGCAGATTGTTGATACGACCTG-CC-CTTGGGTTTCAAAGGTGAATTTTGCTTTTGAAGACCTCT
CC-TTGCATTCTTCCTTTTATACCACTTGGCGATCGGCCGGTGATCGATGTTTCTCGAAAGTAAAAAGACTTACTATATC
AGGCTGATGAGGTCCATTATTCAATATAGGTCTGGAACATGGTCGAAAAGCACAAGAAGAGTGAATATACTTCAATTATT
CATGGGAAATATTCCCACGAAGAAACTGTTGCCACTGCTTCTTTTGCAGGAAAGTACATCATTGTGAAGAATATGACAGA
GGTACATCTAACGAATTTTATGTGTTGCTGTTCTTTGGACTT--------------------------------------
--------------------------------------------------------------------------------
----------------------------------------------
>tg_s1_16_27_aligned_consensus Alignment of 4 sequences: tg_s1_16_27_A0159F_G09.ab1, tg_s1_16_27_A0160R_G09.ab1 (reversed), tg_s1_16_27_M13_Forward_20__G09.ab1, tg_s1_16_27_M13_Reverse_G09.ab1 (reversed)
---------------------------------------------CAGGCGATGTGATCAAGACGCTCAAGGATAACGGC
AACCAGTACACATGGGGCCCCGTCACCGTGAAGCTCGCGGAGGCCTACGGATTC--GGCTGGGGCGTCGAGCGCGCCGTG
CAGATCGCGTACGAGGCGCGCAAGCAGTTCCCCGAGGAGCGCATCTGGCTCACCAACGAAATCATTCACAACCCCACCGT
CAACAAGGTAACCGTATCCGAAATCTGTCAACTCTAAGAATCTGAGCTTCATACGGAACTAGGTGGGTGAGGAAATCAGT
GGTCTGCTGCGTCCTCTT--------GT--------------------GTAAGGGCGCAGAACGAGCTGATG-CCCGACT
GAGTGTTACAAAGTAAAATTCTAGCGCTGAAAGTGTTCGTTCCAAAACTCCAGTTTAATTCGGCCCCAGTGCTCAGGCCT
TACCTGCAAAGCAAAAATC--AGTGTCCACTGTTCTCTGTCCTTAATTTGTGATACTCTGATTCAGAGGCTTATGTGCTT
AGCTGAGTTGAATTCATGTGATTGGTCATGCAGAGGTTGGATGAGATGGGTGTAGAAATCATTCCTGTTGATGCGGGTAT
CAAGGATTTCAATGTAGTCGAACAAGGTGATGTTGTTGTGTTGCCTGCATTTGGAGCTGCTGTGGAGGAAATGTACACGC
TAAATGAGGAGAAAGTGCAGATTGTTGATACGACCTG-CC-CTTGGGTTTCAAAGGTGAATTTTGCTTTTGAAGACCTCT
CC-TTGCATTCTTCCTTTTATACCACTTGGCGATCGGCTGGTGATCGATGTTTCTCGAAAGTAAAAAGACTTACTATATC
AGGCTGATGAGGTCCATTATTCAATATAGGTCTGGAACATGGTCGAAAAGCACAAGAAGAGTGAATATACTTCAATTATT
CATGGGAAATATTCCCACGAAGAAACTGTTGCCACTGCTTCTTTTGCAGGAAAGTACATCATTGTGAAGAATATGACAGA
GGTACATCTAACGAATTTTATGTGTTGCTGTTCTTTGGACTT--------------------------------------
--------------------------------------------------------------------------------
----------------------------------------------
>tg_s1_16_26_aligned_consensus Alignment of 4 sequences: tg_s1_16_26_A0159F_F09.ab1, tg_s1_16_26_A0160R_F09.ab1 (reversed), tg_s1_16_26_M13_Forward_20__F09.ab1, tg_s1_16_26_M13_Reverse_F09.ab1 (reversed)
---------------------------------------------CAGGCGATGTGATCAAGACGCTCAAGGATAACGGC
AACCAGTACACATGGGGCCCCGTCACCGTGAAGCTCGCGGAGGCCTACGGATTC--GGCTGGGGCGTCGAGCGCGCCGTG
CAGATCGCGTACGAGGCGCGCAAGCAGTTCCCCGAGGAGCGCATCTGGCTCACCAACGAAATCATTCACAACCCCACCGT
CAACAAGGTAACCGTATCCGAAATCTGTCAACTCTAAGAATCTGAGCTTCATACGGAACTAGGTGGGTGAGGAAATCAGT
GGTCTGCTGCGCCCTCTT--------GT--------------------GTAAGGGCGCAGAACGAGCTGATG-CCCGACT
GAGTGTTACAAAGTAAAATTCTAGCGCTGAAAGTGTTCGTTCCAAAACTCCAGTTTAATTCGGCCCCAGTGCTCAGGCCT
TACCTGCAAAGCAAAAATC--AGTGTCCACTGTTCTCTGTCCTTAATTTGTGATACTCTGATTCAGAGGCTTATGTGCTT
AGCTGAGTTGAATTCATGTGATTGGTCATGCAGAGGTTGGATGAGATGGGTGTAGAAATCATTCCTGTTGATGCGGGTAT
CAAGGATTTCAATGTAGTCGAACAAGGTGATGTTGTTGTGTTGCCTGCATTTGGAGCTGCTGTGGAGGAAATGTACACGC
TAAATGGGAAGAAAGTGCAGATTGTTGATACGACCTG-CC-CTTGGGTTTCAAAGGTGAATTTTGCTTTTGAAGACCTCT
CC-TTGCATTCTTCCTTTTATACCACTTGGCGATCGGCTGGTGATCGATGTTTCTCGAAAGTAAAAAGACTTACTATATC
AGGCTGATGAGGTCCATTATTCAATATAGGTCTGGAACATGGTCGAAAAGCACAAGAAGAGTGAATATACTTCAATTATT
CATGGGAAATATTCCCACGAAGAAACTGTTGCCACTGCTTCTTTTGCAGGAAAGTACATCATTGTGAAGAATATGACAGA
GGTACATCTAACGAATTTTATGTGTTGCTGTTCTTTGGACTT--------------------------------------
--------------------------------------------------------------------------------
----------------------------------------------
>tg_s1_16_22_aligned_consensus Alignment of 4 sequences: tg_s1_16_22_A0159F_B09.ab1, tg_s1_16_22_A0160R_B09.ab1 (reversed), tg_s1_16_22_M13_Forward_20__B09.ab1, tg_s1_16_22_M13_Reverse_B09.ab1 (reversed)
---------------------------------------------CAGGCGATGTGATCAAGACGCTCAAGGATAACGGC
AACCAGTACACATGGGGCCCCGTCACCGTGAAGCTCGCGGAGGCCTACGGATTC--GGCTGGGGCGTCGAGCGCGCCGTG
CAGATCGCGTACGAGGCGCGCAAGCAGTTCCCCGAGGAGCGCATCTGGCTCACCAACGAAATCATTCACAACCCCACCGT
CAACAAGGTAACCGTATCCGAAATCTGTCAACTCTAAGAATCTGAGCTTCATACGGAACTAGGTGGGTGAGGAAATCAGT
GGTCTGCTGCGTCCTCTT--------GT--------------------GTAAGGGCGCAGAACGAGCTGATG-CCCGACT
GAGTGTTACAAAGTAAAATTCTAGCGCTGAAAGTGTTCGTTCCAAAACTCCAGTTTAATTCGGCCCCAGTGCTCAGGCCT
TACCTGCAAAGCAAAAATC--AGTGTCCACTGTTCTCTGTCCTTAATTTGTGATACTCTGATTCAGAGGCTTATGTGCTT
AGCTGAGTTGAATTCATGTGATTGGTCATGCAGAGGTTGGATGAGATGGGTGTAGAAATCATTCCTGTTGATGCGGGTAT
CAAGGATTTCAATGTAGTCGAACAAGGTGATGTTGTTGTGTTGCCTGCATTTGGAGCTGCTGTGGAGGAAATGTACACGC
TAAATGAGAAGAAAGTGCAGATTGTTGATACGACCTG-CC-CTTGGGTTTCAAAGGTGAATTTTGCTTTTGAAGACCTCT
CC-TTGCATTCTTCCTTTTATACCACTTGGCGATCGGCTGGTGATCGATGTTTCTCGAAAGTAAAAAGACTTACTATATC
AGGCTGATGAGGTCCATTATTCAATATAGGTCTGGAACATGGTCGAAAAGCACAAGAAGAGTGAATATACTTCAATTATT
CATGGGAAATATTCCCACGAAGAAACTGTTGCCACTGCTTCTTTTGCAGGAAAGTACATCATTGTGAAGAATATGACAGA
GGTACATCTAACGAATTTTATGTGTTGCTGTTCTTTGGACTT--------------------------------------
--------------------------------------------------------------------------------
----------------------------------------------
>tg_s1_16_17_aligned_consensus Alignment of 4 sequences: tg_s1_16_17_A0159F_E08.ab1, tg_s1_16_17_A0160R_E08.ab1 (reversed), tg_s1_16_17_M13_Forward_20__E08.ab1, tg_s1_16_17_M13_Reverse_E08.ab1 (reversed)
---------------------------------------------CAGGCGATGTGATCAAGACGCTCAAGGATAACGGC
AACCAGTACACATGGGGCCCCGTCACCGTGAAGCTCGCGGAGGCCTACGGATTC--GGCTGGGGCGTCGAGCGCGCCGTG
CAGATCGCGTACGAGGCGCGCAAGCAGTTCCCCGAGGAGCGCATCTGGCTCACCAACGAAATCATTCACAACCCCACCGT
CGACAAGGTAACCGTATCCGAAATCTGTCAACTCTAAGAATCTGAGCTTCATACGGAACTAGGTGGGTGAGGAAATCAGT
GGTCTGCTGCGTCCTCTT--------GT--------------------GTAAGGGCGCAGAACGAGCTGATG-CCCGACT
GAGTGTTACAAAGTAAAATTCTAGCGCTGAAAGTGTTCGTTCCAAAACTCCAGTTTAATTCGGCCCCAGTGCTCAGGCCT
TACCTGCAAAGCAAAAATC--AGTGTCCACTGTTCTCTGTCCTTAATTTGTGATACTCTGATTCAGAGGCTTATGTGCTT
AGCTGAGTTGAATTCATGTGATTGGTCATGCAGAGGTTGGATGAGATGGGTGTAGAAATCATTCCTGTTGATGCGGGTAT
CAAGGATTTCAATGTAGTCGAACAAGGTGATGTTGTTGTGTTGCCTGCATTTGGAGCTGCTGTGGAGGAAATGTACACGC
TAAATGAGAAGAAAGTGCAGATTGTTGATACGACCTG-CC-CTTGGGTTTCAAAGGTGAATTTTGCTTTTGAAGACCTCT
CC-TTGCATTCTTCCTTTTATACCACTTGGCGATCGGCTGGTGATCGATGTTTCTCGAAAGTAAAAAGACTTACTATATC
AGGCTGATGAGGTCCATTATTCAATATAGGTCTGGAACATGGTCGAAAAGCACAAGAAGAGTGAATATACTTCAATTATT
CATGGGAAATATTCCCACGAAGAAACTGTTGCCACTGCTTCTTTTGCAGGAAAGTACATCATTGTGAAGAATATGACAGA
GGTACATCTAACGAATTTTATGTGTTGCTGTTCTTTGGACTT--------------------------------------
--------------------------------------------------------------------------------
----------------------------------------------
>tg_s1_16_14_aligned_consensus Alignment of 4 sequences: tg_s1_16_14_A0159F_B08.ab1, tg_s1_16_14_A0160R_B08.ab1 (reversed), tg_s1_16_14_M13_Forward_20__B08.ab1, tg_s1_16_14_M13_Reverse_B08.ab1 (reversed)
---------------------------------------------CAGGCGATGTGATCAAGACGCTCAAGGATAACGGC
AACCAGTACACATGGGGCCCCGTCACCGTGAAGCTCGCGGAGGCCTACGGATTC--GGCTGGGGCGTCGAGCGCGCCGTG
CAGATCGCGTACGAGGCGCGCAAGCAGTTCCCCGAGGAGCGCATCTGGCTCACCAACGAAATCATTCACAACCCCACCGT
CAACAAGGTAACCGTATCCGAAATCTGTCAACTCTAAGAATCTGAGCTTCATACGGAACTAGGTGGGTGAGGAAATCAGT
GGTCTGCTGCGTCCTCTT--------GT--------------------GTAAGGGCGCAGAACGAGCTGATG-CCCGACT
GAGTGTTACAAAGTAAAATTCTAGCGCTGAAAGTGTTCGTTCCAAAACTCCAGTTTAATTCGGCCCCAGTGCTCAGGCCT
TACCTGCAAAGCAAAAATC--AGTGTCCACTGTTCTCTGTCCTTAATTTGTGATACTCTGATTCAGAGGCTTATGTGCTT
AGCTGAGTTGAATTCATGTGATTGGTCATGCAGAGGTTGGATGAGATGGGTGTAGAAATCATTCCTGTTGATGCGGGTAT
CAAGGATTTCAATGTAGTCGAACAAGGTGATGTTGTTGTGTTGCCTGCATTTGGAGCTGCTGTGGAGGAAATGTACACGC
TAAATGAGAAGAAAGTGCAGATTGTTGATACGACCTG-CC-CTTGGGTTTCAAAGGTGAATTTTGCTTTTGAAGACCTCT
CC-TTGCATTCTTCCTTTTATACCACTTGGCGATCGGCTGGTGATCGATGTTTCTCGAAAGTAAAAAGACTTACTATATC
AGGCTGATGAGGTCCATTATTCAATATAGGTCTGGAACATGGTCGAAAAGCACAAGAAGAGTGAATATACTTCAATTATT
CATGGGAAATATTCCCACGAAGAAACTGTTGCCACTGCTTCTTTTGCAGGAAAGTACATCATTGTGAAGAATATGACAGA
GGTACATCTAACGAATTTTATGTGTTGCTGTTCTTTGGACTT--------------------------------------
--------------------------------------------------------------------------------
----------------------------------------------
>tg_s1_16_9_aligned_consensus Alignment of 4 sequences: tg_s1_16_9_A0159F_E07.ab1, tg_s1_16_9_A0160R_E07.ab1 (reversed), tg_s1_16_9_M13_Forward_20__E07.ab1, tg_s1_16_9_M13_Reverse_E07.ab1 (reversed)
---------------------------------------------CAGGCGATGTGATCAAGACGCTCAAGGATAACGGC
AACCAGTACACATGGGGCCCCGTCACCGTGAAGCTCGCGGAGGCCTACGGATTC--GGCTGGGGCGTCGAGCGCGCCGTG
CAGATCGCGTACGAGGCGCGCAAGCAGTTCCCCGAGGAGCGCATCTGGCTCACCAACGAAATCATTCACAACCCCACCGT
CAACAAGGTAACCGTATCCGAAATCTGTCAACTCTAAGAATCTGAGCTTCATACGGAACTAGGTGGGTGAGGAAATCAGT
GGTCTGCTGCGTCCTCTT--------GT--------------------GTAAGGGCGCAGAACGAGCTGATG-CCCGACT
GAGTGTTACAAAGTAAAATTCTAGCGCTGAAAGTGTTCGTTCCAAAACTCCAGTTTAATTCGGCCCCAGTGCTCAGGCCT
TACCTGCAAAGCAAAAATC--AGTGTCCACTGTTCTCTGTCCTTAATTTGTGATACTCTGATTCAGAGGCTTATGTGCTT
AGCTGAGTTGAATTCATGTGATTGGTCATGCAGAGGTTGGATGAGATGGGTGTAGAAATCATTCCTGTTGATGCGGGTAT
CAAGGATTTCAATGTAGTCGAACAAGGTGATGTTGTTGTGTTGCCTGCATTTGGAGCTGCTGTGGAGGAAATGTACACGC
TAAATGAGAAGAAAGTGCAGATTGTTGATACGACCTG-CC-CTTGGGTTTCAAAGGTGAATTTTGCTTTTGAAGACCTCT
CC-TTGCATTCTTCCTTTTATACCACTTGGCGATCGGCTGGTGATCGATGTTTCTCGAAAGTAAAAAGACTTACTATATC
AGGCTGATGAGGTCCATTATTCAATATAGGTCTGGAACATGGTCGAAAAGCACAAGAAGAGTGAATATACTTCAATTATT
CATGGGAAATATTCCCACGAAGAAACTGTTGCCACTGCTTCTTTTGCAGGAAAGTACATCATTGTGAAGAATATGACAGA
GGTACATCTAACGAATTTTATGTGTTGCTGTTCTTTGGACTT--------------------------------------
--------------------------------------------------------------------------------
----------------------------------------------
>tg_s1_16_1_aligned_consensus Alignment of 4 sequences: tg_s1_16_1_A0159F_E07.ab1, tg_s1_16_1_A0160R_E07.ab1 (reversed), tg_s1_16_1_M13_Forward__-20__E07.ab1, tg_s1_16_1_M13_Reverse_E07.ab1 (reversed)
---------------------------------------------CAGGCGATGTGATCAAGACGCTCAAGGATAACGGC
AACCAGTACACATGGGGCCCCGTCACCGTGAAGCTCGCGGAGGCCTACGGATTC--GGCTGGGGCGTCGAGCGCGCCGTG
CAGATCGCGTACGAGGCGCGCAAGCAGTTCCCCGAGGAGCGCATCTGGCTCACCAACGAAATCATTCACAACCCCACCGT
CAACAAGGTAACCGTATCCGAAATCTGTCAACTCTAAGAATCTGAGCTTCATACGGAACTAGGTGGGTGAGGAAATCAGT
GGTCTGCTGCGTCCTCTT--------GT--------------------GTAAGGGCGCAGAACGAGCTGATG-CCCGACT
GAGTGTTACAAAGTAAAATTCTAGCGCTGAAAGTGTTCGTTCCAAAACTCCAGTTTAATTCGGCCCCAGTGCTCAGGCCT
TACCTGCAAAGCAAAAATC--AGTGTCCACTGTTCTCTGTCCTTAATTTGTGATACTCTGATTCAGAGGCTTATGTGCTT
AGCTGAGTTGAATTCATGTGATTGGTCATGCAGAGGTTGGATGAGATGGGTGTAGAAATCATTCCTGTTGATGCGGGTAT
CAAGGATTTCAATGTAGTCGAACAAGGTGATGTTGTTGTGTTGCCTGCATTTGGAGCTGCTGTGGAGGAAATGTACACGC
TAAATGAGAAGAAAGTGCAGATTGTTGATACGACCTG-CC-CTTGGGTTTCAAAGGTGAATTTTGCTTTTGAAGACCTCT
CC-TTGCATTCTTCCTTTTATACCACTTGGCGATCGGCTGGTGATCGATGTTTCTCGAAAGTAAAAAGACTTACTATATC
AGGCTGATGAGGTCCATTATTCAATATAGGTCTGGAACATGGTCGAAAAGCACAAGAAGAGTGAATATACTTCAATTATT
CATGGGAAATATTCCCACGAAGAAACTGTTGCCACTGCTTCTTTTGCAGGAAAGTACATCATTGTGAAGAATATGACAGA
GGTACATCTAACGAATTTTATGTGTTGCTGTTCTTTGGACTT--------------------------------------
--------------------------------------------------------------------------------
----------------------------------------------
>tg_s1_11_f_aligned_consensus_(reversed) Alignment of 2 sequences: 11_f_A0160R_B05.ab1, 11_f_M13_Forward_B05.ab1 (reversed)
----------------------------CTGCAGAATTCGCCCTTCAGGCGATGTGATCAAGACGCTCAAGGATAACGGC
AACCAGTACACATGGGGCCCCGTCACCGTGAAGCTCGCGGAGGCCTACGGATTC--GGCTGGGGCGTCGAGCGCGCCGTG
CAGATCGCGTACGAGGCGCGCAAGCAGTTCCCCGAGGAGCGCATCTGGCTCACCAACGAAATCATTCACAACCCCACCGT
CAACAAGGKAACCGTATCCGAAATCTGTCAACTCTAAGAATCTGAGCTTCATACGGAACTAGGTGGGTGAGGAAATCAGT
GGTCTGCTGCGTCCTCTT--------GT--------------------GTAAGGGCGCAGAACGAGCTGATG-CCCGACT
GAGTGTTACAAAGTAAAATTCTAGCGCTGAAAGTGTTCGTTCCAAAACTCCAGTTTAATTCGGCCCCAGTGCTCAGGCCT
TACCTGCAAAGCAAAAATC--AGTGTCCACTGTTCTCTGTCCTTAATTTGTGATACTCTGATTCAGAGGCTTATGTGCTT
AGCTGAGTTGAATTCATGTGATTGGCCATGCAGAGGTTGGATGAGATGGGTGTAGAAATCATTCCTGTTGATGCGGGTAT
CAAGGATTTCAATGTAGTCGAACAAGGTGATGTTGTTGTGTTGCCTGCATTTGGAGCTGCTGTGGAGGAAATGTACACGC
TAAATGAGAAGAAAGTGCAGATTGTTGATACGACCTG-CC-CTTGGGTTTCAAAGGTGAATTTTGCTTTTGAAGACCTCT
CC-TTGCATTCTTCCTTTTATACCACTTGGCGATCGGCTGGTGATCGATGTTTCTCGAAAGTAAAAAGACTTACTATATC
AGGCTGATGAGGTCCATTATTCAATATAGGTCTGGAACATGGTCGAAAAGCACAAGAAGAGTGAATATACTTCAATTATT
CATGGGAAATATTCCCACGAAGAAACTGTTGCCACTGCTTCTTTTGCAGGAAAGTACATCATTGTGAAGAATATGACAGA
GGTACATCTAACGAATTTTATGTGTTGCTGTTCTTTGGACTTTGTATCG-AACA-TGA----------------------
--------------------------------------------------------------------------------
----------------------------------------------
>tg_s1_11_d_aligned_consensus Alignment of 4 sequences: 11_d_A0159F_H04.ab1, 11_d_A0160R_H04.ab1 (reversed), 11_d_M13_Forward_H04.ab1, 11_d_M13_Reverse_H04.ab1 (reversed)
---------------------------------------------CAGGCGATGTGATCAAGACGCTCAAGGATAACGGC
AACCAGTACACATGGGGCCCCGTCACCGTGAAGCTCGCGGAGGCCTACGGATTC--GGCTGGGGCGTCGAGCGCGCCGTG
CAGATCGCGTACGAGGCGCGCAAGCAGTTCCCCGAGGAGCGCATCTGGCTCACCAACGAAATCATTCACAACCCCACCGT
CAACAAGGTAACCGTATCCGAAATCTGTCAACTCTAAGAATCTGAGCTTCATACGGAACTAGGTGGGTGAGGAAATCAGT
GGTCTGCTGCGTCCTCTT--------GT--------------------GTAAGGGCGCAGAACGAGCTGATG-CCCGACT
GAGTGTTACAAAGTAAAATTCTAGCGCTGAAAGTGTTCGTTCCAAAACTCCAGTTTAATTCGGCCCCAGTGCTCAGGCCT
TACCTGCAAAGCAAAAATC--AGTGTCCACTGTTCTCTGTCCTTAATTTGTGATACTCTGATTCAGAGGCTTATGTGCTT
AGCTGAGTTGAATTCATGTGATTGGTCATGCAGAGGTTGGATGAGATGGGTGTAGAAATCATTCCTGTTGATGCGGGTAT
CAAGGATTTCAATGTAGTCGAACAAGGTGATGTTGTTGTGTTGCCTGCATTTGGAGCTGCTGTGGAGGAAATGTACACGC
TAAATGAGAAGAAAGTGCAGATTGTTGATACGACCTG-CC-CTTGGGTTTCAAAGGTGAATTTTGCTTTTGAAGACCTCT
CC-TTGCATTCTTCCTTTTATACCACTTGGCGATCGGCTGGTGATCGATGTTTCTCGAAAGTAAAAAGACTTACTATATC
AGGCTGATGAGGTCCATTATTCAATATAGGTCTGGAACATGGTCGAAAAGCACAAGAAGAGTGAATATACTTCAATTATT
CATGGGAAATATTCCCACGAAGAAACTGTTGCCACTGCTTCTTTTGCAGGAAAGTACATCATTGTGAAGAATATGACAGA
GGTACATCTAACGAATTTTATGTGTTGCTGTTCTTTGGACTT--------------------------------------
--------------------------------------------------------------------------------
----------------------------------------------
>tg_s1_11_b_aligned_consensus Alignment of 4 sequences: 11_b_A0159F_F04.ab1, 11_b_A0160R_F04.ab1 (reversed), 11_b_M13_Forward_F04.ab1, 11_b_M13_Reverse_F04.ab1 (reversed)
---------------------------------------------CAGGCGATGTGATCAAGACGCTCAAGGATAACGGC
AACCAGTACACATGGGGCCCCGTCACCGTGAAGCTCGCGGAGGCCTACGGATTC--GGCTGGGGCGTCGAGCGCGCCGTG
CAGATCGCGTACGAGGCGCGCAAGCAGTTCCCCGAGGAGCGCATCTGGCTCACCAACGAAATCATTCACAACCCCACCGT
CAACAAGGTAACCGTATCCGAAATCTGTCAACTCTAAGAATCTGAGCTTCATACGGAACTAGGTGGGTGAGGAAATCAGT
GGTCTGCTGCGTCCTCTT--------GT--------------------GTAAGGGCGCAGAACGAGCTGATG-CCCGACT
GAGTGTTACAAAGTAAAATTCTAGCGCTGAAAGTGTTCGTTCCAAAACTCCAGTTTAATTCGGCCCCAGTGCTCAGGCCT
TACCTGCAAAGCAAAAATC--AGTGTCCACTGTTCTCTGTCCTTAATTTGTGATACTCTGATTCAGAGGCTTATGTGCTT
AGCTGAGTTGAATTCATGTGATTGGTCATGCAGAGGTTGGATGAGATGGGTGTAGAAATCATTCCTGTTGATGCGGGTAT
CAAGGATTTCAATGTAGTCGAACAAGGTGATGTTGTTGTGTTGCCTGCATTTGGAGCTGCTGTGGAGGAAATGTACACGC
TAAATGAGAAGAAAGTGCAGATTGTTGATACGACCTG-CC-CTTGGGTTTCAAAGGTGAATTTTGCTTTTGAAGACCTCT
CC-TTGCATTCTTCCTTTTATACCACTTGGCGATCGGCTGGTGATCGATGTTTCTCGAAAGTAAAAAGACTTACTATATC
AGGCTGATGAGGTCCATTATTCAATATAGGTCTGGAACATGGTCGAAAAGCACAAGAAGAGTGAATATACTTCAATTATT
CATGGGAAATATTCCCACGAAGAAACTGTTGCCACTGCTTCTTTTGCAGGAAAGTACATCATTGTGAAGAATATGACAGA
GGTACATCTAACGAATTTTATGTGTTGCTGTTCTTTGGACTT--------------------------------------
--------------------------------------------------------------------------------
----------------------------------------------
>tg_s1_11_29_aligned_consensus Alignment of 4 sequences: tg_s1_11_29_A0159F_C07.ab1, tg_s1_11_29_A0160R_C07.ab1 (reversed), tg_s1_11_29_M13_Forward__-20__C07.ab1, tg_s1_11_29_M13_Reverse_C07.ab1 (reversed)
---------------------------------------------CAGGCGATGTGATCAAGACGCTCAAGGATAACGGC
AACCAGTACACATGGGGCCCCGTCACCGTGAAGCTCGCGGAGGCCTACGGATTC--GGCTGGGGCGTCGAGCGCGCCGTG
CAGATCGCGTACGAGGCGCGCAAGCAGTTCCCCGAGGAGCGCATCTGGCTCACCAACGAAATCATTCACAACCCCACCGT
CAACAAGGTAACCGTATCCGAAATCTGTCAACCCTAAGAATCTGAGCTTCATACGGAACTAGGTGGGTGAGGAAATCAGT
GGTCTGCTGCGTCCTCTT--------GT--------------------GTAAGGGCGCAGAACGAGCTGATG-CCCGACT
GAGTGTTACAAAGTAAAATTCTAGCGCTGAAAGTGTTCGTTCCAAAACTCCAGTTTAATTCGGCCCCAGTGCTCAGGCCT
TACCTGCAAAGCAAAAATC--AGTGTCCACTGTTCTCTGTCCTTAATTTGTGATACTCTGATTCAGAGGCTTATGTGCTT
AGCTGAGTTGAATTCATGTGATTGGTCATGCAGAGGTTGGATGAGATGGGTGTAGAAATCATTCCTGTTGATGCGGGTAT
CAAGGATTTCAATGTAGTCGAACAAGGTGATGTTGTTGTGTTGCCTGCATTTGGAGCTGCTGTGGAGGTAATGTACACGC
TAAATGAGAAGAAAGTGCAGATTGTTGATACGACCTG-CC-CTTGGGTTTCAAAGGTGAATTTTGCTTTTGAAGACCTCT
CC-TTGCATTCTTCCTTTTATACCACTTGGCGATCGGCTGGTGATCGATGTTTCTCGAAAGTAAAAAGACTTACTATATC
AGGCTGATGAGGTCCATTATTCAATATAGGTCTGGAACATGGTCGAAAAGCACAAGAAGAGTGAATATACTTCAATTATT
CATGGGAAATATTCCCACGAAGAAACTGTTGCCACTGCTTCTTTTGCAGGAAAGTACATCATTGTGAAGAATATGACAGA
GGTACATCTAACGAATTTTATGTGTTGCTGTTCTTTGGACTT--------------------------------------
--------------------------------------------------------------------------------
----------------------------------------------
>tg_s1_11_28_aligned_consensus Alignment of 4 sequences: tg_s1_11_28_A0159F_B07.ab1, tg_s1_11_28_A0160R_B07.ab1 (reversed), tg_s1_11_28_M13_Forward__-20__B07.ab1, tg_s1_11_28_M13_Reverse_B07.ab1 (reversed)
---------------------------------------------CAGGCGATGTGATCAAGACGCTCAAGGATAACGGC
AACCAGTACACATGGGGCCCCGTCACCGTGAAGCTCGCGGAGGCCTACGGATTC--GGCTGGGGCGTCGAGCGCGCCGTG
CAGATCGCGTACGAGGCGCGCAAGCAGTTCCCCGAGGAGCGCATCTGGCTCACCAACGAAATCATTCACAACCCCACCGT
CAACAAGGTAACCGTATCCGAAATCTGTCAACTCTAAGAATCTGAGCTTCATACGGAACTAGGTGGGTGAGGAAATCAGT
GGTCTGCTGCGTCCTCTT--------GT--------------------GTAAGGGCGCAGAACGAGCTGATG-CCCGACT
GAGTGTTACAAAGTAAAATTCTAGCGCTGAAAGTGTTCGTCCCAAAACTCCAGTTTAATTCGGCCCCAGTGCTCAGGCCT
TACCTGCAAAGCAAAAATC--AGTGTCCACTGTTCTCTGTCCTTAATTTGTGATACTCTGATTCAGAGGCTTATGTGCTT
AGCTGAGTTGAATTCATGTGATTGGTCATGCAGAGGTTGGATGAGATGGGTGTAGAAATCATTCCTGTTGATGCGGGTAT
CAAGGATTTCAATGTAGTCGAACAAGGTGATGTTGTTGTGTTGCCTGCATTTGGAGCTGCTGTGGAGGAAATGTACACGC
TAAATGAGAAGAAAGTGCAGATTGTTGATACGACCTG-CC-CTTGGGTTTCAAAGGTGAATTTTGCTTTTGAAGACCTCT
CC-TTGCATTCTTCCTTTTATACCACTTGGCGATCGGCTGGTGATCGATGTTTCTCGAAAGTAAAAAGACTTACTATATC
AGGCTGATGAGGTCCATTATTCAATATAGGTCTGGAACATGGTCGAAAAGCACAAGAAGAGTGAATATACTTCAATTATT
CATGGGAAATATTCCCACGAAGAAACTGTTGCCACTGCTTCTTTTGCAGGAAAGTACATCATTGTGAAGAATATGACAGA
GGTACATCTAACGAATTTTATGTGTTGCTGTTCTTTGGACTT--------------------------------------
--------------------------------------------------------------------------------
----------------------------------------------
>tg_s1_11_25_aligned_consensus Alignment of 4 sequences: tg_s1_11_25_A0159F_G06.ab1, tg_s1_11_25_A0160R_G06.ab1 (reversed), tg_s1_11_25_M13_Forward_20__G06.ab1, tg_s1_11_25_M13_Reverse_G06.ab1 (reversed)
---------------------------------------------CAGGCGATGTGATCAAGACGCTCAAGGATAACGGC
AACCAGTACACATGGGGCCCCGTCACCGTGAAGCTCGCGGAGGCCTACGGATTC--GGCTGGGGCGTCGAGCGCGCCGTG
CAGATCGCGTACGAGGCGCGCAAGCAGTTCCCCGAGGAGCGCATCTGGCTCACCAACGAAATCATTCACAACCCCACCGT
CAACAAGGTAACCGTATCCGAAATCTGTCAACTCTAAGAATCTGAGCTTCATACGGAACTAGGTGGGTGAGGAAATCAGT
GGTCTGCTGCGTCCTCTT--------GT--------------------GTAAGGGCGCAGAACGAGCTGATG-CCCGACT
GAGTGTTACAAAGTAAAATTCTAGCGCTGAAAGTGTTCGTTCCAAAACTCCGGTTTAATTCGGCCCCAGTGCTCAGGCCT
TACCTGCAAAGCAAAAATC--AGTGTCCACTGTTCTCTGTCCTTAATTTGTGATACTCTGATTCAGAGGCTTATGTGCTT
AGCTGAGTTGAATTCATGTGATTGGTCATGCAGAGGTTGGATGAGATGGGTGTAGAAATCATTCCTGTTGATGCGGGTAT
CAAGGATTTCAATGTAGTCGAACAAGGTGATGTTGTTGTGTTGCCTGCATTTGGAGCTGCTGTGGAGGAAATGTACACGC
TAAATGAGAAGAAAGTGCAGATTGTTGATACGACCTG-CC-CTTGGGTTTCAAAGGTGAATTTTGCTTTTGAAGACCTCT
CC-TTGCATTCTTCCTTTTATACCACTTGGCGATCGGCTGGTGATCGATGTTTCTCGAAAGTAAAAAGACTTACTATATC
AGGCTGATGAGGTCCATTATTCAATATAGGTCTGGAACATGGCCGAAAAGCACAAGAAGAGTGAATATACTTCAATTATT
CATGGGAAATATTCCCACGAAGAAACTGTTGCCACTGCTTCTTTTGCAGGAAAGTACATCATTGTGAAGAATATGACAGA
GGTACATCTAACGAATTTTATGTGTTGCTGTTCTTTGGACTT--------------------------------------
--------------------------------------------------------------------------------
----------------------------------------------
>tg_s1_11_22_aligned_consensus Alignment of 4 sequences: tg_s1_11_22_A0159F_D06.ab1, tg_s1_11_22_A0160R_D06.ab1 (reversed), tg_s1_11_22_M13_Forward_20__D06.ab1, tg_s1_11_22_M13_Reverse_D06.ab1 (reversed)
---------------------------------------------CAGGCGATGTGATCAAGACGCTCAAGGATAACGGC
AACCAGTACACATGGGGCCCCGTCACCGTGAAGCTCGCGGAGGCCTACGGATTC--GGCTGGGGCGTCGAGCGCGCCGTG
CAGATCGCGTACGAGGCGCGCAAGCAGTTCCCCGAGGAGCGCATCTGGCTCACCAACGAAATCATTCACAACCCCACCGT
CAATAAGGTAACCGTATCCGAAATCTGTCAACTCTAAGAATCTGAGCTTCATACGGAACTAGGTGGGTGAGGAAATCAGT
GGTCTGCTGCGTCCTCTT--------GT--------------------GTAAGGGCGCAGAACGAGCTGATG-CCCGACT
GAGTGTTACAAAGTAAAATTCTAGCGCTGAAAGTGTTCGTTCCGAAACTCCAGTTTAATTCGGCCCCAGTGCTCAGGCCT
TACCTGCAAAGCAAAAATC--AGTGTCCACTGTTCTCTGTCCTTAATTTGTGATACTCTGATTCAGAGGCTTATGTGCTT
AGCTGAGTTGAATTCATGTGATTGGTCATGCAGAGGTTGGATGAGATGGGTGTAGAAATCATTCCTGTTGATGCGGGTAT
CAAGGATTTCAATGTAGTCGAACAAGGTGATGTTGTTGTGTTGCCTGCATTTGGAGCTGCTGTGGAGGAAATGTACACGC
TAAATGAGAAGAAAGTGCAGATTGTTGATACGACCTG-CC-CTTGGGTTTCAAAGGTGAATTTTGCTTTTGAAGACCTCT
CC-TTGCATTCTTCCTTTTATACCACTTGGCGATCGGCTGGTGATCGATGTTTCTCGAAAGTAAAAAGACTTACTATATC
AGGCTGATGAGGTCCATTATTCAATATAGGTCTGGAACATGGTCGAAAAGCACAAGAAGAGTGAATATACTTCAATTATT
CATGGGAAATATTCCCACGAAGAAACTGTTGCCACTGCTTCTTTTGCAGGAAAGTACATCATTGTGAAGAATATGACAGA
GGTACATCTAACGAATTTTATGTGTTGCTGTTCTTTGGACTT--------------------------------------
--------------------------------------------------------------------------------
----------------------------------------------
>tg_s1_11_21_aligned_consensus Alignment of 4 sequences: tg_s1_11_21_A0159F_C06.ab1, tg_s1_11_21_A0160R_C06.ab1 (reversed), tg_s1_11_21_M13_Forward_20__C06.ab1, tg_s1_11_21_M13_Reverse_C06.ab1 (reversed)
---------------------------------------------CAGGCGATGTGATCAAGACGCTCAAGGATAACGGC
AACCAGTACACATGGGGCCCCGTCACCGTGAAGCTCGCGGAGGCCTACGGATTC--GGCTGGGGCGTCGAGCGCGCCGTG
CAGATCGCGTACGAGGCGCGCAAGCAGTTCCCCGAGGAGCGCATCTGGCTCACCAACGAAATCATTCACAACCCCACCGT
CAACAAGGTAACCGTATCCGAAATCTGTCAACTCTAAGAATCTGAGCTTCATACGGAACTAGGTGGGTGAGGAAATCAGT
GGTCTGCTGCGTCCTCTT--------GT--------------------GTAAGGGCGCAGAACGAGCTGATG-CCCGACT
GAGTGTTACAAAGTAAAATTCTAGCGCTGAAAGTGTTCGTTCCAAAACTCCAGTTTAATTCGGCCCCAGTGCTCAGGCCT
TACCTGCAAAGCAAAAATC--AGTGTCCACTGTTCTCTGTCCTTAATTTGTGATACTCTGATTCAGAGGCTTATGTGCTT
AGCTGAGTTGAATTCATGTGATTGGTCATGCAGAGGTTGGATGAGATGGGTGTAGAAATCATTCCTGTTGATGCGGGTAT
CAAGGATTTCAATGTAGTCGAACAAGGTGATGTTGTTGTGTTGCCTGCATTTGGAGCTGCTGTGGAGGAAATGTACACGC
TAAATGAGAAGAAAGTGCAGATTGTTGATACGACCTG-CC-CTTGGGTTTCAAAGGTGAATTTTGCTTTTGAAGACCTCT
CC-TTGCATTCTTCCTTTTATACCACTTGGCGATCGGCTGGTGATCGATGTTTCTCGAAAGTAAAAAGACTTACTATATC
AGGCTGATGAGGTCCATTATTCAATATAGGTCTGGAACATGGTCGAAAAGCACAAGAAGAGTGAATATACTTCAATTATT
CATGGGAAATATTCCCACGAAGAAACTGTTGCCACTGCTTCTTTTGCAGGAAAGTACATCATTGTGAAGAATATGACAGA
GGTACATCTAACGAATTTTATGTGTTGCTGTTCTTTGGACTT--------------------------------------
--------------------------------------------------------------------------------
----------------------------------------------
>tg_s1_11_13_aligned_consensus Alignment of 4 sequences: tg_s1_11_13_A0159F_C05.ab1, tg_s1_11_13_A0160R_C05.ab1 (reversed), tg_s1_11_13_M13_Forward_20__C05.ab1, tg_s1_11_13_M13_Reverse_C05.ab1 (reversed)
---------------------------------------------CAGGCGATGTGATCAAGACGCTCAAGGATAACGGC
AACCAGTACACATGGGGCCCCGTCACCGTGAAGCTCGCGGAGGCCTACGGATTC--GGCTGGGGCGTCGAGCGCGCCGTG
CAGATCGCGTACGAGGCGCGCAAGCAGTTCCCCGAGGAGCGCATCTGGCTCACCAACGAAATCATTCACAACCCCACCGT
CAACAAGGTAACCGTATCCGAAATCTGTCAACTCTAAGAATCTGAGCTTCATACGGAACTAGGTGGGTGAGGAAATCAGT
GGTCTGCTGCGTCCTCTT--------GT--------------------GTAAGGGCGCAGAACGAGCTGATG-CCCGACT
GAGTGTTACAAAGTAAAATTCTAGCGCTGAAAGTGTTCGTTCCAAAACTCCAGTTTAATTCGGCCCCAGTGCTCAGGCCT
TACCTGCAAAGCAAAAGTC--AGTGTCCACTGTTCTCTGTCCTTAATTTGTGATACTCTGATTCAGAGGCTTATGTGCTT
AGCTGAGTTGAATTCATGTGATTGGTCATGCAGAGGTTGGATGAGATGGGTGTAGAAATCATTCCTGTTGATGCGGGTAT
CAAGGATTTCAATGTAGTCGAACAAGGTGATGTTGTTGTGTTGCCTGCATTTGGAGCTGCTGTGGAGGAAATGTACACGC
TAAATGAGAAGAAAGTGCAGATTGTTGATACGACCTG-CC-CTTGGGTTTCAAAGGTGAATTTTGCTTTTGAAGACCTCT
CC-TTGCATTCTTCCTTTTATACCACTTGGCGATCGGCTGGTGATCGATGTTTCTCGAAAGTAAAAAGACTTACTATATC
AGGCTGATGAGGTCCATTATTCAATATAGGTCTGGAACATGGTCGAAAAGCACAAGAAGAGTGAATATACTTCAATTATT
CATGGGAAATATTCCCACGAAGAAACTGTTGCCACTGCTTCTTTTGCAGGAAAGTACATCATTGTGAAGAATATGACAGA
GGTACATCTAACGAATTTTATGTGTTGCTGTTCTTTGGACTT--------------------------------------
--------------------------------------------------------------------------------
----------------------------------------------
>tg_s1_11_6_aligned_consensus Alignment of 4 sequences: tg_s1_11_6_A0159F_D04.ab1, tg_s1_11_6_A0160R_D04.ab1 (reversed), tg_s1_11_6_M13_Forward_20__D04.ab1, tg_s1_11_6_M13_Reverse_D04.ab1 (reversed)
---------------------------------------------CAGGCGATGTGATCAAGACGCTCAAGGATAACGGC
AACCAGTACACATGGGGCCCCGTCACCGTGAAGCTCGCGGAGGCCTACGGATTC--GGCTGGGGCGTCGAGCGCGCCGTG
CAGATCGCGTACGAGGCGCGCAAGCAGTTCCCCGAGGAGCGCATCTGGCTCACCAACGAAATCATTCACAACCCCACCGT
CAACAAGGTAACCGTATCCGAAATCTGTCAACTCTAAGAATCTGAGCTTCATACGGAACTAGGTGGGTGAGGAAATCAGT
GGTCTGCTGCGTCCTCTT--------GT--------------------GTAAGGGCGCAGAACGAGCTGATG-CCCGACT
GAGTGTTACAAAGTAAAATTCTAGCGCTGAAAGTGTTCGTTCCAAAACTCCAGTTTAATTCGGCCCCAGTGCTCAGGCCT
TACCTGCAAAGCAAAAATC--AGTGTCCACTGTTCTCTGTCCTTAATTTGTGATACTCTGATTCAGAGGCTTATGTGCTT
AGCTGAGTTGAATTCATGTGATTGGTCATGCAGAGGTTGGATGAGATGGGTGTAGAAATCATTCCTGTTGATGCGGGTAT
CAAGGATTTCAATGTAGTCGAACAAGGTGATGTTGTTGTGTTGCCTGCATTTGGAGCTGCTGTGGAGGAAATGTACACGC
TAAATGAGAAGAAAGTGCAGATTGTTGATACGACCTG-CC-CTTGGGTTTCAAAGGTGAATTTTGCTTTTGAAGACCTCT
CC-TTGCATTCTTCCTTTTATACCACTTGGCGATCGGCTGGTGATCGATGTTTCTCGAAAGTAAAAAGACTTACTATATC
AGGCTGATGAGGTCCATTATTCAATATAGGTCTGGAACATGGTCGAAAAGCACAAGAAGAGTGAATATACTTCAATTATT
CATGGGAAATATTCCCACGAAGAAACTGTTGCCACTGCTTCTTTTGCAGGAAAGTACATCATTGTGAAGAATATGACAGA
GGTACATCTAACGAATTTTATGTGTTGCTGTTCTTTGGACTTTGTATCA-AACA-TGATCA-GAGATAAGAAAGTTGAAA
TATTTTCAATAGGCAACCTATGTGTGTGATTATATACTTGGTGGCCAACTTGATGGGTCTAGCTCAAC------------
----------------------------------------------
>tg_s1_11_10_aligned_consensus Alignment of 4 sequences: tg_s1_11_10_A0159F_H04.ab1, tg_s1_11_10_A0160R_H04.ab1 (reversed), tg_s1_11_10_M13_Forward_20__H04.ab1, tg_s1_11_10_M13_Reverse_H04.ab1 (reversed)
---------------------------------------------CAGGCGATGTGATCAAGACGCTCAAGGATAACGGC
AACCAGTACACATGGGGCCCCGTCACCGTGAAGCTCGCGGAGGCCTACGGATTC--GGCTGGGGCGTCGAGCGCGCCGTG
CAGATCGCGTACGAGGCGCGCAAGCAGTTCCCCGAGGAGCGCATCTGGCTCACCAACGAAATCATTCACAACCCCACCGT
CAACAAGGTAACCGTATCCGAAATCTGTCAACTCTAAGAATCTGAGCTTCATACGGAACTAGGTGGGTGAGGAAATCAGT
GGTCTGCTGCGTCCTCTT--------GT--------------------GTAAGGGCGCAGAACGAGCTGATG-CCCGACT
GAGTGTTACAAAGTAAAATTCTAGCGCTGAAAGTGTTCGTTCCAAAACTCCAGTTTAATTCGGCCCCAGTGCTCAGGCCT
TACCTGCAAAGCAAAAATC--AGTGTCCACTGTTCTCTGTCCTTAATTTGTGATACTCTGATTCAGAGGCTTATGTGCTT
AGCTGAGTTGAATTCATGTGATTGGTCATGCAGAGGTTGGATGAGATGGGTGTAGAAATCATTCCTGTTGATGCGGGTAT
CAAGGATTTCAATGTAGTCGAACAAGGTGATGTTGTTGTGTTGCCTGCATTTGGAGCTGCTGTGGAGGAAATGTACACGC
TAAATGAGAAGAAAGTGCAGATTGTTGATACGACCTG-CC-CTTGGGTTTCAAAGGTGAATTTTGCTTTTGAAGACCTCT
CC-TTGCATTCTTCCTTTTATACCACTTGGCGATCGGCTGGTGATCGATGTTTCTCGAAAGTAAAAAGACTTACTATATC
AGGCTGATGAGGTCCATTATTCAATATAGGTCTGGAACATGGTCGAAAAGCACAAGAAGAGTGAATATACTTCAATTATT
CATGGGAAATATTCCCACGAAGAAACTGTTGCCACTGCTTCTTTTGCAGGAAAGTACATCATTGTGAAGAATATGACAGA
GGTACATCTAACGAATTTTATGTGTTGCTGTTCTTTGGACTT--------------------------------------
--------------------------------------------------------------------------------
----------------------------------------------
>tg_s1_11_1_aligned_consensus Alignment of 4 sequences: tg_s1_11_1_A0159F_G06.ab1, tg_s1_11_1_A0160R_G06.ab1 (reversed), tg_s1_11_1_M13_Forward__-20__G06.ab1, tg_s1_11_1_M13_Reverse_G06.ab1 (reversed)
---------------------------------------------CAGGCGATGTGATCAAGACGCTCAAGGATAACGGC
AACCAGTACACATGGGGCCCCGTCACCGTGAAGCTCGCGGAGGCCTACGGATTC--GGCTGGGGCGTCGAGCGCGCCGTG
CAGATCGCGTACGAGGCGCGCAAGCAGTTCCCCGAGGAGCGCATCTGGCTCACCAACGAAATCATTCACAACCCCACCGT
CAACAAGGTAACCGTATCCGAAATCTGTCAACTCTAAGAATCTGAGCTTCATACGGAACTAGGTGGGTGAGGAAATCAGT
GGTCTGCTGCGTCCTCTT--------GT--------------------GTAAGGGCGCAGAACGAGCTGATG-CCCGACT
GAGTGTTACAAAGTAAAATTCTAGCGCTGAAAGTGTTCGTTCCAAAACTCCAGTTTAATTCGGCCCCAGTGCTCAGGCCT
TACCTGCAAAGCAAAAATC--AGTGTCCACTGTTCTCTGTCCTTAATTTGTGATACTCTGATTCAGAGGCTTATGTGCTT
AGCTGAGTTGAATTCATGTGATTGGTCATGCAGAGGTTGGATGAGATGGGTGTAGAAATCATTCCTGTTGATGCGGGTAT
CAAGGATTTCAATGTAGTCGAACAAGGTGATGTTGTTGTGTTGCCTGCATTTGGAGCTGCTGTGGAGGAAATGTACACGC
TAAATGAGAAGAAAGTGCAGATTGTTGATACGACCTG-CC-CTTGGGTTTCAAAGGTGAATTTTGCTTTTGAAGACCTCT
CC-TTGCATTCTTCCTTTTATACCACTTGGCGATCGGCTGGTGATCGATGTTTCTCGAAAGTAAAAAGACTTACTATATC
AGGCTGATGAGGTCCATTATTCAATATAGGTCTGGAACATGGTCGAAAAGCACAAGAAGAGTGAATATACTTCAATTATT
CATGGGAAATATTCCCACGAAGAAACTGTTGCCACTGCTTCTTTTGCAGGAAAGTACATCATTGTGAAGAATATGACAGA
GGTACATCTAACGAATTTTATGTGTTGCTGTTCTTTGGACTT--------------------------------------
--------------------------------------------------------------------------------
----------------------------------------------
>tg_s1_11_7_aligned_consensus Alignment of 4 sequences: tg_s1_11_7_A0159F_E04.ab1, tg_s1_11_7_A0160R_E04.ab1 (reversed), tg_s1_11_7_M13_Forward_20__E04.ab1, tg_s1_11_7_M13_Reverse_E04.ab1 (reversed)
---------------------------------------------CAGGCGATGTGATCAAGACGCTCAAGGATAACGGC
AACCAGTACACATGGGGCCCCGTCACCGTGAAGCTCGCGGAGGCCTACGGATTC--GGCTGGGGCGTCGAGCGCGCCGTG
CAGATCGCGTACGAGGCGCGCAAGCAGTTCCCCGAGGAGCGCATCTGGCTCACCAACGAAATCATTCACAACCCCACCGT
CAACAAGGTAACCGTATCCGAAATCTGTCAACTCTAAGAATCTGAGCTTCATACGGAACTAGGTGGGTGAGGAAATCAGT
GGTCTGCTGCGTCCTCTT--------GT--------------------GTAAGGGCGCAGAACGAGCTGATG-CCCGACT
GAGTGTTACAAAGTAAAATTCTAGCGCTGAAAGTGTTCGTTCCAAAACTCCAGTTTAATTCGGCCCCAGTGCTCAGGCCT
TACCTGCAAAGCAAAAATC--AGTGTCCACTGTTCTCTGTCCTTAATTTGTGATACTCTGATTCAGAGGCTTATGTGCTT
AGCTGAGTTGAATTCATGTGATTGGTCATGCAGAGGTTGGATGAGATGGGTGTAGAAATCATTCCTGTTGATGCGGGTAT
CAAGGATTTCAATGTAGTCGAACAAGGTGATGTTGTTGTGTTGCCTGCATTTGGAGCTGCTGTGGAGGAAATGTACACGC
TAAATGAGAAGGAAGTGCAGATTGTTGATACGACCTG-CC-CTTGGGTTTCAAAGGTGAATTTTGCTTTTGAAGACCTCT
CC-TTGCATTCTTCCTTTTATACCACTTGGCGATCGGCTGGTGATCGATGTTTCTCGAAAGTAAAAAGACTTACTATATC
AGGCTGATGAGGTCCATTATTCAATATAGGTCTGGAACATGGTCGAAAAGCACAAGAAGAGTGAATATACTTCAATTATT
CATGGGAAATATTCCCACGAAGAAACTGTTGCCACTGCTTCTTTTGCAGGAAAGTACATCATTGTGAAGAATATGACAGA
GGTACATCTAACGAATTTTATGTGTTGCTGTTCTTTGGACTT--------------------------------------
--------------------------------------------------------------------------------
----------------------------------------------
>tg_s1_11_12_aligned_consensus Alignment of 4 sequences: tg_s1_11_12_A0159F_B05.ab1, tg_s1_11_12_A0160R_B05.ab1 (reversed), tg_s1_11_12_M13_Forward_20__B05.ab1, tg_s1_11_12_M13_Reverse_B05.ab1 (reversed)
---------------------------------------------CAGGCGATGTGATCAAGACGCTCAAGGATAACGGC
AACCAGTACACATGGGGCCCCGTCACCGTGAAGCTCGCGGAGGCCTACGGATTC--GGCTGGGGCGTCGAGCGCGCCGTG
CAGATCGCGTACGAGGCGCGCAAGCAGTTCCCCGAGGAGCGCATCTGGCTCACCAACGAAATCATTCACAACCCCACCGT
CAACAAGGTAACCGTATCCGAAATCTGTCAACTCTAAGAATCTGAGCTTCATACGGAACTAGGTGGGTGAGGAAATCAGT
GGTCTGCTGCGTCCTCTT--------GT--------------------GTAAGGGCGCAGAACGAGCTGATG-CCCGACT
GAGTGTTACAAAGTAAAATTCTAGTGCTGAAAGTGTTCGTTCCAAAACTCCAGTTTAATTCGGCCCCAGTGCTCAGGCCT
TACCTGCAAAGCAAAAATC--AGTGTCCACTGTTCTCTGTCCTTAATTTGTGATACTCTGATTCAGAGGCTTATGTGCTT
AGCTGAGTTGAATTCATGTGATTGGTCATGCAGAGGTTGGATGAGATGGGTGTAGAAATCATTCCTGTTGATGCGGGTAT
CAAGGATTTCAATGTAGTCGAACAAGGTGATGTTGTTGTGTTGCCTGCATTTGGAGCTGCTGTGGAGGAAATGTACACGC
TAAATGAGAAGAAAGTGCAGATTGTTGATACGACCTG-CC-CTTGGGTTTCAAAGGTGAATTTTGCTTTTGAAGACCTCT
CC-TTGCATTCTTCCTTTTATACCACTTGGCGATCGGCTGGTGATCGATGTTTCTCGAAAGTAAAAAGACTTACTATATC
AGGCTGATGAGGTCCATTATTCAATATAGGTCTGGAACATGGTCGAAAAGCACAAGAAGAGTGAATATACTTCAATTATT
CATGGGAAATATTCCCACGAAGAAACTGTTGCCACTGCTTCTTTTGCAGGAAAGTACATCATTGTGAAGAATATGACAGA
GGTACATCTAACGAATTTTATGTGTTGCTGTTCTTTGGACTT--------------------------------------
--------------------------------------------------------------------------------
----------------------------------------------
>tg_s1_1_63_aligned_consensus Alignment of 4 sequences: tg_s1_1_63_A0159F_G05.ab1, tg_s1_1_63_A0160R_G05.ab1 (reversed), tg_s1_1_63_M13_Forward__-20__G05.ab1, tg_s1_1_63_M13_Reverse_G05.ab1 (reversed)
---------------------------------------------CAGGCGATGTGATCAAGACGCTCAAGGATAACGGC
AACCAGTACACATGGGGCCCCGTCACCGTGAAGCTCGCGGAGGCCTACGGAT-----GCTGGGGCGTCGAGCGCGCCGTG
CAGATCGCGTACGAGGCGCGCAAGCAGTTCCCCGAGGAGCGCATCTGGCTCACCAACGAAATCATTCACAACCCCACCGT
CAACAAGGTAACCGTATCCGAAATCTGTCAACTCTAAGAATCTGAGCTTCATACGGAACTAGGTGGGTGAGGAAATCAGT
GGTCTGCTGCGTCCTCTT--------GT--------------------GTAAGGGCGCAGAACGGGCTGATG-CCCGACT
GAGTGTTACAAAGTAAAATTCTAGCGCTGAGAGTGTTCGTTCCAAAACTCCAGTTTAATTCGGCCCCAGTGCTCAGGCCT
TACCTGCAAAGCAAAAATC--AGTGTCCACTGTTCTCTGTCCTTAATTTGTGATACTCTGATTCAGAGGCTTATGTGCTT
AGCTGAGTTGAATTCATGTGATTGGTCATGCAGAGGTTGGATGAGATGGGTGTAGAAATCATTCCTGTTGATGCGGGTAT
CAAGGATTTCAATGTAGTCGAACAAGGTGATGTTGTTGTGTTGCCTGCATTTGGAGCTGCTGTGGAGGAAATGTACACGC
TAAATGAGAAGAAAGTGCAGATTGTTGATACGACCTG-CC-CTTGGGTTTCAAAGGTGAATTTTGCTTTTGAAGACCTCT
CC-TTGCATTCTTCCTTTTATACCACTTGGCGATCGGCTGGTGATCGATGTTTCTCGAAAGTAAAAAGACTTACTATATC
AGGCTGATGAGGTCCATTATTCAATATAGGTCTGGAACATGGTCGAAAAGCACAAGAAGAGTGAATATACTTCAATTATT
CATGGGAAATATTCCCACGAAGAAACTGTTGCCACTGCTTCTTTTGCAGGAAAGTACATCATTGTGAAGAATATGACAGA
GGTACATCTAACGAATTTTATGTGTTGCTGTTCTTTGGACTT--------------------------------------
--------------------------------------------------------------------------------
----------------------------------------------
>tg_s1_1_45_aligned_consensus Alignment of 4 sequences: tg_s1_1_45_A0159F_B09.ab1, tg_s1_1_45_A0160R_B09.ab1 (reversed), tg_s1_1_45_M13_Forward__-20__B09.ab1, tg_s1_1_45_M13_Reverse_B09.ab1 (reversed)
---------------------------------------------CAGGCGATGTGATCAAGACGCTCAAGGATAACGGC
AACCAGTACACATGGGGCCCCGTCACCGTGAAGCTCGCGGAGGCCTATGGATTC--TGCTGGGGCGTCGAGCGCGCCGTG
CAGATCGCGTACGAGGCGCGCAAGCAGTTCCCCGAGGAGCGCATCTGGCTCACCAACGAAATCATTCACAACCCCACCGT
CAACAAGGTAACCGTATCCGAAATCTGTCAACTCTAAGAATCTGAGCTTCATACGGAACTAGGTGGGTGAGGAAATCAGT
GGTCTGCTGCGTCCTCTT--------GT--------------------GTAAGGGCGCAGAACGAGCTGATG-CCCGACT
GAGTGTTACAAAGTAAAATTCTAGCGCTGAAAGTGTTCGTTCCAAAACTCCAGTTTAATTCGGCCCCAGTGCTCAGGCCT
TACCTGCAAAGCAAAAATC--AGTGTCCACTGTTCTCTGTCCTTAATTTGTGATACTCTGATTCAGAGGCTTATGTGCTT
AGCTGAGTTGAATTCATGTGATTGGTCATGCAGAGGTTGGATGAGATGGGTGTAGAAATCATTCCTGTTGATGCGGGTAT
CAAGGATTTCAATGTAGTCGAACAAGGTGATGTTGTTGTGTTGCCTGCATTTGGAGCTGCTGTGGAGGAAATGTACACGC
TAAATGAGAAGAAAGTGCAGATTGTTGATACGACCTG-CCACTTGGGTTTCAAAGGTGAATTTTGCTTTTGAAGACCTCT
CC-TTGCATTCTTCCTTTTATACCACTTGGCGATCGGCTGGTGATCGATGTTTCTCGAAAGTAAAAAGACTTACTATATC
AGGCTGATGAGGTCCATTATTCAATATAGGTCTGGAACATGGTCGAAAAGCACAAGAAGAGTGAATATACTTCAGTTATT
CACGGAAAATATTCCCATGAAGAAACTGTTGCCACTGCTTCTTTTGCAGGAAAGTACATCATTGTGAAGAATATGACAGA
GGTACATCGAACGAATTTTATGTTTTGCTGTTCTTTCGACTTCGTATCA-AACA-TGATCA-GAGATAAGAAAGTTGAAA
TGTTTTGAATAGGAGACCTATGTGTGTGATTATATACTTGGTGGCCAACTTGATGGGTCTAGCTCAAC------------
----------------------------------------------
>tg_s1_1_54_aligned_consensus Alignment of 4 sequences: tg_s1_1_54_A0159F_E09.ab1, tg_s1_1_54_A0160R_E09.ab1 (reversed), tg_s1_1_54_M13_Forward__-20__E09.ab1, tg_s1_1_54_M13_Reverse_E09.ab1 (reversed)
---------------------------------------------CAGGCGATGTGATCAAGACGCTCAAGGATAACGGC
AATCAGTACACATGGGGCCCCGTCACCGTGAAGCTCGCGGAGGCCTACGGATTC--TGCTGGGGCGTCGAGCGCGCCGTG
CAGATCGCGTACGAGGCGCGCAAGCAGTTCCCCGAGGAGCGCATCTGGCTCACCAACGAAATCATTCACAACCCCACCGT
CAACAAGGTAACCGTATCCGAAATCTGTCAACTCTAAGAATCTGAGCTTCATACGGAACTAGGTGGGTGAGGAAATCAGT
GGTCTGCTGCGTCCTCTT--------GT--------------------GTAAGGGCGCAGAACGAGCTGATG-CCCGACT
GAGTGTTACAAAGTAAAATTCTAGCGCTGAAAGTGTTCGTTCCAAAACTCCAGTTTAATTCGGCCCCAGTGCTCAGGCCT
TACCTGCAAAGCAAAAATC--AGTGTCCACTGTTCTCTGTCCTTAATTTGTGATACTCTGATTCAGAGGCTTATGTGCTT
AGCTGAGTTGAATTCATGTGATTGGTCATGCAGAGGTTGGATGAGATGGGTGTAGAAATCATTCCTGTTGATGCGGGTAT
CAAGGATTTCAATGTAGTCGAACAAGGTGATGTTGTTGTGTTGCCTGCATTTGGGGCTGCTGTGGAGGAAATGTACACGC
TAAATGAGAAGAAAGTGCAGATTGTTGATACGACCTG-CC-CTTGGGTTTCAAAGGTGAATTTTGCTTTTGAAGACCTCT
CC-TTGCATTCTTCCTTTTATACCACTTGGCGATCGGCTGGTGATCGATGTTTCTCGAAAGTAAAAAGACTTACTATATC
AGGCTGATGAGGTCCATTATTCAATATAGGTCTGGAACATGGTCGAAAAGCACAAGAAGAGTGAATATACTTCAATTATT
CATGGGAAATATTCCCACGAAGAAACTGTTGCCACTGCTTCTTTTGCAGGAAAGTACATCATTGTGAAGAATATGACAGA
GGTACATCTAACGAATTTTATGTGTTGCTGTTCTTTGGACTT--------------------------------------
--------------------------------------------------------------------------------
----------------------------------------------
>tg_s1_1_40_aligned_consensus Alignment of 4 sequences: tg_s1_1_40_A0159F_D10.ab1, tg_s1_1_40_A0160R_D10.ab1 (reversed), tg_s1_1_40_M13_Forward__-20__D10.ab1, tg_s1_1_40_M13_Reverse_D10.ab1 (reversed)
---------------------------------------------CAGGCGATGTGATCAAGACGCTCAAGGATAACGGC
AACCAGTACACATGGGGCCCCGTCACCGTGAAGCT-------------------------GGGGCGTCGAGCGCGCCGTG
CAGATCGCGTACGAGGCGCGCAAGCAGTTCCCCGAGGAGCGCATCTGGCTCACCAACGAAATCATTCACAACCCCACCGT
CAACAGGGTAACCGTATCCGAAATCTGTCAACTCTAAGAATCTGAGCTTCATACGGAACTAGGTGGGTGAGGAAATCAGT
GGTCTGCTGCGTCCTCTT--------GT--------------------GTAAGGGCGCAGAACGAGCTGATG-CCCGACT
GAGTGTTACAAAGTAAAATTCTAGCGCTGAAAGTGTTCGTTCCAAAACTCCAGTTTAATTCGGCCCCAGTGCTCAGGCCT
TACCTGCAAAGCAAAAATC--AGTGTCCACTGTTCTCTGTCCTTAATTTGTGATACTCTGATTCAGAGGCTTATGTGCTT
AGCTGAGTTGAATTCATGTGATTGGTCATGCAGAGGTTGGATGAGATGGGTGTAGAAATCATTCCTGTTGATGCGGGTAT
CAAGGATTTCAATGTAGTCGAACAAGGTGATGTTGTTGTGTTGCCTGCATTTGGAGCTGCTGTGGAGGAAATGTACACGC
TAAATGAGAAGAAAGTGCAGATTGTTGATACGACCTG-CC-CTTGGGTTTCAAAGGTGAATTTTGCTTTTGAAGACCTCT
CC-TTGCATTCTTCCTTTTATACCACTTGGCGATCGGCTGGTGATCGATGTTTCTCGAAAGTAAAAAGACTTACTATATC
AGGCTGATGAGGTCCATTATTCAATATAGGTCTGGAACATGGTCGAAAAGCACAAGAAGAGTGAATATACTTCAATTATT
CATGGAAAATATTCCCACGAAGAAACTGTTGCCACTGCTTCTTTTGCAGGAAAGTACATCATTGTGAAGAATATGACAGA
GGTACGTCTAACGAATTTTATGTGTTGCTGTTCTTTGGACTT--------------------------------------
--------------------------------------------------------------------------------
----------------------------------------------
>tg_s1_1_39_aligned_consensus Alignment of 4 sequences: tg_s1_1_39_A0159F_C10.ab1, tg_s1_1_39_A0160R_C10.ab1 (reversed), tg_s1_1_39_M13_Forward__-20__C10.ab1, tg_s1_1_39_M13_Reverse_C10.ab1 (reversed)
---------------------------------------------CAGGCGATGTGATCAAGACGCTCAAGGATAACGGC
AACCAGTACACATGGGGCCCCGTCACCGTGAAGCTCGCGGAGGCCTACGGATTC--GGCTGGGGCGTCGAGCGCGCCGTG
CAGATCGCGTACGAGGCGCGCAAGCAGTTCCCCGAGGAGCGCATCTGGCTCACCAACGAAATCATTCACAACCCCACCGT
CAACAAGGTAACCGTATCCGAAATCTGTCAACTCTAAGAATCTGAGCTTCATACGGAACTAGGTGGGTGAGGAAATCAGT
GGTCTGCTGCGTCCTCTT--------GT--------------------GTAAGGGCGCAGAACGAGCTGATG-CCCGACT
GAGTGTTACAAAGTAAAATTCTAGCGCTGAAAGTGTTCGTTCCAAAACTCCAGTTTAATTCGGCCCCAGTGCTCAGGCCT
TACCTGCAAAGCAAAAATC--AGTGTCCACTGTTCTCTGTCCTTAATTTGTGATACTCTGATTCAGAGGCTTATGTGCTT
AGCTGAGTTGAATTCATGTGATTGGTCATGCAGAGGTTGGATGAGATGGGTGTAGAAATCATTCCTGTTGATGCGGGTAT
CAAGGATTTCAATGTAGTCGAACAAGGTGATGTTGTTGTGTTGCCTGCATTTGGAGCTGCTGTGGAGGAAATGTACACGC
TAAATGAGAAGAAAGTGCAGATTGTTGATACGACCTG-CC-CTTGGGTTTCAAAGGTGAATTTTGCTTTTGAAGACCTCT
CC-TTGCATTCTTCCTTTTATACCACTTGGCGATCGGCTGGTGATCGATGTTTCTCGAAAGTAAAAAGACTTACTATATC
AGGCTGATGAGGTCCATTATTCAATATAGGTCTGGAACATGGTCGAAAAGCACAAGAAGAGTGAATATACTTCAATTATT
CATGGGAAATATTCCCACGAAGAAACTGTTGCCACTGCTTCTTTTGCAGGAAAGTACATCATTGTGAAGAATATGACAGA
GGTACATCTAACGAATTTTATGTGTTGCTGTTCTTTGGACTT--------------------------------------
--------------------------------------------------------------------------------
----------------------------------------------
>tg_s1_1_35_aligned_consensus Alignment of 3 sequences: tg_s1_1_35_A0159F_C08.ab1, tg_s1_1_35_A0160R_C11.ab1 (reversed), tg_s1_1_35_M13_Reverse_C05.ab1 (reversed)
--------------------------------------------------------------------------------
--------------------------------GCTCGCGGAGGCCTACGGATTC--TGCTGGGGCGTCGAGCGCGCCGTG
CAGATCGCGTACGAGGCGCGCAAGCAGTTCCCCGAGGAGCGCATCTGGCTCACCAACGAAATCATTCACAACCCCACCGT
CAACAAGGTAACCGTATCCGAAATCTGTCAACTCTAAGAATCTGAGCTTCATACGGAACTAGGTGGGTGAGGAAATCAGT
GGTCTGCTGCGTCCTCTT--------GT--------------------GTAAGGGCGCAGAACGAGCTGATG-CCCGACT
GAGTGTTACAAAGTAAAATTCTAGCGCTGAAAGTGTTCGTTCCAAAACTCCAGTTTAATTCGGCCCCAGTGCTCAGGCCT
TACCTGCAAAGCAAAAATC--AGTGTCCACTGTTCTCTGTCCTTAATTTGTGATACTCTGATTCAGAGGCTTATGTGCTT
AGCTGAGTTGAATTCATGTGATTGGTCATGCAGAGGTTGGATGAGATGGGTGTAGAAATCATTCCTGTTGATGCGGGTAT
CAAGGATTTCAATGTAGTCGAACAAGGTGATGTTGTTGTGTTGCCTGCATTTGGAGCTGCTGTGGAGGAAATGTACACGC
TAAATGGGAAGAAAGTGCAGATTGTTGATACGACCTG-CC-CTTGGGTTTCAAAGGTGAATTTTGCTTTTGAAGACCTCT
CC-TTGCATTCTTCCTTTTATACCACTTGGCGATCGGCTGGTGATCGATGTTTCTCGAAAGTAAAAAGACTTACTATATC
AGGCTGATGAGGTCCATTATTCAATATAGGTCTGGAACATGGTCGAAAAGCACAAGAAGAGTGAATATACTTCAATTATT
CATGGGAAATATTCCCACGAAGAAACTGTTGCCACTGCTTCTTTTGCAGGAAAGTACATCATTGTGAAGAATATGACAGA
GGTACATCTAACGAATTTTATGTGTTGCTGTTCTTTGGACTT--------------------------------------
--------------------------------------------------------------------------------
----------------------------------------------
>tg_s1_1_11_aligned_consensus Alignment of 3 sequences: 1_11_A0159F_D02.ab1, 1_11_A0160R_D02.ab1 (reversed), 1_11_M13_Forward_D02.ab1
---------------------------------------------CAGGCGATGTGATCAAGACGCTCAAGGATAACGGC
AACCAGTACACATGGGGCCCCGTCACCGTGAAGCTCGCGGAGG-----------------GGGGCGTCGAGCGCGCCGTG
CAGATCGCGTACGAGGCGCGCAAGCAGTTCCCCGAGGAGCGCATCTGGCTCACCAACGAAATCATTCACAACCCCACCGT
CAACAAGGTAACCGTATCCGAAACCTGTCAACTCTAAGAATCTGAGCTTCATACGGAACTAGGTGGGTGAGGAAATCAGT
GGTCTGCTGCGTCCTCTT--------GT--------------------GTAAGGGCGCAGAACGAGCTGATG-CCCGACT
GAGTGTTACAAAGTAAAATTCTAGCGCTGAAAGTGTTCGTTCCAAAACTCCAGTTTAATTCGGCCCCAGTGCTCAGGCCT
TACCTGCAAAGCAAAAATC--AGTGTCCACTGTTCTCTGTCCTTAATTTGTGATACTCTGATTCAGAGGCTTATGTGCTT
AGCTGAGTTGAATTCATGTGATTGGTCATGCAGAGGTTGGATGAGATGGGTGTAGAAATCATTCCTGTTGATGCGGGTAT
CAAGGATTTCAATGTAGTCGAACAAGGTGATGTTGTTGTGTTGCCTGCATTTGGAGCTGCTGTGGAGGAAATGTACACGC
TAAATGAGAAGAAAGTGCAGATTGTTGATACGACCTG-CC-CTTGGGTTTCAAAGGTGAATTTTGCTTTTGAAGACCTCT
CC-TTGCATTCTTCCTTTTATACCACTTGGCGATCGGCTGGTGATCGATGTTTCTCGAAAGTAAAAAGACTTACTATATC
AGGCTGATGAGGTCCATTATTCAATATAGGTCTGGAACATGGTCGAAAAGCACAAGAAGAGTGAATATACTTCAATTATT
CATGGGAAATATTCCCACGAAGAAACTGTTGCCACTGCTTCTTTTGCAGGAAAGTACATCATTGTGAAGAATATGACAGA
GGTACATCTAACGAATTTTATGTGTTGCTGTTCTTTGGACCT--------------------------------------
--------------------------------------------------------------------------------
----------------------------------------------
>tg_s1_1_9_aligned_consensus Alignment of 4 sequences: 1_9_A0159F_B02.ab1, 1_9_A0160R_B02.ab1 (reversed), 1_9_M13_Forward_B02.ab1, 1_9_M13_Reverse_B02.ab1 (reversed)
---------------------------------------------CAGGCGATGTGATCAAGACGCTCAAGGATAACGGC
AACCAGTACACATGGGGCCCCGTCACCGTGAAGCTCGCGGAGGCCTACGGATTC----TTGGGGCGTCGAGCGCGCCGTG
CAGATCGCGTACGAGGCGCGCAAGCAGTTCCCCGAGGAGCGCATCTGGCTCACCAACGAAATCATTCACAACCCCACCGT
CAACAAGGTAACCGTATCCGAAATCTGTCAACTCTAAGAATCTGAGCTTCATACGGAACTAGGTGGGTGAGGAAATCAGT
GGTCTGCTGCGTCCTCTT--------GT--------------------GTAAGGGCGCAGAACGAGCTGATG-CCCGACT
GAGTGTTACAAAGTAAAATTCTAGCGCTGAAAGTGTTCGTTCCAAAACTCCAGTTTAATTCGGCCCCAGTGCTCAGGCCT
TACCTGCAAAGCAAAAATC--AGTGTCCACTGTTCTCTGTCCTTAATTTGTGATACTCTGATTCAGAGGCTTATGTGCTT
AGCTGAGTTGAATTCATGTGATTGGTCATGCAGAGGTTGGATGAGATGGGTGTAGAAATCATTCCTGTTGATGCGGGTAT
CAAGGATTTCAATGTAGTCGAACAAGGTGATGTTGTTGTGTTGCCTGCATTTGGAGCTGCTGTGGAGGAAATGTACACGC
TAAATGAGAAGAAAGTGCAGATTGTTGATACGACCTG-CC-CTTGGGTTTCAAAGGTGAATTTTGCTTTTGAAGACCTCT
CC-TTGCATTCTTCCTTTTATACCACTTGGCGATCGGCTGGTGATCGATGTTTCTCGAAAGTAAAAAGACTTACTATATC
AGGCTGATGAGGTCCATTATTCAATATAGGTCTGGAACATGGTCGAAAAGCACAAGAAGAGTGAATATACTTCAATTATT
CATGGGAAATATTCCCACGAAGAAACTGTTGCCACTGCTTCTTTTGCAGGAAAGTACATCATTGTGAAGAATATGACAGA
GGTACATCTAACGAATTTTATGTGTTGCTGTTCTTTGGACTT--------------------------------------
--------------------------------------------------------------------------------
----------------------------------------------
>tg_s1_1_7_aligned_consensus Alignment of 4 sequences: 1_7_A0159F_H01.ab1, 1_7_A0160R_H01.ab1 (reversed), 1_7_M13_Forward_H01.ab1, 1_7_M13_Reverse_H04.ab1 (reversed)
---------------------------------------------CAGGCGATGTGATCAAGACGCTCAAGGATAACGGC
AACCAGTACACATGGGGCCCCGTCACCGTGAAGCTCGCGGAGGCCTACGGA------GCTGGGGCGTCGAGCGCGCCGTG
CAGATCGCGTACGAGGCGCGCAAGCAGTTCCCCGAGGAGCGCATCTGGCTCACCAACGAAATCATTCACAACCCCACCGT
CAACAAGGTAACCGTATCCGAAATCTGTCAACTCTAAGAATCTGGGCTTCATACGGAACTAGGTGGGTGAGGAAATCAGT
GGTCTGCTGCGTCCTCTT--------GT--------------------GTAAGGGCGCAGAACGAGCTGATG-CCCGACT
GAGTGTTACAAAGTAAAATTCTAGCGCTGAAAGTGTTCGTTCCAAAACTCCAGTTTAATTCGGCCCCAGTGCTCAGGCCT
TACCTGCAAAGCAAAAATC--AGTGTCCACTGTTCTCTGTCCTTAATTTGTGATACTCTGATTCAGAGGCTTATGTGCTT
AGCTGAGTTGAATTCATGTGATTGGTCATGCAGAGGTTGGATGAGATGGGTGTAGAAATCATTCCTGTTGATGCGGGTAT
CAAGGATTTCAATGTAGTCGAACAAGGTGATGTTGTYGTGTTGCCTGCATTTGGAGCTGCTGTGGAGGAAATGTACACGC
TAAATGAGAAGAAAGTGCAGATTGTTGATACGACCTG-CC-CTTGGGTTTCAAAGGTGAATTTTGCTTTTGAAGACCTCT
CC-TTGCATTCTTCCTTTTATACCACTTGGCGATCGGCTGGTGATCGATGTTTCTCGAAAGTAAAAAGACTTACTATATC
AGGCTGATGAGGTCCATTATTCAATATAGGTCTGGAACATGGTCGAAAAGCACAAGAAGAGTGAATATACTTCAATTATT
CATGGAAAATATTCCCACGAAGAAACTGTTGCCACTGCTTCTTTTGCAGGAAAGTACATCATTGTGAAGAATATGACAGA
GGTACATCTAACGAATTTTATGTGTTGCTGTTCTTTGGACTCTGTATCGCAACACTGATCACGAGATAAGAAAGTTGAAA
TG-TTTCAATAG--------------------------------------------------------------------
----------------------------------------------
>tg_s1_1_12_aligned_consensus Alignment of 4 sequences: 1_12_A0159F_E02.ab1, 1_12_A0160R_E02.ab1 (reversed), 1_12_M13_Forward_E02.ab1, 1_12_M13_Reverse_C05.ab1 (reversed)
---------------------------------------------CAGGCGATGTGATCAAGACGCTCAAGGATAACGGC
AACCAGTACACATGGGGCCCCGTCACCGTGAAGCTCGCGGAGGCCTACGGATTC--TGCTGGGGCGTCGAGCGCGCCGTG
CAGATCGCGTACGAGGCGCGCAAGCAGTTCCCCGAGGAGCGCATCTGGCTCACCAACGAAATCATTCACAACCCCACCGT
CAACAAGGTAACCGTATCCGAAATCTGTCAACTCTAAGAATCTGAGCTTCATACGGAACTAGGTGGGTGAGGAAATCAGT
GGTCTGCTGCGTCCTCTT--------GT--------------------GTAAGGGCGCAGAACGAGCTGATG-CCCGACT
GAGTGTTACAAAGTAAAATTCTAGCGCTGAAAGTGTTCGTTCCAAAACTCCAGTTTAATTCGGCCCCAGTGCTCAGGCCT
TACCTGCAAAGCAAAAATC--AGTGTCCACTGTTCTCTGTCCTTAATTTGTGATACTCTGATTCAGAGGCTTATGTGCTT
AGCTGAGTTGAATTCATGTGATTGGTCATGCAGAGGTTGGATGAGATGGGTGTAGAAATCATTCCTGTTGATGCGGGTAT
CAAGGATTTCAATGTAGTCGAACAAGGTGATGTTGTTGTGTTGCCTGCATTTGGAGCTGCTGTGGAGGAAATGTACACGC
TAAATGAGAAGAAAGTGCAGATTGTTGATACGACCTG-CC-CTTGGGTTTCAAAGGTGAATTTTGCTTTTGAAGACCTCT
CC-TTGCATTCTTCCTTTTATACCACTTGGCGATCGGCTGGTGATCGATGTTTCTCGAAAGTAAAAAGACTTACTATATC
AGGCTGATGAGGTCCATTATTCAATATAGGTCTGGAACATGGTCGAAAAGCACAAGAAGAGTGAATATACTTCAATTATT
CATGGGAAATATTCCCACGAAGAAACTGTTGCCACTGCTTCTTTTGCAGGAAAGTACATCATTGTGAAGAATATGACAGA
GGTACATCTAACGAATTTTATGTGTTGCTGTTCTTTGGACTTTGTATCGCAACA-TGATCA-GAGATAAGAAAGTTGAAW
--------------------------------------------------------------------------------
----------------------------------------------
>tg_s1_1_3_aligned_consensus_(reversed) Alignment of 2 sequences: 1_3_A0160R_F01.ab1, 1_3_M13_Forward_F01.ab1 (reversed)
CTCGAGCGGCCGCCAGTGTGATGGATATCTGCAGAATTCGCCCTTCAGGCGATGTGATCAAGACGCTCAAGGATAACGGC
AACCAGTACACATGGGGCCCCGTCACCGTGAAGCTCGCGGAGGCCTACGGATTC---GCTGGGGCGTCGAGCGCGCCGTG
CAGATCGCGTACGAGGCGCGCAAGCAGTTCCCCGAGGAGCGCATCTGGCTCACCAACGAAATCATTCACAACCCCACCGT
CAACAAGGTAACCGTATCCGAAATCTGTCAACTCTAAGAATCTGAGCTTCATACGGAACTAGGTGGGTGAGGAAATCAGT
GGTCTGCTGCGTCCTCTT--------GT--------------------GTAAGGGCGCAGAACGAGCTGATG-CCCGACT
GAGTGTTACAAAGTAAAATTCTAGCGCTGAAAGTGTTCGTTCCAAAACTCCAGTTTAATTCGGCCCCAGTGCTCAGGCCT
TACCTGCAAAGCAAAAATC--AGTGTCCACTGTTCTCTGTCCTTAATTTGTGATACTCTGATTCAGAGGCTTATGTGCTT
AGCTGAGTTGAATTCATGTGATTGGTCATGCAGAGGTTGGATGAGATGGGTGTAGAAATCATTCCTGTTGATGCGGGTAT
CAAGGATTTCAATGTAGTCGAACAAGGTGATGTTGTTGTGTTGCCTGCATTTGGAGCTGCTGTGGAGGAAATGTACACGC
TAAATGAGAAGAAAGTGCAGATTGTTGATACGACCTGCCC-CTTGGGTTTCAAAGGTGAATTTTGCTTTTGAAGACCTCT
CC-TTGCATTCTTCCTTTTATACCACTTGGCGATCGGCTGGTGATCGATGTTTCTCGAAAGTAAAAAGACTTACTATATC
AGGCTGATGAGGTCCATTATTCAATATAGGTCTGGAACATGGTCGAAAAGCACAAGAAGAGTGAATATACTTCAATTATT
CATGGGAAATATTCCCACGAAGAAACTGTTGCCACTGCTTCTTTTGCAGGAAAGTACATCATTGTGAAGAATATGACAGA
GGTACATCTAACGAATTTTATGTGTTGCTGTTCTTTGGACTT--------------------------------------
--------------------------------------------------------------------------------
----------------------------------------------
>wt_s1_13_38_aligned_consensus Alignment of 4 sequences: wt_s1_13_38_A0159F_E10.ab1, wt_s1_13_38_A0160R_E10.ab1 (reversed), wt_s1_13_38_Mwt_s1_13_Forward__-20__E10.ab1, wt_s1_13_38_Mwt_s1_13_Reverse_E10.ab1 (reversed)
---------------------------------------------CAGGCGATGTGATCAAGACGCTCAAGGATAACGGC
AACCAGTACACATGGGGCCCCGTCACCGTGAAGCTCGCGGAGGCCTACGGATTC--TGCTGGGGCGTCGAGCGCGCCGTG
CAGATCGCGTACGAGGCGCGCAAGCAGTTCCCCGAGGAGCGCATCTGGCTCACCAACGAAATCATTCACAACCCCACCGT
CAACAAGGTAACCGTATCCGAAATCTGTCAACTCTAAGAATCTGAGCTTCATACGGAACTAGGTGGGTGAGGAAATCAGT
GGTCTGCTGCGTCCTCTT--------GT--------------------GTAAGGGCGCAGAACGAGCTGATG-CCCGACT
GAGTGTTACAAAGTAAAATTCTAGCGCTGAAAGTGTTCATTCCAAAACTCCAGTTTAATTCGGCCCCAGTGCTCAGGCCT
TACCTGCAAAGCAAAAATCATAGTGTCCACTGTTCTCTGTCCTTAATTTGTGATACTCTGATTCAGAGGCTTATGTGCTT
AGCTGAGTTGAATTCATGTGATTGGTCATGCAGAGGTTGGATGAGATGGGTGTAGAAATCATTCCTGTTGATGCGGGTAT
CAAGGATTTCAATGTAGTCGAACAAGGTGATGTTGTTGTGTTGCCTGCATTTGGAGCTGCTGTGGAGGAGATGTACACGC
TAAATGAGAAGAAAGTGCAGATTGTTGATACGACCTG-CC-CTTGGGTTTCAAAGGTGAATTTTGCTTTTGAAGACCTCT
CC-TTGCATTCTTCCTTTTATACCACTTGGCGATCGGCTGCTGATCGATGTTTCTCGAAAGTAAAAAGACTTACTATATC
AGGCTGATGAGGTCCATTATTCAATATAGGTCTGGAACATGGTCGAAAAGCACAAGAAGAGTGAATATACTTCAATTATT
CATGGAAAATATTTCCACGAAGAAACTGTTGCCACTGCTTCTTTTGCAGGAAAGTACATCATTGTGAAGAATATGACAGA
GGTACATCTAACGAATTTTATGTGTTGCTGTTCTTTGGACTT--------------------------------------
--------------------------------------------------------------------------------
----------------------------------------------
>wt_s1_13_7_aligned_consensus Alignment of 4 sequences: wt_s1_13_7_A0159F_F01.ab1, wt_s1_13_7_A0160R_F07.ab1 (reversed), wt_s1_13_7_Mwt_s1_13_Forward_F01.ab1, wt_s1_13_7_Mwt_s1_13_Reverse_F07.ab1 (reversed)
---------------------------------------------CAGGCGATGTGATCAAGACGCTCAAGGATAACGGC
AACCAGTACACATGGGGCCCCGTCACCGTGAAGCTCGCGGAGGCCTACGGATTC--TGCTGGGGCGTCGAGCGCGCCGTG
CAGATCGCGTACGAGGCGCGCAAGCAGTTCCCCGAGGAGCACATCTGGCTCACCAACGAAATCATTCACAACCCCACCGT
CAACAAGGTAACCGTATCCGAAATCTGTCAACTCTAAGAATCTGAGCTTCATACGGAACTAGGTGGGTGAGGAAATCAGT
GGTCTGCTGCGTCCTCTT--------GT--------------------GTAAGGGCGCAGAACGAGCTGATG-CCCGACT
GAGTGTTACAAAGTAAAATTCTAGCGCTGAAAGTGTTCATTCCAAAACTCCAGTTTAATTCGGCCCCAGTGCTCAGGCCT
TACCTGCAAAGCAAAAATCATAGTGTCCACTGTTCTCTGTCCTTAATTTGTGATACTCTGATTCAGAGGCTTATGTGCTT
AGCTGAGTTGAATTCATGTGATTGGTCATGCAGAGGTTGGATGAGATGGGTGTAGAAATCATTCCTGTTGATGCGGGTAT
CAAGGATTTCAATGTAGTCGAACAAGGTGATGTTGTTGTGTTGCCTGCATTTGGAGCTGCTGTGGAGGAGATGTACACGC
TAAATGAGAAGAAAGTGCAGATTGTTGATACGACCTG-CC-CTTGGGTTTCAAAGGTGAATTTTGCTTTTGAAGACCTCT
CC-TTGCATTCTTCCTTTTATACCACTTGGCGATCGGCTGCTGATCGATGTTTCTCGAAAGTAAAAAGACTTACTATATC
AGGCTGATGAGGTCCATTATTCAATATAGGTCTGGAACATGGTCGAAAAGCACAAGAAGAGTGAATATACTTCAATTATT
CATGGAAAATATTCCCACGAAGAAACTGTTGCCACTGCTTCTTTTGCAGGAAAGTACATCATTGTGAAGAACATGACAGA
GGTACATCTAACGAATTTTATGTGTTGCTGTTCTTTGGACTT--------------------------------------
--------------------------------------------------------------------------------
----------------------------------------------
>wt_s1_13_3_aligned_consensus Alignment of 4 sequences: 13_3_A0159F_E07.ab1, 13_3_A0160R_E07.ab1 (reversed), 13_3_M13_Forward_E07.ab1, 13_3_M13_Reverse_E07.ab1 (reversed)
---------------------------------------------CAGGCGATGTGATCAAGACGCTCAAGGATAACGGC
AACCAGTACACATGGGGCCCCGTCACCGTGAAGCTCGCGGAGGCCTACGGATTC--TGCTGGGGCGTCGAGCGCGCCGTG
CAGATCGCGTACGAGGCGCGCAAGCAGTTCCCCGAGGAGCGCATCTGGCTCACCAACGAAATCATTCACAACCCCACCGT
CAACAAGGTAACCGTATCCGAAATCTGTCAACTCTAAGAATCTGAGCTTCATACGGAACTAGGTGGGTGAGGAAATCAGT
GGTCTGCTGCGTCCTCTT--------GT--------------------GTAAGGGCGCAGAACGAGCTGATG-CCCGACT
GAGTGTTACAAAGTAAAATTCTAGCGCTGAAAGTGTTCATTCCAAAACTCCAGTTTAATTCGGCCCCAGTGCTCAGGCCT
TACCTGCAAAGCAAAAATCATAGTGTCCACTGTTCTCTGTCCTTAATTTGTGATACTCTGATTCAGAGGCTTATGTGCTT
AGCTGAGTTGAATTCATGTGATTGGTCATGCAGAGGTTGGATGAGATGGGTGTAGAAATCATTCCTGTTGATGCGGGTAT
CAAGGATTTCAATGTAGTCGAACAAGGTGATGTTGTTGTGTTGCCTGCATTTGGAGCTGCTGTGGAGGAGATGTACACGC
TAAATGAGAAGAAAGTGCAGATTGTTGATACGACCTG-CC-CTTGGGTTTCAAAGGTGAATTTTGCTTTTGAAGACCTCT
CC-TTGCATTCTTCCTTTTATACCACTTGGCGATCGGCTGCTGATCGATGTTTCTCGAAAGTAAAAAGACTTACTATATC
AGGCTGATGAGGTCCATTATTCAATATAGGTCTGGAACATGGTCGAAAAGCACAAGAAGAGTGAATATACTTCAATTATT
CATGGAAAATATTCCCACGAAGAAACTGTTGCCACTGCTTCTTTTGCAGGAAAGTACATCATTGTGAAGAATATGACAGA
GGTACATCTAACGAATTTTATGTGTTGCTGTTCTTTGGACTT--------------------------------------
--------------------------------------------------------------------------------
----------------------------------------------
>tg_s1_16_s_aligned_consensus Alignment of 4 sequences: 16_s_A0159F_D09.ab1, 16_s_A0160R_D09.ab1 (reversed), 16_s_M13_Forward_D09.ab1, 16_s_M13_Reverse_D09.ab1 (reversed)
---------------------------------------------CAGGCGATGTGATCAAGACGCTCAAGGATAACGGC
AACCAGTACACATGGGGCCCCGTCACCGTGAAGCTCGCGGAGGCC------------GCTGGGGCGTCGAGCGCGCCGTG
CAGATCGCGTACGAGGCGCGCAAGCAGTTCCCCGAGGAGCGCATCTGGCTCACCAACGAAATCATTCACAACCCCACCGT
CAACAAGGTAACCGTATCCGAAATCTGTCAACTCTAAGAATCTGAGCTTCATACGGAACTAGGTGGGTGAGGAAATCAGT
GGTCTGCTGCGTCCTCTT--------GT--------------------GTAGGGGCGCAGAACGAGCTGATG-CCCGACT
GAGTGTTACAAAGTAAAATTCTAGCGCTGAAAGTGTTCATTCCAAAACTCCAGTTTAATTCGGCCCCAGTGCTCAGGCCT
TACCTGCAAAGCAAAAATCATAGTGTCCACTGTTCTCTGTCCTTAATTTGTGATACTCTGATTCAGAGGCTTATGTGCTT
AGCTGAGTTGAATTCATGTGATTGGTCATGCAGAGGTTGGATGAGATGGGTGTAGAAATCATTCCTGTTGATGCGGGTAT
CAAGGATTTCAATGTAGTCGAACAAGGTGATGTTGTTGTGTTGCCTGCATTTGGAGCTGCTGTGGAGGAGATGTACACGC
TAAATGAGAAGAAAGTGCAGATTGTTGATACGACCTG-CC-CTTGGGTTTCAAAGGTGAATTTTGCTTTTGAAGACCTCT
CC-TTGCATTCTTCCTTTTATACCACTTGGCGATCGGCTGCTGATCGACGTTTCTCGAAAGTAAAAAGACTTACTATATC
AGGCTGATGAGGTCCATTATTCAATATAGGTCTGGAACATGGTCGAAAAGCACAAGAAGAGTGAATATACTTCAATTATT
CATGGAAAATATTCCCACGAAGAAACTGTTGCCACTGCTTCTTTTGCAGGAAAGTACATCATTGTGAAGAATATGACAGA
GGTACATCTAACGAATTTTATGTGTTGCTGTTCTTTGGACTTTGTATCGACACA-TGATCA-GAGATAAGAAAGTTGAAA
T-------------------------------------------------------------------------------
----------------------------------------------
>tg_s1_16_m_aligned_consensus Alignment of 4 sequences: 16_m_A0159F_H08.ab1, 16_m_A0160R_H08.ab1 (reversed), 16_m_M13_Forward_H08.ab1, 16_m_M13_Reverse_H08.ab1 (reversed)
---------------------------------------------CAGGCGATGTGATCAAGACGCTCAAGGATAACGGC
AACCAGTACACATGGGGCCCCGTCACCGTGAAGCTCGCGGAGGCCTACGGATTC--TGCTGGGGCGTCGAGCGCGCCGTG
CAGATCGCGTACGAGGCGCGCAAGCAGTTCCCCGAGGAGCGCATCTGGCTCACCAACGAAATCATTCACAACCCCACCGT
CAACAAGGTAACCGTATCCGAAATCTGTCAACTCTAAGAATCTGAGCTTCATACGGAACTAGGTGGGTGAGGAAATCAGT
GGTCTGCTGCGTCCTCTT--------GT--------------------GTAAGGGCGCAGAACGAGCTGATG-CCCGACT
GAGTGTTACAAAGTAAAATTCTAGCGCTGAAAGTGTTCATTCCAAAACTCCAGTTTAATTCGGCCCCAGTGCTCAGGCCT
TACCTGCAAAGCAAAAATCATAGTGTCCACTGTTCTCTGTCCTTAATTTGTGATACTCTGATTCAGAGGCTTATGTGCTT
AGCTGAGTTGAATTCATGTGATTGGTCATGCAGAGGTTGGATGAGATGGGTGTAGAAATCATTCCTGTTGATGCGGGTAT
CAAGGATTTCAATGTAGTCGAACAAGGTGGTGTTGTTGTGTTGCCTGCATTTGGAGCTGCTGTGGAGGAGATGTACACGC
TAAATGAGAAGAAAGTGCAGATTGTTGATACGACCTG-CC-CTTGGGTTTCAAAGGTGAATTTTGCTTTTGAAGACCTCT
CC-TTGCATTCTTCCTTTTATACCACTTGGCGATCGGCTGCTGATCGATGTTTCTCGAAAGTAAAAAGACTTACTATATC
AGGCTGATGAGGTCCATTATTCAATATAGGTCTGGAACATGGTCGAAAAGCACAAGAAGAGTGAATATACTTCAATTATT
CATGGAAAATATTCCCACGAAGAAACTGTTGCCACTGCTTCTTTTGCAGGAAAGTACATCATTGTGAAGAATATGACAGA
GGTACATCTAACGAATTTTATGTGTTGCTGTTCTTTGGACTT--------------------------------------
--------------------------------------------------------------------------------
----------------------------------------------
>tg_s1_16_l_aligned_consensus Alignment of 4 sequences: 16_l_A0159F_G08.ab1, 16_l_A0160R_G08.ab1 (reversed), 16_l_M13_Forward_G08.ab1, 16_l_M13_Reverse_G08.ab1 (reversed)
---------------------------------------------CAGGCGATGTGATCAAGACGCTCAAGGATAACGGC
AACCAGTACACATGGGGCCCCGTCACCGTGAAGCTCGCGGAGGCCTACGGAT---------GGGCGTCGAGCGCGCCGTG
CAGATCGCGTACGAGGCGCGCAAGCAGTTCCCCGAGGAGCGCATCTGGCTCACCAACGAAATCATTCACAACCCCACCGT
CAACAAGGTAACCGTATCCGAAATCTGTCAACTCTAAGAATCTGAGCTTCATACGGAACTAGGTGGGTGAGGAAATCAGT
GGTCTGCTGCGTCCTCTT--------GT--------------------GTAAGGGCGCAGAACGAGCTGATG-CCCGACC
GAGTGTTACAAAGTAAAATTCTAGCGCTGAAAGTGTTCATTCCAAAACTCCAGTTTAATTCGGCCCCAGTGCTCAGGCCT
TACCTGCAAAGCAAAAATCATAGTGTCCACTGTTCTCTGTCCTTAATTTGTGATACTCTGATTCAGAGGCTTATGTGCTT
AGCTGAGTTGAATTCATGTGATTGGTCATGCAGAGGTTGGATGAGATGGGTGTAGAAATCATTCCTGTTGATGCGGGTAT
CAAGGATTTCAATGTAGTCGAACAAGGTGATGTTGTTGTGTTGCCTGCATTTGGAGCTGCTGTGGAGGAGATGTACACGC
TAAATGAGAAGAAAGTGCAGATTGTTGATACGACCTG-CC-CTTGGGTTTCAAAGGTGAATTTTGCTTTTGAAGACCTCT
CC-TTGCATTCTTCCTTTTATACCACTTGGCGATCGGCTGCTGATCGATGTTTCTCGAAAGTAAAAAGACTTACTATATC
AGGCTGATGAGGTCCATTATTCAATATAGGTCTGGAACATGGTCGAAAAGCACAAGAAGAGTGAATATACTTCAATTATT
CATGGAAAATATTCCCACGAAGAAACTGTTGCCACTGCTTCTTTTGCAGGAAAGTACATCATTGTGAAGAATATGACAGA
GGTACATCTAACGAATTTTATGTGTTGCTGTTCTTTGGACTT--------------------------------------
--------------------------------------------------------------------------------
----------------------------------------------
>tg_s1_16_i_aligned_consensus Alignment of 4 sequences: 16_i_A0159F_E08.ab1, 16_i_A0160R_E08.ab1 (reversed), 16_i_M13_Forward_E08.ab1, 16_i_M13_Reverse_E08.ab1 (reversed)
---------------------------------------------CAGGCGATGTGATCAAGACGCTCAAGGATAACGGC
AACCAGTACACATGGGGCCCCGTCACCGTGAAGCTCGCGGAGGCCTACGGAT---------GGGCGTCGAGCGCGCCGTG
CAGATCGCGTACGAGGCGCGCAAGCAGTTCCCCGAGGAGCGCATCTGGCTCACCAACGAAATCATTCACAACCCCACCGT
CAACAAGGTAACCGTATCCGAAATCTGTCAACTCTAAGAATCTGAGCTTCATACGGAACTAGGTGGGTGAGGAAATCAGT
GGTCTGCTGCGTCCTCTT--------GT--------------------GTAAGGGCGCAGAACGAGCTGATG-CCCGACT
GAGTGTTACAAAGTAAAATTCTAGCGCTGAAAGTGTTCATTCCAAAACTCCAGTTTAATTCGGCCCCAGTGCTCAGGCCT
TACCTGCAAAGCAAAAATCATAGTGTCCACTGTTCTCTGTCCTTAATTTGTGATACTCTGATTCAGAGGCTTATGTGCTT
AGCTGAGTTGAATTCATGTGATTGGTCATGCAGAGGTTGGATGAGATGGGTGTAGAAATCATTCCTGTTGATGCGGGTAT
CAAGGATTTCAATGTAGTCGAACAAGGTGATGTTGTTGTGTTGCCTGCATTTGGAGCTGCTGTGGAGGAGATGTACACGC
TAAATGAGAAGAAAGTGCAGATTGTTGATACGACCTG-CC-CTTGGGTTTCAAAGGTGAATTTTGCTTTTGAAGACCTCT
CC-TTGCATTCTTCCTTTTATACCACTTGGCGATCGGCTGCTGATCGATGTTTCTCGAAAGTAAAAAGACTTACTATATC
AGGCTGATGAGGTCCATTATTCAATATAGGTCTGGAACATGGTCGAAAAGCACAAGAAGAGTGAATATACTTCAATTATT
CATGGAAAATATTCCCACGAAGAAACTGTTGCCACTGCTTCTTTTGCAGGAAAGTACATCATTGTGAAGAATATGACAGA
GGTACATCTAACGAATTTTATGTGTTGCTGTTCTTTGGACTT--------------------------------------
--------------------------------------------------------------------------------
----------------------------------------------
>tg_s1_16_f_aligned_consensus Alignment of 4 sequences: 16_f_A0159F_B08.ab1, 16_f_A0160R_B08.ab1 (reversed), 16_f_M13_Forward_B08.ab1, 16_f_M13_Reverse_B08.ab1 (reversed)
---------------------------------------------CAGGCGATGTGATCAAGACGCTCAAGGATAACGGC
AACCAGTACACATGGGGCCCCGTCACCGTGAAGCTCGCGGAGGCCTACGG-------GCTGGGGCGTCGAGCGCGCCGTG
CAGATCGCGTACGAGGCGCGCAAGCAGTTCCCCGAGGAGCGCATCTGGCTCACCAACGAAATCATTCACAACCCCACCGT
CAACAAGGTAACCGTATCCGAAATCTGTCAACTCTAAGAATCTGAGCTTCATACGGAACTAGGTGGGTGAGGAAATCAGT
GGTCTGCTGCGTCCTCTT--------GT--------------------GTAAGGGCGCAGAACGAGCTGATG-CCCGACT
GAGTGTTACAAAGTAAAATTCTAGCGCTGAAAGTGTTCATTCCAAAACTCCAGTTTAATTCGGCCCCAGTGCTCAGGCCT
TACCTGCAAAGCAAAAATCATAGTGTCCACTGTTCTCTGTCCTTAATTTGTGATACTCTGATTCAGAGGCTTATGTGCTT
AGCTGAGTTGAATTCATGTGATTGGTCATGCAGAGGTTGGATGAGATGGGTGTAGAAATCATTCCTGTTGATGCGGGTAT
CAAGGATTTCAATGTAGTCGAACAAGGTGATGTTGTTGTGTTGCCTGCATTTGGAGCTGCTGTGGAGGAGATGTACACGC
TAAATGAGAAGAAAGTGCAGATTGTTGATACGACCTG-CC-CTTGGGTTTCAAAGGTGAATTTTGCTTTTGAAGACCTCT
CC-TTGCATTCTTCCTTTTATACCACTTGGCGATCGGCTGCTGATCGATGTTTCTCGAAAGTAAAAAGACTTACTATATC
AGGCTGATGAGGTCCATTATTCAATATAGGTCTGGAACATGGTCGAAAAGCACAAGAAGAGTGAATATACTTCAATTATT
CATGGAAAATATTCCCACGAAGAAACTGTTGCCACTGCTTCTTTTGCAGGAAAGTACATCATTGTGAAGAATATGACAGA
GGTACATCTAACGAATTTTATGTGTTGCTGTTCTTTGGACTT--------------------------------------
--------------------------------------------------------------------------------
----------------------------------------------
>tg_s1_16_c_aligned_consensus Alignment of 4 sequences: 16_c_A0159F_A08.ab1, 16_c_A0160R_A08.ab1 (reversed), 16_c_M13_Forward_A08.ab1, 16_c_M13_Reverse_A08.ab1 (reversed)
---------------------------------------------CAGGCGATGTGATCAAGACGCTCAAGGATAACGGC
AACCAGTACACATGGGGCCCCGTCACCGTGAAGCTCGCGGAGGCCTACGGAT---------GGGCGTCGAGCGCGCCGTG
CAGATCGCGTACGAGGCGCGCAAGCAGTTCCCCGAGGAGCGCATCTGGCTCACCAACGAAATCATTCACAACCCCACCGT
CAACAAGGTAACCGTATCCGAAATCTGTCAACTCTAAGAATCTGAGCTTCATACGGAACTAGGTGGGTGAGGAAATCAGT
GGTCTGCTGCGTCCTCTT--------GT--------------------GTAAGGGCGCAGAACGAGCTGATG-CCCGACT
GAGTGTTACAAAGTAAAATTCTAGCGCTGAAAGTGTTCATTCCAAAACTCCAGTTTAATTCGGCCCCAGTGCTCAGGCCT
TACCTGCAAAGCAAAAATCATAGTGTCCACTGTTCTCTGTCCTTAATTTGTGATACTCTGATTCAGAGGCTTATGTGCTT
AGCTGAGTTGAATTCATGTGATTGGTCATGCAGAGGTTGGATGAGATGGGTGTAGAAATCATTCCTGTTGATGCGGGTAT
CAAGGATTTCAATGTAGTCGAACAAGGTGATGTTGTTGTGTTGCCTGCATTTGGAGCTGCTGTGGAGGAGATGTACACGC
TAAATGAGAAGAAAGTGCAGATTGTTGATACGACCTG-CC-CTTGGGTTTCAAAGGTGAATTTTGCTTTTGAAGACCTCT
CC-TTGCATTCTTCCTTTTATACCACTTGGCGATCGGCTGCTGATCGATGTTTCTCGAAAGTAAAAAGACTTACTATATC
AGGCTGATGAGGTCCATTATTCAATATAGGTCTGGAACATGGTCGAAAAGCACAAGAAGAGTGAATATACTTCAATTATT
CATGGAAAATATTCCCACGAAGAAACTGTTGCCACTGCTTCTTTTGCAGGAAAGTACATCATTGTGAAGAATATGACAGA
GGTACATCTAACGAATTTTATGTGTTGCTGTTCTTTGGACTTTGTATCG-GACA-TGATCA-GAGATAAGAAAGTTGAAA
TGTTTTCAATAGGCAACCTATGTGTGTGATTATATACTTGGTGGCCAACTTGATGGGTCTAGCTCAAC------------
----------------------------------------------
>tg_s1_16_a_aligned_consensus Alignment of 4 sequences: 16_a_A0159F_H07.ab1, 16_a_A0160R_H07.ab1 (reversed), 16_a_M13_Forward_H07.ab1, 16_a_M13_Reverse_G06.ab1 (reversed)
CTCGAGCGGCCGCCAGTGTGATGGATATCTGCAGAATTCGCCCTTCAGGCGATGTGATCAAGACGCTCAAGGATAACGGC
AACCAGTACACATGGGGCCCCGTCACCGTGGAGCTCGCGGAGGCCTACGGATTC--TGCTGGGGCGTCGAGCGCGCCGTG
CAGATCGCGTACGAGGCGCGCAAGCAGTTCCCCGAGGAGCGCATCTGGCTCACCAACGAAATCATTCACAACCCCACCGT
CAACAAGGTAACCGTATCCGAAATCTGTCAACTCTAAGAATCTGAGCTTCATACGGAACTAGGTGGGTGAGGAAATCAGT
GGTCTGCTGCGTCCTCTT--------GT--------------------GTAAGGGCGCAGAACGAGCTGATG-CCCGACT
GAGTGTTACAAAGTAAAATTCTAGCGCTGAAAGTGTTCATTCCAAAACTCCAGTTTAATTCGGCCCCAGTGCTCAGGCCT
TACCTGCAAAGCAAAAATCATAGTGTCCACTGTTCTCTGTCCTTAATTTGTGATACTCTGATTCAGAGGCTTATGTGCTT
AGCTGAGTTGAATTCATGTGATTGGTCATGCAGAGGTTGGATGAGATGGGTGTAGAAATCATTCCTGTTGATGCGGGTAT
CAAGGATTTCAATGTAGTCGAACAAGGTGATGTTGTTGTGTTGCCTGCATTTGGAGCTGCTGTGGAGGAGATGTACACGC
TAAATGAGAAGAAAGTGCAGATTGTTGATACGACCTG-CC-CTTGGGTTTCAAAGGTGAATTTTGCTTTTGAAGACCTCT
CC-TTGCATTCTTCCTTTTATACCACTTGGCGATCGGCTGCTGATCGATGTTTCTCGAAAGTAAAAAGACTTACTATATC
AGGCTGATGAGGTCCATTATTCAATATAGGTCTGGAACATGGTCGAAAAGCACAAGAAGAGTGAATATACTTCAATTATT
CATGGAAAATATTCCCACGAAGAAACTGTTGCCACTGCTTCTTTTGCAGGAAAGTACATCATTGTGAAGAATATGACAGA
GGTACATCTAACGAATTTTATGTGTTGCTGTTCTTTGGACTT--------------------------------------
--------------------------------------------------------------------------------
----------------------------------------------
>tg_s1_16_29_aligned_consensus Alignment of 4 sequences: tg_s1_16_29_A0159F_A08.ab1, tg_s1_16_29_A0160R_A08.ab1 (reversed), tg_s1_16_29_M13_Forward__-20__A08.ab1, tg_s1_16_29_M13_Reverse_A08.ab1 (reversed)
---------------------------------------------CAGGCGATGTGATCAAGACGCTCAAGGATAACGGC
AACCAGTACACATGGGGCCCCGTCACCGTGAAGCTCGCGGAGGCCTACGG-------GCTGGGGCGTCGAGCGCGCCGTG
CAGATCGCGTACGAGGCGCGCAAGCAGTTCCCCGAGGAGCGCATCTGGCTCACCAACGAAATCATTCACAACCCCACCGT
CAACAAGGTAACCGTATCCGAAATCTGTCAACTCTAAGAATCTGAGCTTCATACGGAACTAGGTGGGTGAGGAAATCAGT
GGTCTGCTGCGTCCTCTT--------GT--------------------GTAAGGGCGCAGAACGAGCTGATG-CCCGACT
GAGTGTTACAAAGTAAAATTCTAGCGCTGAAAGTGTTCATTCCAAAACTCCAGTTTAATTCGGCCCCAGTGCTCAGGCCT
TACCTGCAAAGCAAAAATCATAGTGTCCACTGTTCTCTGTCCTTAATTTGTGATACTCTGATTCAGAGGCTTATGTGCTT
AGCTGAGTTGAATTCATGTGATTGGTCATGCAGAGGTTGGATGAGATGGGTGTAGAAATCATTCCTGTTGATGCGGGTAT
CAAGGATTTCAATGTAGTCGAACAAGGTGATGTTGTTGTGTTGCCTGCATTTGGAGCTGCTGTGGAGGAGATGTACACGC
TAAATGAGAAGAAAGTGCAGATTGTTGATACGACCTG-CC-CTTGGGTTTCAAAGGTGAATTTTGCTTTTGAAGACCTCT
CC-TTGCATTCTTCCTTTTATACCACTTGGCGATCGGCTGCTGATCGATGTTTCTCGAAAGTAAAAAGACTTACTATATC
AGGCTGACGAGGTCCATTATTCAATATAGGTCTGGAACATGGTCGAAAAGCACAAGAAGAGTGAATATACTTCAATTATT
CATGGAAAATATTCCCACGAAGAAACTGTTGCCACTGCTTCTTTTGCAGGAAAGTACATCATTGTGAAGAATATGACAGA
GGTACATCTAACGAATTTTATGTGTTGCTGTTCTTTGGACTTTGTATCG-AACA-TGATTA-GAGATAAGAAAGTTGAAA
TGTTTTCAATAGGCAACCTATGTGTGTGATTATATACTTGGTGGCCAACTTGATGGGTCTAGCTCAAC------------
----------------------------------------------
>tg_s1_16_24_aligned_consensus Alignment of 4 sequences: tg_s1_16_24_A0159F_D09.ab1, tg_s1_16_24_A0160R_D09.ab1 (reversed), tg_s1_16_24_M13_Forward_20__D09.ab1, tg_s1_16_24_M13_Reverse_D09.ab1 (reversed)
---------------------------------------------CAGGCGATGTGATCAAGACGCTCAAGGATAACGGC
AACCAGTACACATGGGGCCCCGTCACCGTGAAGCTCGCGGAGGCCTACGGAT---------GGGCGTCGAGCGCGCCGTG
CAGATCGCGTACGAGGCGCGCAAGCAGTTCCCCGAGGAGCGCATCTGGCTCACCAACGAAATCATTCACAACCCCACCGT
CAACAAGGTAACCGTATCCGAAATCTGTCAACTCTAAGAATCTGAGCTTCATACGGAACTAGGTGGGTGAGGAAATCAGT
GGTCTGCTGCGTCCTCTT--------GT--------------------GTAAGGGCGCAGAACGAGCTGATG-CCCGACT
GAGTGTTACAAAGTAAAATTCTAGCGCTGAAAGTGTTCATTCCAAAACTCCAGTTTAATTCGGCCCCAGTGCTCAGGCCT
TACCTGCAAAGCAAAAATCATAGTGTCCACTGTTCTCTGTCCTTAATTTGTGATACTCTGATTCAGAGGCTTATGTGCTT
AGCTGAGTTGAATTCATGTGATTGGTCATGCAGAGGTTGGATGAGATGGGTGTAGAAATCATTCCTGTTGATGCGGGTAT
CAAGGATTTCAATGTAGTCGAACAAGGTGATGTTGTTGTGTTGCCTGCATTTGGAGCTGCTGTGGAGGAGATGTACACGC
TAAATGAGAAGAAAGTGCAGATTGTTGATACGACCTG-CC-CTTGGGTTTCAAAGGTGAATTTTGCTTTTGAAGACCTCT
CC-TTGCATTCTTCCTTTTATACCACTTGGCGATCGGCTGCTGATCGATGTTTCTCGAAAGTAAAAAGACTTACTATATC
AGGCTGATGAGGTCCATTATTCAATATAGGTCTGGAACATGGTCGAAAAGCACAAGAAGAGTGAATATACTTCAATTATT
CATGGAAAATATTCCCACGAAGAAACTGTTGCCACTGCTTCTTTTGCAGGAAAGCACATCATTGTGAAGAATATGACAGA
GGTACATCTAACGAATTTTATGTGTTGCTGTTCTTTGGACTT--------------------------------------
--------------------------------------------------------------------------------
----------------------------------------------
>tg_s1_16_21_aligned_consensus Alignment of 4 sequences: tg_s1_16_21_A0159F_A09.ab1, tg_s1_16_21_A0160R_A09.ab1 (reversed), tg_s1_16_21_M13_Forward_20__A09.ab1, tg_s1_16_21_M13_Reverse_A09.ab1 (reversed)
---------------------------------------------CAGGCGATGTGATCAAGACGCTCAAGGATAACGGC
AACCAGTACACATGGGGCCCCGTCACCGTGAAGCTCGCGGAGGCCTACGGATCT---GCTGGGGCGTCGAGCGCGCCGTG
CAGATCGCGTACGAGGCGCGCAAGCAGTTCCCCGAGGAGCGCATCTGGCTCACCAACGAAATCATTCACAACCCCACCGT
CAACAAGGTAACCGTATCCGAAATCTGTCAACTCTAAGAATCTGAGCTTCATACGGAACTAGGTGGGTGAGGAAATCAGT
GGTCTGCTGCGTCCTCTT--------GT--------------------GTAAGGGCGCAGAACGAGCTGATG-CCCGACT
GAGTGTTACAAAGTAAAATTCTAGCGCTGAAAGTGTTCATTCCAAAACTCCAGTTTAATTCGGCCCCAGTGCTCAGGCCT
TACCTGCAAAGCAAAAATCATAGTGTCCACTGTTCTCTGTCCTTAATTTGTGATACTCTGATTCAGAGGCTTATGTGCTT
AGCTGAGTTGAATTCATGTGATTGGTCATGCAGAGGTTGGATGAGATGGGTGTAGAAATCATTCCTGTTGATGCGGGTAT
CAAGGATTTCAATGTAGTCGAACAAGGTGATGTTGTTGTGTTGCCTGCATTTGGAGCTGCTGTGGAGGAGACGTACACGC
TAAATGAGAAGAAAGTGCAGATTGTTGATACGACCTGCCC-CTTGGGTTTCAAAGGTGAATTTTGCTTTTGAAGACCTCT
CC-TTGCATTCTTCCTTTTATACCACTTGGCGATCGGCTGCTGATCGATGTTTCTCGAAAGTAAAAAGACTTACTATATC
AGGCTGATGAGGTCCATTATTCAATATAGGTCTGGAACATGGTCGAAAAGCACAAGAAGAGTGAATATACTTCAATTATT
CATGGAAAATATTCCCACGAAGAAACTGTTGCCACTGCTTCTTTTGCAGGAAAGTACATCATTGTGAAGAATATGACAGA
GGTACATCTAACGAATTTTATGTGTTGCTGTTCTTTGGACTT--------------------------------------
--------------------------------------------------------------------------------
----------------------------------------------
>tg_s1_16_16_aligned_consensus Alignment of 3 sequences: tg_s1_16_16_A0159F_D08.ab1, tg_s1_16_16_A0160R_D08.ab1 (reversed), tg_s1_16_16_M13_Forward_20__D08.ab1
---------------------------------------------CAGGCGATGTGATCAAGACGCTCAAGGATAACGGC
AACCAGTACACATGGGGCCCCGTCACCGTGAAGCTCGCGGAGGCCTACGGAT---------GGGCGTCGAGCGCGCCGTG
CAGATCGCGTACGAGGCGCGCAAGCAGTTCCCCGAGGAGCGCATCTGGCTCACCAACGAAATCATTCACAACCACACCGT
CAACAAGGTAACCGTATCCGAAATCTGTCAACTCTAAGAATCTGAGCTTCATACGGAACTAGGTGGGTGAGGAAATCAGT
GGTCTGCTGCGTCCTCTT--------GT--------------------GTAAGGGCGCAGAACGAGCTGATG-CCCGACT
GAGTGTTACAAAGTAAAATTCTAGCGCTGAAAGTGTTCATTCCAAAACTCCAGTTTAATTCGGCCCCAGTGCTCAGGCCT
TACCTGCAAAGCAAAAATCATAGTGTCCACTGTTCTCTGTCCTTAATTTGTGATACTCTGATTCAGAGGCTTATGTGCTT
AGCTGAGTTGAATTCATGTGATTGGTCATGCAGAGGTTGGATGAGATGGGTGTAGAAATCATTCCTGTTGATGCGGGTAT
CAAGGATTTCAATGTAGTCGAACAAGGTGATGTTGTTGTGTTGCCTGCATTTGGAGCTGCTGTGGAGGAGATGTACACGC
TAAATGAGAAGAAAGTGCAGATTGTTGATACGACCTG-CC-CTTGGGTTTCAAAGGTGAATTTTGCTTTTGAAGACCTCT
CC-TTGCATTCTTCCTTTTATACCACTTGGCGATCGGCTGCTGATCGATGTTTCTCGAAAGTAAAAAGACTTACTATATC
AGGCTGATGAGGTCCATTATTCAATATAGGTCTGGAACATGGTCGAAAAGCACAAGAAGAGTGAATATACTTCAATTATT
CATGGAAAATATTCCCACGAAGAAACTGTTGCCACTGCTTCTTTTGCAGGAAAGTACATCATTGTGAAGAATATGACAGA
GGTACATCTAACGAATTTTATGTGTTGCTGTTCTTTGGACTT--------------------------------------
--------------------------------------------------------------------------------
----------------------------------------------
>tg_s1_16_15_aligned_consensus Alignment of 4 sequences: tg_s1_16_15_A0159F_C08.ab1, tg_s1_16_15_A0160R_C08.ab1 (reversed), tg_s1_16_15_M13_Forward_20__C08.ab1, tg_s1_16_15_M13_Reverse_C08.ab1 (reversed)
---------------------------------------------CAGGCGATGTGATCAAGACGCTCAAGGATAACGGC
AACCAGTACACATGGGGCCCCGTCACCGTGAAGCTCGCGGAGGCCTACGG-------GCTGGGGCGTCGAGCGCGCCGTG
CAGATCGCGTACGAGGCGCGCAAGCAGTTCCCCGAGGAGCGCATCTGGCTCACCAACGAAATCATTCACAACCCCACCGT
CAACAAGGTAACCGTATCCGAAATCTGTCAACTCTAAGAATCTGAGCTTCATACGGAACTAGGTGGGTGAGGAAATCAGT
GGTCTGCTGCGTCCTCTT--------GT--------------------GTAAGGGCGCAGAACGAGCTGATG-CCCGACT
GAGTGTTACAAAGTAAAATTCTAGCGCTGAAAGTGTTCATTCCAAAACTCCAGTTTAATTCGGCCCCAGTGCTCAGGCCT
TACCTGCAAAGCAAAAATCATAGTGTCCACTGTTCTCTGTCCTTAATTTGTGATACTCTGATTCAGAGGCTTATGTGCTT
AGCTGAGTTGAATTCATGTGATTGGTCATGCAGAGGTTGGATGAGATGGGTGTAGAAATCATTCCTGTTGATGCGGGTAT
CAAGGATTTCAATGTAGTCGAACAAGGTGATGTTGTTGTGTTGCCTGCATTTGGAGCTGCTGTGGAGGAGATGTACACGC
TAAATGAGAAGAAAGTGCAGATTGTTGATACGACCTG-CC-CTTGGGTTTCAAAGGTGAATTTTGCTTTTGAAGACCTCT
CC-TTGCATTCTTCCTTTTATACCACTTGGCGATCGGCTGCTGATCGATGTTTCTCGAAAGTAAAAAGACTTACTATATC
AGGCTGATGAGGTCCATTATTCAATATAGGTCTGGAACATGGTCGAAAAGCACAAGAAGAGTGAATATACTTCAATTATT
CATGGAAAATATTCCCACGAAGAAACTGTTGCCACTGCTCCTTTTGCAGGAAAGTACATCATTGTGAAGAATATGACAGA
GGTACATCTAACGAATTTTATGTGTTGCTGTTCTTTGGACTT--------------------------------------
--------------------------------------------------------------------------------
----------------------------------------------
>tg_s1_16_12_aligned_consensus Alignment of 4 sequences: tg_s1_16_12_A0159F_H07.ab1, tg_s1_16_12_A0160R_H07.ab1 (reversed), tg_s1_16_12_M13_Forward_20__H07.ab1, tg_s1_16_12_M13_Reverse_H07.ab1 (reversed)
---------------------------------------------CAGGCGATGTGATCAAGACGCTCAAGGATAACGGC
AACCAGTACACATGGGGCCCCGTCACCGTGAAGCTCGCGGAGGCCTACGGAT---------GGGCGTCGAGCGCGCCGTG
CAGATCGCGTACGAGGCGCGCAAGCAGTTCCCCGAGGAGCGCATCTGGCTCACCAACGAAATCATTCACAACCCCACCGT
CAACAAGGTAACCGTATCCGAAATCTGTCAACTCTAAGAATCTGAGCTTCATACGGAACTAGGTGGGTGAGGGAATCAGT
GGTCTGCTGCGTCCTCTT--------GT--------------------GTAAGGGCGCAGAACGAGCTGATG-CCCGACT
GAGTGTTACAAAGTAAAATTCTAGCGCTGAAAGTGTTCATTCCAAAACTCCAGTTTAATTCGGCCCCAGTGCTCAGGCCT
TACCTGCAAAGCAAAAATCATAGTGTCCACTGTTCTCTGTCCTTAATTTGTGATACTCTGATTCAGAGGCTTATGTGCTT
AGCTGAGTTGAATTCATGTGATTGGTCATGCAGAGGTTGGATGAGATGGGTGTAGAAATCATTCCTGTTGATGCGGGTAT
CAAGGATTTCAATGTAGTCGAACAAGGTGATGTTGTTGTGTTGCCTGCATTTGGAGCTGCTGTGGAGGAGATGTACGCGC
TAAATGAGAAGAAAGTGCAGATTGTTGATACGACCTG-CC-CTTGGGTTTCAAAGGTGAATTTTGCTTTTGAAGACCTCT
CC-TTGCATTCTTCCTTTTATACCACTTGGCGATCGGCTGCTGATCGATGTTTCTCGAAAGTAAAAAGACTTACTATATC
AGGCTGATGAGGTCCATTATTCAATATAGGTCTGGAACATGGTCGAAAAGCACAAGAAGAGTGAATATACTTCAATTATT
CATGGAAAATATTCCCACGAAGAAACTGTTGCCACTGCTTCTTTTGCAGGAAAGTACATCATTGTGAAGAATATGACAGA
GGTACATCTAACGAATTTTATGTGTTGCTGTTCTTTGGACTT--------------------------------------
--------------------------------------------------------------------------------
----------------------------------------------
>tg_s1_16_10_aligned_consensus Alignment of 4 sequences: tg_s1_16_10_A0159F_F07.ab1, tg_s1_16_10_A0160R_F07.ab1 (reversed), tg_s1_16_10_M13_Forward_20__F07.ab1, tg_s1_16_10_M13_Reverse_F07.ab1 (reversed)
---------------------------------------------CAGGCGATGTGATCAAGACGCTCAAGGATAACGGC
AACCAGTACACATGGGGCCCCGTCACCGTGAAGCTCGCGGAGGCCTACGGATTCGGGGCTGGGGCGTCGAGCGCGCCGTG
CAGATCGCGTACGAGGCGCGCAAGCAGTTCCCCGAGGAGCGCATCTGGCTCACCAACGAAATCATTCACAACCCCACCGT
CAACAAGGTAACCGTATCCGAAATCTGTCAACTCTAAGAATCTGAGCTTCATACGGAACTAGGTGGGTGAGGAAATCAGT
GGTCTGCTGCGTCCTCTT--------GT--------------------GTAAGGGCGCAGAACGAGCTGATG-CCCGACT
GAGTGTTACAAAGTAAAATTCTAGCGCTGAAAGTGTTCATTCCAAAACTCCAGTTTAATTCGGCCCCAGTGCTCAGGCCT
TACCTGCAAAGCAAAAATCATAGTGTCCACTGTTCTCTGTCCTTAATTTGTGATACTCTGATTCAGAGGCTTATGTGCTT
AGCTGAGTTGAATTCATGTGATTGGTCATGCAGAGGTTGGATGAGATGGGTGTAGAAATCATTCCTGTTGATGCGGGTAT
CAAGGATTTCAATGTAGTCGAACAAGGTGATGTTGTTGTGTTGCCTGCATTTGGAGCTGCTGTGGAGGAGATGTACACGC
TAAATGAGAAGAAAGTGCAGATTGTTGATACGACCTG-CC-CTTGGGTTTCAAAGGTGAATTTTGCTTTTGAAGACCTCT
CC-TTGCATTCTTCCTTTTATACCACTTGGCGATCGGCTGCTGATCGATGTTTCCCGAAAGTAAAAAGACTTACTATATC
AGGCTGATGAGGTCCATTATTCAATATAGGTCTGGAACATGGTCGAAAAGCACAAGAAGAGTGAATATACTTCAATTATT
CATGGAAAATATTCCCACGAAGAAACTGTTGCCACTGCTTCTTTTGCAGGAAAGTACATCATTGTGAAGAATATGACAGA
GGTACATCTAACGAATTTTATGTGTTGCTGTTCTTTGGACTT--------------------------------------
--------------------------------------------------------------------------------
----------------------------------------------
>tg_s1_16_8_aligned_consensus Alignment of 4 sequences: tg_s1_16_8_A0159F_D07.ab1, tg_s1_16_8_A0160R_D07.ab1 (reversed), tg_s1_16_8_M13_Forward_20__D07.ab1, tg_s1_16_8_M13_Reverse_D07.ab1 (reversed)
---------------------------------------------CAGGCGATGTGATCAAGACGCTCAAGGATAACGGC
AACCAGTACACATGGGGCCCCGTCACCGTGAAGCTCGCGGAGGCCTACGGAT---------GGGCGTCGAGCGCGCCGTG
CAGATCGCGTACGAGGCGCGCAAGCAGTTCCCCGAGGAGCGCATCTGGCTCACCAACGAAATCATTCACAACCCCACCGT
CAACAAGGTAACCGTATCCGAAATCTGTCAACTCTAAGAATCTGAGCTTCATACGGAACTAGGTGGGTGAGGAAATCAGT
GGTCTGCTGCGTCCTCTT--------GT--------------------GTAAGGGCGCAGAACGAGCTGATG-CCCGACT
GAGTGTTACAAAGTAAAATTCTAGCGCTGAAAGTGTTCATTCCAAAACTCCAGTTTAATTCGGCCCCAGTGCTCAGGCCT
TACCTGCAAAGCAAAAATCATAGTGTCCACTGTTCTCTGTCCTTAATTTGTGATACTCTGATTCAGAGGCTTATGTGCTT
AGCTGAGTTGAATTCATGTGATTGGTCATGCAGAGGTTGGATGAGATGGGTGTAGAAATCATTCCTGTTGATGCGGGTAT
CAAGGATTTCAATGTAGTCGAACAAGGTGATGTTGTTGTGTTGCCTGCATTTGGAGCTGCTGTGGAGGAGATGTACACGC
TAAATGAGAAGAAAGTGCAGATTGTTGATACGACCTG-CC-CTTGGGTTTCAAAGGTGAATTTTGCTTTTGAAGACCTCT
CC-TTGCATTCTTCCTTTTATACCACTTGGCGATCGGCTGCTGATCGATGTTTCTCGAAAGTAAAAAGACTTACTATATC
AGGCTGATGAGGTCCATTATTCAATATAGGTCTGGAACATGGTCGAAAAGCACAAGAAGAGTGAATATACTTCAATTATT
CATGGAAAATATTCCCACGAAGAAACTGTTGCCACTGCTTCTTTTGCAGGAAAGTACATCATTGTGAAGAATATGACAGA
GGTACATCCAACGAATTTTATGTGTTGCTGTTCTTTGGACTT--------------------------------------
--------------------------------------------------------------------------------
----------------------------------------------
>tg_s1_16_5_aligned_consensus Alignment of 4 sequences: tg_s1_16_5_A0159F_A07.ab1, tg_s1_16_5_A0160R_A07.ab1 (reversed), tg_s1_16_5_M13_Forward_20__A07.ab1, tg_s1_16_5_M13_Reverse_A07.ab1 (reversed)
---------------------------------------------CAGGCGATGTGATCAAGACGCTCAAGGATAACGGC
AACCAGTACACATGGGGCCCCGTCACCGTGAAGCTCGCGGAGGCCTACGGAT---------GGGCGTCGAGCGCGCCGTG
CAGATCGCGTACGAGGCGCGCAAGCAGTTCCCCGAGGAGCGCATCTGGCTCACCAACGAAATCATTCACAACCCCACCGT
CAACAAGGTAACCGTATCCGAAATCTGTCAACTCTAAGAATCTGAGCTTCATACGGAACTAGGTGGGTGAGGAAATCAGT
GGTCTGCTGCGTCCTCTT--------GT--------------------GTAAGGGCGCAGAACGAGCTGATG-CCCGACT
GAGTGTTACAAAGTAAAATTCTAGCGCTGAAAGTGTTCATTCCAAAACTCCAGTTTAATTCGGCCCCAGTGCTCAGGCCT
TACCTGCAAAGCAAAAATCATAGTGTCCACTGTTCTCTGTCCTTAATTTGTGATACTCTGATTCAGAGGCTTATGTGCTT
AGCTGAGTTGAATTCATGTGATTGGTCATGCAGAGGTTGGATGAGATGGGTGTAGAAATCATTCCTGTTGATGCGGGTAT
CAAGGATTTCAATGTAGTCGAACAAGGTGATGTTGTTGTGTTGCCTGCATTTGGAGCTGCTGTGGAGGAGATGTACACGC
TAAATGAGAAGAAAGTGCAGATTGTTGATACGACCTG-CC-CTTGGGTTTCAAAGGTGAATTTTGCTTTTGAAGACCTCT
CC-TTGCATTCTTCCTTTTATACCACTTGGCGATCGGCTGCTGATCGATGTTTCTCGAAAGTAAAAAGACTTACTATATC
AGGCTGATGAGGTCCATTATTCAATATAGGTCTGGAACATGGTCGAAAAGCACAAGAAGAGTGAATATACTTCAATTATT
CATGGAAAATATTCCCACGAAGAAACTGTTGCCACTGCTTCTTTTGCAGGAAAGTACATCATTGTGAAGAATATGACAGA
GGTACATCTAACGAATTTTATGTGTTGCTGTTCTTTGGACTT--------------------------------------
--------------------------------------------------------------------------------
----------------------------------------------
>tg_s1_16_4_aligned_consensus Alignment of 4 sequences: tg_s1_16_4_A0159F_H07.ab1, tg_s1_16_4_A0160R_H07.ab1 (reversed), tg_s1_16_4_M13_Forward__-20__H07.ab1, tg_s1_16_4_M13_Reverse_H07.ab1 (reversed)
---------------------------------------------CAGGCGATGTGATCAAGACGCTCAAGGATAACGGC
AACCAGTACACATGGGGCCCCGTCACCGTGAAGCTCGCGGAGGCCTACGGAT---------GGGCGTCGAGCGCGCCGTG
CAGATCGCGTACGAGGCGCGCAAGCAGTTCCCCGAGGAGCGCATCTGGCTCACCAACGAAATCATTCACAACCCCACCGT
CAACAAGGTAACCGTATCCGAAATCTGTCAACTCTAAGAATCTGAGCTTCATACGGAACTAGGTGGGTGAGGAAATCAGT
GGTCTGCTGCGTCCTCTT--------GT--------------------GTAAGGGCGCAGAACGAGCTGATG-CCCGACT
GAGTGTTACAAAGTAAAATTCTAGCGCTGAAAGTGTTCATTCCAAAACTCCAGTTTAATTCGGCCCCAGTGCTCAGGCCT
TACCTGCAAAGCAAAAATCATAGTGTCCACTGTTCTCTGTCCTTAATTTGTGATACTCTGATTCAGAGGCTTATGTGCTT
AGCTGAGTTGAATTCATGTGATTGGTCATGCAGAGGTTGGATGAGATGGGTGTAGAAATCATTCCTGTTGATGCGGGTAT
CAAGGATTTCAATGTAGTCGAACAAGGTGATGTTGTTGTGTTGCCTGCATTTGGAGCTGCTGTGGAGGAGATGTACACGC
TAAATGAGAAGAAAGTGCAGATTGTTGATACGACCTG-CC-CTTGGGTTTCAAAGGTGAATTTTGCTTTTGAAGACCTCT
CC-TTGCATTCTTCCTTTTATACCACTTGGCGATCGGCTGCTGATCGATGTTTCTCGAAAGTAAAAAGACTTACTATATC
AGGCTGATGAGGTCCATTATTCAATATAGGTCTGGAACATGGTCGAAAAGCACAAGAAGAGTGAATATACTTCAATTATT
CATGGAAAATATTCCCACGAAGAAACTGTTGCCACTGCTTCTTTTGCAGGAAAGTACATCATTGTGAAGAATATGACAGA
GGTACATCTAACGAATTTTATGTGTTGCAGTTCTTTGGACTT--------------------------------------
--------------------------------------------------------------------------------
----------------------------------------------
>tg_s1_11_m_aligned_consensus Alignment of 4 sequences: 11_m_A0159F_H05.ab1, 11_m_A0160R_H05.ab1 (reversed), 11_m_M13_Forward_H05.ab1, 11_m_M13_Reverse_D06.ab1 (reversed)
-TCGAGCGGCCGCCAGTGTGATGGATATCTGCAGAATTCGCCCTTCAGGCGATGTGATCAAGACGCTCAAGGATAACGGC
AACCAGTACACATGGGGCCCCGTCACCGTGAAGCTCGCGGAGGCCTACGGATTC---GCTGGGGCGTCGAGCGCGCCGTG
CAGATCGCGTACGAGGCGCGCAAGCAGTTCCCCGAGGAGCGCATCTGGCTCACCAACGAAATCATTCACAACCCCACCGT
CAACAAGGTAACCGTATCCGAAATCTGTCAACTCTAAGAATCTGAGCTTCATACGGAACTAGGTGGGTGAGGAAATCAGT
GGTCTGCTGCGTCCTCTT--------GT--------------------GTAAGGGCGCAGAACGAGCTGATG-CCCGACT
GAGTGTTACAAAGTAAAATTCTAGCGCTGAAAGTGTTCATTCCAAAACTCCAGTTTAATTCGGCCCCAGTGCTCAGGCCT
TACCTGCAAAGCAAAAATCATAGTGTCCACTGTTCTCTGTCCTTAATTTGTGATACTCTGATTCAGAGGCTTATGTGCTT
AGCTGAGTTGAATTCATGTGATTGGTCATGCAGAGGTTGGATGAGATGGGTGTAGAAATCATTCCTGTTGATGCGGGTAT
CAAGGATTTCAATGTAGTCGAACAAGGTGATGTTGTTGTGTTGCCTGCATTTGGAGCTGCTGTGGAGGAGATGTACACGC
TAAATGAGAAGAAAGTGCAGATTGTTGATACGACCTG-CC-CTTGGGTTTCAAAGGTGAATTTTGCTTTTGAAGACCTCT
CC-TTGCATTCTTCCTTTTATACCACTTGGCGATCGGCTGCTGATCGATGTTTCTCGAAAGTAAAAAGACTTACTATATC
AGGCTGATGAGGTCCATTATTCAATATAGGTCTGGAACATGGTCGAAAAGCACAAGAAGAGTGAATATACTTCAATTATT
CATGGAAAATATTCCCACGAAGAAACTGTTGCCACTGCTTCTTTTGCAGGAAAGTACATCATTGTGAAGAATATGACAGA
GGTACATCTAACGAATTTTATGTGTTGCTGTTCTTTGGACTT--------------------------------------
--------------------------------------------------------------------------------
----------------------------------------------
>tg_s1_11_i_aligned_consensus Alignment of 4 sequences: 11_i_A0159F_E05.ab1, 11_i_A0160R_E05.ab1 (reversed), 11_i_M13_Forward_E05.ab1, 11_i_M13_Reverse_E05.ab1 (reversed)
---------------------------------------------CAGGCGATGTGATCAAGACGCTCAAGGATAACGGC
AACCAGTACACATGGGGCCCCGTCACCGTGAAGCTCGCGGAGGCCTACGGATTC---GCTGGGGCGTCGAGCGCGCCGTG
CAGATCGCGTACGAGGCGCGCAAGCAGTTCCCCGAGGAGCGCATCTGGCTCACCAACGAAATCATTCACAACCCCACCGT
CAACAAGGTAATCGTATCCGAAATCTGTCAACTCTAAGAATCTGAGCTTCATACGGAACTAGGTGGGTGAGGAAATCAGT
GGTCTGCTGCGTCCTCTT--------GT--------------------GTAAGGGCGCAGAACGAGCTGATG-CCCGACT
GAGTGTTACAAAGTAAAATTCTAGCGCTGAAAGTGTTCATTCCAAAACTCCAGTTTAATTCGGCCCCAGTGCTCAGGCCT
TACCTGCAAAGCAAAAATCATAGTGTCCACTGTTCTCTGTCCTTAATTTGTGATACTCTGATTCAGAGGCTTATGTGCTT
AGCTGAGTTGAATTCATGTGATTGGTCATGCAGAGGTTGGATGAGATGGGTGTAGAAATCATTCCTGTTGATGCGGGTAT
CAAGGATTTCAATGTAGTCGAACAAGGTGATGTTGTTGTGTTGCCTGCATTTGGAGCTGCTGTGGAGGAGATGTACACGC
TAAATGAGAAGAAAGTGCAGATTGTTGATACGACCTG-CC-CTTGGGTTTCAAAGGTGAATTTTGCTTTTGAAGACCTCT
CC-TTGCATTCTTCCTTTTATACCACTTGGCGATCGGCTGCTGATCGATGTTTCTCGAAAGTAAAAAGACTTACTATATC
AGGCTGATGAGGTCCATTATTCAATATAGGTCTGGAACATGGTCGAAAAGCACAAGAAGAGTGAATATACTTCAATTATT
CATGGAAAATATTCCCACGAAGAAACTGTTGCCACTGCTTCTTTTGCAGGAAAGTACATCATTGTGAAGAATATGACAGA
GGTACATCTAACGAATTTTATGTGTTGCTGTTCTTTGGACTT--------------------------------------
--------------------------------------------------------------------------------
----------------------------------------------
>tg_s1_11_e_aligned_consensus Alignment of 3 sequences: 11_e_A0159F_G02.ab1, 11_e_A0160R_A05.ab1 (reversed), 11_e_M13_Forward_A05.ab1
----AGCGGCCGCCAGTGTGATGGATATCTGCAGAATTCGCCCT-TAGGCGATGTGATCAAGACGCTCAAGGATAACGGC
AACCAGTACACATGGGGCCCCGTCACCGTGAAGCTCGCGGAGGCCTACGGATTC---GCTGGGGCGTCGAGCGCGCCGTG
CAGATCGCGTACGAGGCGCGCAAGCAGTTCCCCGAGGAGCGCATCTGGCTCACCAACGAAATCATTCACAACCCCACCGT
CAACAAGGTAACCGTATCCGAAATCTGTCAACTCTAAGAATCTGAGCTTCATACGGAACTAGGTGGGTGAGGAAATCAGT
GGTCTGCTGCGTCCTCTT--------GT--------------------GTAAGGGCGCAGAACGAGCTGATG-CCCGACT
GAGTGTTACAAAGTAAAATTCTAGCGCTGAAAGTGTTCATTCCAAAACTCCAGTTTAATTCGGCCCCAGTGCTCAGGCCT
TACCTGCAAAGCAAAAATCATAGTGTCCACTGTTCTCTGTCCTTAATTTGTGATACTCTGATTCAGAGGCTTATGTGCTT
AGCTGAGTTGAATTCATGTGATTGGTCATGCAGAGGTTGGATGAGATGGGTGTAGAAATCATTCCTGTTGATGCGGGTAT
CAAGGATTTCAATGTAGTCGAACAAGGTGATGTTGTTGTGTTGCCTGCATTTGGAGCTGCTGTGGAGGAGATGTACACGC
TAAATGAGAAGAAAGTGCAGATTGTTGATACGACCTGCCC-CTTGGGTTTCAAAGGTGAATTTTGCTTTTGAAGACCTCT
CC-TTGCATTCTTCCTTTTATACCACTTGGCGATCGGCTGCTGATCGATGTTTCTCGAAAGTAAAAAGACTTACTATATC
AGGCTGATGAGGTCCATTATTCAATATAGGTCTGGAACATGGTCGAAAAGCACAAGAAGAGTGAATATACTTCAATTATT
CATGGAAAATATTCCCACGAAGAAACTGTTGCCACTGCTTCTTTTGCAGGAAAGTACATCATTGTGAAGAATATGACAGA
GGTACATCTAACGAATTTTATGTGTTGCTGTTCTTTGGACTT--------------------------------------
--------------------------------------------------------------------------------
----------------------------------------------
>tg_s1_11_c_aligned_consensus Alignment of 4 sequences: 11_c_A0159F_G04.ab1, 11_c_A0160R_G04.ab1 (reversed), 11_c_M13_Forward_G04.ab1, 11_c_M13_Reverse_G04.ab1 (reversed)
---------------------------------------------CAGGCGATGTGATCAAGACGCTCAAGGATAACGGC
AACCAGTACACATGGGGCCCCGTCACCGTGAAGCTCGCGGAGGCCTACGGATTC---GCTGGGGCGTCGAGCGCGCCGTG
CAGATCGCGTACGAGGCGCGCAAGCAGTTCCCCGAGGAGCGCATCTGGCTCACCAACGAAATCATTCACAACCCCACCGT
CAACAAGGTAACCGTATCCGAAATCTGTCAACTCTAAGAATCTGAGCTTCATACGGAACTAGGTGGGTGAGGAAATCAGT
GGTCTGCTGCGTCCTCTT--------GT--------------------GTAAGGGCGCAGAACGAGCTGATG-CCCGACT
GAGTGTTACAAAGTAAAATTCTAGCGCTGAAAGTGTTCATTCCAAAACTCCAGTTTAATTCGGCCCCAGTGCTCAGGCCT
TACCTGCAAAGCAAAAATCATAGTGTCCACTGTTCTCTGTCCTTAATTTGTGATACTCTGATTCAGAGGCTTATGTGCTT
AGCTGAGTTGAATTCATGTGATTGGTCATGCAGAGGTTGGATGAGATGGGTGTAGAAATCATTCCTGTTGATGCGGGTAT
CAAGGATTTCAATGTAGTCGAACAAGGTGATGTTGTTGTGTTGCCTGCATTTGGAGCTGCTGTGGAGGAGATGTACACGC
TAAATGAGAAGAAAGTGCAGATTGTTGATACGACCTG-CC-CTTGGGTTTCAAAGGTGAATTTTGCTTTTGAAGACCTCT
CC-TTGCATTCTTCCTTTTATACCACTTGGCGATCGGCTGCTGATCGATGTTTCTCGAAAGTAAAAAGACTTACTATATC
AGGCTGATGAGGTCCATTATTCAATATAGGTCTGGAACATGGTCGAAAAGCACAAGAAGAGTGAATATACTTCAATTATT
CATGGAAAATATTCCCACGAAGAAACTGTTGCCACTGCTTCTTTTGCAGGAAAGTACATCATTGTGAAGAATATGACAGA
GGTACATCTAACGAATTTTATGTGTTGCTGTTCTTTGGACTT--------------------------------------
--------------------------------------------------------------------------------
----------------------------------------------
>tg_s1_11_30_aligned_consensus Alignment of 4 sequences: tg_s1_11_30_A0159F_D07.ab1, tg_s1_11_30_A0160R_D07.ab1 (reversed), tg_s1_11_30_M13_Forward__-20__D07.ab1, tg_s1_11_30_M13_Reverse_D07.ab1 (reversed)
---------------------------------------------CAGGCGATGTGATCAAGACGCTCAAGGATAACGGC
AACCAGTACACATGGGGCCCCGTCACCGTGAAGCTCGCGGAGGCCTACGGATTC---GCTGGGGCGTCGAGCGCGCCGTG
CAGATCGCGTACGAGGCGCGCAGGCAGTTCCCCGAGGAGCGCATCTGGCTCACCAACGAAATCATTCACAACCCCACCGT
CAACAAGGTAACCGTATCCGAAATCTGTCAACTCTAAGAATCTGAGCTTCATACGGAACTAGGTGGGTGAGGAAATCAGT
GGTCTGCTGCGTCCTCTT--------GT--------------------GTAAGGGCGCAGAACGAGCTGATG-CCCGACT
GAGTGTTACAAAGTAAAATTCTAGCGCTGAAAGTGTTCATTCCAAAACTCCAGTTTAATTCGGCCCCAGTGCTCAGGCCT
TACCTGCAAAGCAAAAATCATAGTGTCCACTGTTCTCTGTCCTTAATTTGTGATACTCTGATTCAGAGGCTTATGTGCTT
AGCTGAGTTGAATTCATGTGATTGGTCATGCAGAGGTTGGATGAGATGGGTGTAGAAATCATTCCTGTTGATGCGGGTAT
CAAGGATTTCAATGTAGTCGAACAAGGTGATGTTGTTGTGTTGCCTGCATTTGGAGCTGCTGTGGAGGAGATGTACACGC
TAAATGAGAAGAAAGTGCAGATTGTTGATACGACCTG-CC-CTTGGGTTTCAAAGGTGAATTTTGCTTTTGAAGACCTCT
CC-CTGCATTCTTCCTTTTATACCACTTGGCGATCGGCTGCTGATCGATGTTTCTCGAAAGTAAAAAGACTTACTATATC
AGGCTGATGAGGTCCATTATTCAATATAGGTCTGGAACATGGTCGAAAAGCACAAGAAGAGTGAATATACTTCAATTATT
CATGGAAAATATTCCCACGAAGGAACTGTTGCCACTGCTTCTTTTGCAGGAAAGTACATCATTGTGAAGAATATGACAGA
GGTACATCTAACGAATTTTATGTGTTGCTGTTCTTTGGACTT--------------------------------------
--------------------------------------------------------------------------------
----------------------------------------------
>tg_s1_11_23_aligned_consensus Alignment of 3 sequences: tg_s1_11_23_A0159F_E06.ab1, tg_s1_11_23_A0160R_E06.ab1 (reversed), tg_s1_11_23_M13_Forward_20__E06.ab1
---------------------------------------------CAGGCGATGTGATCAAGACGCTCAAGGATAACGGC
AACCAGTACACATGGGGCCCCGTCACCGTGAAGCTCGCGGAGGCCTACGGATTC---GCTGGGGCGTCGAGCGCGCCGTG
CAGATCGCGTACGAGGCGCGCAAGCAGTTCCCCGAGGAGCGCATCTGGCTCACCAACGAAATCATTCACAACCCCACCGT
CAACAAGGTAACCGTATCCGAAATCTGTCAACTCTAAGAATCTGAGCTTCATACGGAACTAGGTGGGTGAGGAAATCAGT
GGTCTGCTGCGTCCTCTT--------GT--------------------GTAAGGGCGCAGAACGAGCTGATG-CCCGACT
GAGTGTTACAAAGTAAAATTCTAGCGCTGAAAGTGTTCATTCCAAAACTCCAGTTTAATTCGGCCCCAGTGCTCGGGCCT
TACCTGCAAAGCAAAAATCATAGTGTCCACTGTTCTCTGTCCCTAATTTGTGATACTCTGATTCAGAGGCTTATGTGCTT
AGCTGAGTTGAATTCATGTGATTGGTCATGCAGAGGTTGGATGAGATGGGTGTAGAAATCACTCCTGTTGATGCGGGTAT
CAAGGATTTCAATGTAGTCGAACAAGGTGATGTTGTTGTGTTGCCTGCATTTGGAGCTGCTGTGGAGGAGATGTACACGC
TAAATGAGAAGAAAGTGCAGATTGTTGATACGACCTG-CC-CTTGGGTTTCAAAGGTGAATTTTGCTTTTGAAGACCTCT
CC-TTGCATTCTTCCTTTTATACCACTTGGCGATCGGCTGCTGATCGATGTTTCTCGAAAGTAAAAAGACTTACTATATC
AGGCTGATGAGGTCCATTATTCAATATAGGTCTGGAACATGGTCGAAAAGCACAAGAAGAGTGAATATACTTCAATTATT
CATGGAAAATATTCCCACGAAGAAACTGTTGCCACTGCTTCTTTTGCAGGAAAGTACATCATTGTGAAGAATATGACAGA
GGTACATCTAACGAATTTTATGTGTTGCTGTTCTTTGGACTT--------------------------------------
--------------------------------------------------------------------------------
----------------------------------------------
>tg_s1_11_20_aligned_consensus Alignment of 4 sequences: tg_s1_11_20_A0159F_B06.ab1, tg_s1_11_20_A0160R_B06.ab1 (reversed), tg_s1_11_20_M13_Forward_20__B06.ab1, tg_s1_11_20_M13_Reverse_B06.ab1 (reversed)
---------------------------------------------CAGGCGATGTGATCAAGACGCTCAAGGATAACGGC
AACCAGTACACATGGGGCCCCGTCACCGTGAAGCTCGCGGAGGCCTACGGATTC---GCTGGGGCGTCGAGCGCGCCGTG
CAGATCGCGTACGAGGCGCGCAAGCAGTTCCCCGAGGAGCGCATCTGGCTCACCAACGAAATCATTCACAACCCCACCGT
CAACAAGGTAACCGTATCCGAAATCTGTCAACTCTAAGAATCTGAGCTTCATACGGAACTAGGTGGGTGAGGAAATCAGT
GGTCTGCTGCGTCCTCTT--------GT--------------------GTAAGGGCGCAGAACGAGCTGATG-CCCGACT
GAGTGTTACAAAGTAAAATTCTAGCGCTGAAAGTGTTCATTCCAAAACTCCAGTTTAATTCGGCCCCGGTGCTCAGGCCT
TACCTGCAAAGCAAAAATCATAGTGTCCACTGTTCTCTGTCCTTAATTTGTGATACTCTGATTCAGAGGCTTATGTGCTT
AGCTGAGTTGAATTCATGTGATTGGTCATGCAGAGGTTGGATGAGATGGGTGTAGAAATCATTCCTGTTGATGCGGGTAT
CAAGGATTTCAATGTAGTCGAACAAGGTGATGTTGTTGTGTTGCCTGCATTTGGAGCTGCTGTGGAGGAGATGTACACGC
TAAATGAGAAGAAAGTGCAGATTGTTGATACGACCTG-CC-CTTGGGTTTCAAAGGTGAATTTTGCTTTTGAAGACCTCT
CC-TTGCATTCTTCCTTTTATACCACTTGGCGATCGGCTGCTGATCGATGTTTCTCGAAAGTAAAAAGACTTACTATATC
AGGCTGATGAGGTCCATTATTCAATATAGGTCTGGAACATGGTCGAAAAGCACAAGAAGAGTGAATATACTTCAATTATT
CATGGAAAATATTCCCACGAAGAAACTGTTGCCACTGCTTCTTTTGCAGGAAAGTACATCATTGTGAAGAATATGACAGA
GGTACATCTAACGAATTTTATGTGTTGCTGTTCTTTGGACTT--------------------------------------
--------------------------------------------------------------------------------
----------------------------------------------
>tg_s1_11_16_aligned_consensus Alignment of 4 sequences: tg_s1_11_16_A0159F_F05.ab1, tg_s1_11_16_A0160R_F05.ab1 (reversed), tg_s1_11_16_M13_Forward_20__F05.ab1, tg_s1_11_16_M13_Reverse_F05.ab1 (reversed)
---------------------------------------------CAGGCGATGTGATCAAGACGCTCAAGAATAACGGC
AACCAGTACACATGGGGCCCCGTCACCGTGAAGCTCGCGGAGGCCTACGGATTC---GCTGGGGCGTCGAGCGCGCCGTG
CAGATCGCGTACGAGGCGCGCAAGCAGTTCCCCGAGGAGCGCATCTGGCTCACCAACGAAATCATTCACAACCCCACCGT
CAACAAGGTAACCGTATCCGAAATCTGTCAACTCTAAGAATCTGAGCTTCATACGGAACTATGTGGGTGAGGAAATCAGT
GGTCTGCTGCGTCCTCTT--------GT--------------------GTAAGGGCGCAGAACGAGCTGATG-CCCGACT
GAGTGTTACAAAGTAAAATTCTAGCGCTGAAAGTGTTCATTCCAAAACTCCAGTTTAATTCGGCCCCAGTGCTCAGGCCT
TACCTGCAAAGCAAAAATCATAGTGCCCACTGTTCTCTGTCCTTAATTTGTGATACTCTGATTCAGAGGCTTATGTGCTT
AGCTGAGTTGAATTCATGTGATTGGTCATGCAGAGGTTGGATGAGATGGGTGTAGAAATCATTCCTGTTGATGCGGGTAT
CAAGGATTTCAATGTAGTCGAACAAGGTGATGTTGTTGTGTTGCCTGCATTTGGAGCTGCTGTGGAGGAGATGTACACGC
TAAATGAGAAGAAAGTGCAGATTGTTGATACGACCTG-CC-CTTGGGTTTCAAAGGTGAATTTTGCTTTTGAAGACCTCT
CC-TTGCATTCTTCCTTTTATACCACTTGGCGATCGGCTGCTGATCGATGTTTCTCGAAAGTAAAAAGACTTACTATATC
AGGCTGATGAGGTCCATTATTCAATATAGGTCTGGAACATGGTCGAAAAGCACAAGAAGAGTGAATATACTTCAATTATT
CATGGAAAATATTCCCACGAAGAAACTGTTGCCACTGCTTCTTTTGCAGGAAAGTACATCATTGTGAAGAATATGACAGA
GGTACATCTAACGAATTTTATGTGTTGCTGTTCTTTGGACTT--------------------------------------
--------------------------------------------------------------------------------
----------------------------------------------
>tg_s1_11_9_aligned_consensus Alignment of 4 sequences: tg_s1_11_9_A0159F_G04.ab1, tg_s1_11_9_A0160R_G04.ab1 (reversed), tg_s1_11_9_M13_Forward_20__G04.ab1, tg_s1_11_9_M13_Reverse_G04.ab1 (reversed)
---------------------------------------------CAGGCGATGTGATCAAGACGCTCAAGGATAACGGC
AACCAGTACACATGGGGCCCCGTCACCGTGAAGCTCGCGGAGGCCTACGGAT---------GGGCGTCGAGCGCGCCGTG
CAGATCGCGTACGAGGCGCGCAAGCAGTTCCCCGAGGAGCGCATCTGGCTCACCAACGAAATCATTCACAACCCCACCGT
CAACAAGGTAACCGTATCCGAAATCTGTCAACTCTAAGAATCTGAGCTTCATACGGAACTAGGTGGGTGAGGAAATCAGT
GGTCTGCTGCGTCCTCTT--------GT--------------------GTAAGGGCGCAGAACGAGCTGATG-CCCGACT
GAGTGTTACAAAGTAAAATTCTAGCGCTGAAAGTGTTCATTCCAAAACTCCAGTTTAATTCGGCCCCAGTGCTCAGGCCT
TACCTGCAAAGCAAAAATCATAGTGTCCACTGTTCTCTGTCCTTAATTTGTGATACTCTGATTCAGAGGCTTATGTGCTT
AGCTGAGTTGAATTCATGTGATTGGTCATGCAGAGGTTGGATGAGATGGGTGTAGAAATCATTCCTGTTGATGCGGGTAT
CAAGGATTTCAATGTAGTCGAACAAGGTGATGTTGTTGTGTTGCCTGCATTTGGAGCTGCTGTGGAGGAGATGTACACGC
TAAATGAGAAGAAAGTGCAGATTGTTGATACGACCTG-CC-CTTGGGTTTCAAAGGTGAATTTTGCTTTTGAAGACCTCT
CC-TTGCATTCTTCCTTTTATACCACTTGGCGATCGGCTGCTGATCGATGTTTCTCGAAAGTAAAAAGACTTACTATATC
AGGCTGATGAGGTCCATTATTCAATATAGGTCTGGAACATGGTCGAAAAGCACAAGAAGAGTGAATATACTTCAATTATT
CATGGAAAATATTCCCACGAAGAAACTGTTGCCACTGCTTCTTTTGCAGGAAAGTACATCATTGTGAAGAATATGACAGA
GGTACATCTAACGAATTTTATGTGTTGCTGTTCTTTGGACTT--------------------------------------
--------------------------------------------------------------------------------
----------------------------------------------
>tg_s1_11_8_aligned_consensus Alignment of 4 sequences: tg_s1_11_8_A0159F_F04.ab1, tg_s1_11_8_A0160R_F04.ab1 (reversed), tg_s1_11_8_M13_Forward_20__F04.ab1, tg_s1_11_8_M13_Reverse_F04.ab1 (reversed)
---------------------------------------------CAGGCGATGTGATCAAGACGCTCAAGGATAACGGC
AACCAGTACACATGGGGCCCCGTCACCGTGAAGCTCGCGGAGGCCTACGGATTC---GCTGGGGCGTCGAGCGCGCCGTG
CAGATCGCGTACGAGGCGCGCAAGCAGTTCCCCGAGGAGCGCATCTGGCTCACCAACGAAATCATTCACAACCCCACCGT
CAACAAGGTAACCGTATCCGAAATCTGTCAACTCTAAGAATCTGAGCTTCATACGGAACTAGGTGGGTGAGGAAATCAGT
GGTCTGCTGCGTCCTCTT--------GT--------------------GTAAGGGCGCAGAACGAGCTGATG-CCCGACT
GAGTGTTACAAAGTAAAATTCTAGCGCTGAAAGTGTTCATTCCAAAACTCCAGTTTAATTCGGCCCCAGTGCTCAGGCCT
TACCTGCAAAGCAAAAATCATAGTGTCCACTGTTCTCTGTCCTTAATTTGTGATACTCTGATTCAGAGGCTTATGTGCTT
AGCTGAGTTGAATTCATGTGATTGGTCATGCAGAGGTTGGATGAGATGGGTGTAGAAATCATTCCTGTTGATGCGGGTAT
CAAGGATTTCAATGTAGTCGAACAAGGTGATGTTGTTGTGTTGCCTGCATTTGGAGCTGCTGTGGAGGAGATGTACACGC
TAAATGAGAAGAAAGTGCAGATTGTTGATACGACCTG-CC-CTTGGGTTTCGAAGGTGAATTTTGCTTTTGAAGACCTCT
CC-TTGCATTCTTCCTTTTATACCACTTGGCGATCGGCTGCTGATCGATGTTTCTCGAAAGTAAAAAGACTTACTATATC
AGGCTGATGAGGTCCATTATTCAATATAGGTCTGGAACATGGTCGAAAAGCACAAGAAGAGTGAATATACTTCAATTATT
CATGGAAAATATTCCCACGAAGAAACTGTTGCCACTGCTTCTTTTGCAGGAAAGTACATCATTGTGAAGAATATGACAGA
GGTACATCTAACGAATTTTATGTGTTGCTGTTCTTTGGACTT--------------------------------------
--------------------------------------------------------------------------------
----------------------------------------------
>tg_s1_11_2_aligned_consensus_(reversed) Alignment of 3 sequences: tg_s1_11_2_A0160R_H06.ab1, tg_s1_11_2_M13_Forward__-20__H06.ab1 (reversed), tg_s1_11_2_M13_Reverse_H06.ab1
---------------------------------------------CAGGCGATGTGATCAAGACGCTCAAGGATAACGGC
AACCAGTACACATGGGGCCCCGTCACCGTGAAGCTCGCGGAGGCCTACGGAT---------GGGCGTCGAGCGCGCCGTG
CAGATCGCGTACGAGGCGCGCAAGCAGTTCCCCGAGGAGCGCATCTGGCTCACCAACGAAATCATTCACAACCCCACCGT
CAACAAGGTAACCGTATCCGAAATCTGTCAACTCTAAGAATCTGAGCTTCATACGGAACTAGGTGGGTGAGGAAATCAGT
GGTCTGCTGCGTCCTCTT--------GT--------------------GTAAGGGCGCAGAACGAGCTGATG-CCCGACT
GAGTGTTACAAAGTAAAATTCTAGCGCTGAAAGTGTTCATTCCAAAACTCCAGTTTAATTCGGCCCCAGTGCTCAGGCCT
TACCTGCAAAGCAAAAATCATAGTGTCCACTGTTCTCTGTCCTTAATTTGTGATACTCTGATTCAGAGGCTTATGTGCTT
AGCTGAGTTGAATTCATGTGATTGGTCATGCAGAGGTTGGATGAGATGGGTGTAGAAATCATTCCTGTTGATGCGGGTAT
CAAGGATTTCAATGTAGTCGAACAAGGTGATGTTGTTGTGTTGCCTGCATTTGGAGCTGCTGTGGAGGAGATGTACACGC
TAAATGAGAAGAAAGTGCAGATTGTTGATACGACCTG-CC-CTTGGGTTTCAAAGGTGAATTTTGCTTTTGAAGACCTCT
CC-TTGCATTCTTCCTTTTATACCACTTGGCGATCGGCTGCTGATCGATGTTTCTCGAAAGTAAAAAGACTTACTATATC
AGGCTGATGAGGTCCATTATTCAATATAGGTCTGGAACATGGTCGAAAAGCACAAGAAGAGTGAATATACTTCAATTATT
CATGGAAAATATTCCCACGAAGAAACTGTTGCCACTGCTTCTTTTGCAGGAAAGTACATCATTGTGAAGAATATGACAGA
GGTACATCTAACGAATTTTATGTGTTGCTGTTCTTTGGACTT--------------------------------------
--------------------------------------------------------------------------------
----------------------------------------------
>tg_s1_1g_aligned_consensus Alignment of 4 sequences: 1g_A0159F_C01.ab1, 1g_A0160R_C01.ab1 (reversed), 1g_M13_Forward_C01.ab1, 1g_M13_Reverse_C01.ab1 (reversed)
---------------------------------------------CAGGCGATGTGATCAAGACGCTCAAGGATAACGGC
AACCAGTACACATGGGGCCCCGTCACCGTGAAGCTCGCGGAGGCCTACGGATTC---GCTGGGGCGTCGAGCGCGCCGTG
CAGATCGCGTACGAGGCGCGCAAGCAGTTCCCCGAGGAGCGCATCTGGCTCACCAACGAAATCATTCACAACCCCACCGT
CAACAAGGTAACCGTATCCGAAATCTGTCAACTCTAAGAATCTGAGCTTCATACGGAACTAGGTGGGTGAGGAAATCAGT
GGTCTGCTGCGTCCTCTT--------GT--------------------GTAAGGGCGCAGAACGAGCTGATG-CCCGACT
GAGTGTTACAAAGTAAAATTCTAGCGCTGAAAGTGTTCATTCCAAAACTCCAGTTTAATTCGGCCCCAGTGCTCAGGCCT
TACCTGCAAAGCAAAAATCATAGTGTCCACTGTTCTCTGTCCTTAATTTGTGATACTCTGATTCAGAGGCTTATGTGCTT
AGCTGAGTTGAATTCATGTGATTGGTCATGCAGAGGTTGGATGAGATGGGTGTAGAAATCATTCCTGTTGATGCGGGTAT
CAAGGATTTCAATGTAGTCGAACAAGGTGATGTTGTTGTGTTGCCTGCATTTGGAGCTGCTGTGGAGGAGATGTACACGC
TAAATGAGAAGAAAGTGCAGATTGTTGATACGACCTG-CC-CTTGGGTTTCAAAGGTGAATTTTGCTTTTGAAGACCTCT
CC-TTGCATTCTTCCTTTTATACCACTTGGCGATCGGCTGCTGATCGATGTTTCTCGAAAGTAAAAAGACTTACTATATC
AGGCTGATGAGGTCCATTATTCAATATAGGTCTGGAACATGGTCGAAAAGCACAAGAAGAGTGAATATACTTCAATTATT
CATGGAAAATATTCCCACGAAGAAACTGTTGCCACTGCTTCTTTTGCAGGAAAGTACATCATTGTGAAGAATATGACAGA
GGTACATCTAACGAATTTTATGTGTTGCTGTTCTTTGGACTT--------------------------------------
--------------------------------------------------------------------------------
----------------------------------------------
>tg_s1_1f_aligned_consensus Alignment of 4 sequences: 1f_A0159F_B01.ab1, 1f_A0160R_B01.ab1 (reversed), 1f_M13_Forward_B01.ab1, 1f_M13_Reverse_B01.ab1 (reversed)
---------------------------------------------CAGGCGATGTGATCAAGACGCTCAAGGATAACGGC
AACCAGTACACATGGGGCCCCGTCACCGTGAAGCTCGCGGAGGCCTACGGATTC----TTGGGGCGTCGAGCGCGCCGTG
CAGATCGCGTACGAGGCGCGCAAGCAGTTCCCCGAGGAGCGCATCTGGCTCACCAACGAAATCATTCACAACCCCACCGT
CAACAAGGTAACCGTATCCGAAATCTGTCAACTCTAAGAATCTGAGCTTCATACGGAACTAGGTGGGTGAGGAAATCAGT
GGTCTGCTGCGTCCTCTT--------GT--------------------GTAAGGGCGCAGAACGAGCTGATG-CCCGACT
GAGTGTTACAAAGTAAAATTCTAGCGCTGAAAGTGTTCATTCCAAAACTCCAGTTTAATTCGGCCCCAGTGCTCAGGCCT
TACCTGCAAAGCAAAAATCATAGTGTCCACTGTTCTCTGTCCTTAATTTGTGATACTCTGATTCAGAGGCTTATGTGCTT
AGCTGAGTTGAATTCATGTGATTGGTCATGCAGAGGTTGGATGAGATGGGTGTAGAAATCATTCCTGTTGATGCGGGTAT
CAAGGATTTCAATGTAGTCGAACAAGGTGATGTTGTTGTGTTGCCTGCATTTGGAGCTGCTGTGGAGGGGATGTACACGC
TAAATGAGAAGAAAGTGCAGATTGTTGATACGACCTG-CC-CTTGGGTTTCAAAGGTGAATTTTGCTTTTGAAGACCTCT
CC-TTGCATTCTTCCTTTTATACCACTTGGCGATCGGCTGCTGATCGATGTTTCTCGAAAGTAAAAAGACTTACTATATC
AGGCTGATGAGGTCCATTATTCAATATAGGTCTGGAACATGGTCGAAAAGCACAAGAAGAGTGAATATACTTCAATTATT
CATGGAAAATATTCCCACGAAGAAACTGTTGCCACTGCTTCTTTTGCAGGAAAGTACATCATTGTGAAGAATATGACAGA
GGTACATCTAACGAATTTTATGTGTTGCTGTTCTTTGGACTT--------------------------------------
--------------------------------------------------------------------------------
----------------------------------------------
>tg_s1_1_48_aligned_consensus Alignment of 4 sequences: tg_s1_1_48_A0159F_D09.ab1, tg_s1_1_48_A0160R_D09.ab1 (reversed), tg_s1_1_48_M13_Forward__-20__D09.ab1, tg_s1_1_48_M13_Reverse_D09.ab1 (reversed)
---------------------------------------------CAGGCGATGTGATCAAGACGCTCAAGGAGAACGGC
GACCAGTACACCTGGGGCCCCGTCACCGTGAAGCTCGCGGAGGCCTACGGATTC--TGCTGGGGCGTCGAGCGTGCCGTG
CAGATCGCGTACGAGGCGCGCAAGCAGTTCCCCGAGGAGCGCATCTGGCTCACAAACGAAATCATTCACAACCCCACCGT
CAACAAGGTAACCGTATCCGAAATCTGTCAACTCTAAGAATCTGAGCTTCATACGGAACTAGGTGGGTGAGGAAATCAGT
GGTCTGCTGCGTCCTCTT--------GT--------------------GTAAGGGCGCAGAACGAGCTGATG-CCCGACT
GAGTGTTACAAAGTAAAATTCTAGCGCTGAAAGTGTTCATTCCAAAACTCCAGTTTAATTCGGCCCCAGTGCTCAGGCCT
TACCTGCAAAGCAAAAATCATAGTGTCCACTGTTCTCTGTCCTTAATTTGTGATACTCTGATTCAGAGGCTTATGTGCTT
AGCTGAGTTGAATTCATGTGATTGGTCATGCAGAGGTTGGATGAGATGGGTGTAGAAATCATTCCTGTTGATGCGGGTAT
CAAGGATTTCAATGTAGTCGAACAAGGTGATGTTGTTGTGTTGCCTGCATTTGGAGCTGCTGTGGAGGAGATGTACACGC
TAAATGAGAAGAAAGTGCAGATTGTTGATACGACCTG-CC-CTTGGGTTTCAAAGGTGAATTTTGCTTTTGAAGACCTCT
CC-TTGCATTCTTCCTTTTATACCACTTGGCGATCGGCTGCTGATCGATGTTTCTCGAAAGTAAAAAGACTTACTATATC
AGGCTGATGAGGTCCATTATTCAATATAGGTCTGGAACATGGTCGAAAAGCACAAGAAGAGTGAATATACTTCAATTATT
CATGGAAAATATTCCCACGAAGAAACTGTTGCCACTGCTTCTTTTGCAGGAAAGTACATCATTGTGAAGAATATGACAGA
GGTACATCGAACGAATTTTATGTTTTGCTGTTCTTTCGACTTCGTATCA-AACA-TGATCA-GAGATAAGAAAGTTGAAA
TGTTTTGAATAGGCGACCTATGTGTGTGATTATATACTTGGTGGCCAACTTGATGGGTCTAGCTCAAC------------
----------------------------------------------
>tg_s1_1_37_aligned_consensus Alignment of 4 sequences: tg_s1_1_37_A0159F_A10.ab1, tg_s1_1_37_A0160R_A10.ab1 (reversed), tg_s1_1_37_M13_Forward__-20__A10.ab1, tg_s1_1_37_M13_Reverse_A10.ab1 (reversed)
---------------------------------------------CAGGCGATGTGATCAAGACGCTCAAGGATAACGGC
AACCAGTACACATGGGGCCCCGTCACCGTGAAGCTCGCGGAGGCCTACGGATT----GCTGGGGCGTCGAGCGTGCCGTG
CAGATCGCGTACGAGGCGCGCAAGCAGTTCCCCGAGGAGCGCATCTGGCTCACCAACGAAATCATTCACAACCCCACCGT
CAACAAGGTAACCGTATCCGAAATCTGTCAACTCTAAGAATCTGAGCTTCATACGGAACTAGGTGGGTGAGGAAATCAGT
GGTCTGCTGCGTCCTCTT--------GT--------------------GTAAGGGCGCAGAACGAGCTGATG-CCCGACT
GAGTGTTACAAAGTAAAATTCTAGCGCTGAAAGTGTTCATTCCAAAACTCCAGTTTAATTCGGCCCCAGTGCTCAGGCCT
TACCTGCAAAGCAAAAATCATAGTGTCCACTGTTCTCTGTCCTTAATTTGTGATACCCTGATTCAGAGGCTTATGTGCTT
AGCTGAGTTGAATTCATGTGATTGGTCATGCAGAGGTTGGATGAGATGGGTGTAGAAATCATTCCTGTTGATGCGGGTAT
CAAGGATTTCAATGTAGTCGAACAAGGTGATGTTGTTGTGTTGCCTGCATTTGGAGCTGCTGTGGAGGAGATGTACACGC
TAAATGAGAAGAAAGTGCAGATTGTTGATACGACCTG-CC-CTTGGGTTTCAAAGGTGAATTTTGCTTTTGAAGACCTCT
CC-TTGCATTCTTCCTTTTATACCACTTGGCGATCGGCTGCTGATCGATGTTTCTCGAAAGTAAAAAGACTTACTATATC
AGGCTGATGAGGTCCATTATTCAATATAGGTCTGGAACATGGTCGAAAAGCACAAGAAGAGTGAATATACTTCAATTATT
CATGGAAAATATTCCCACGAAGAAACTGTTGCCACTGCTTCTTTTGCAGGAAAGTACATCATTGTGAAGAATATGACAGA
GGTACATCTAACGAATTTTATGTGTTGCTGTTCTTTGGACTT--------------------------------------
--------------------------------------------------------------------------------
----------------------------------------------
>tg_s1_1_34_aligned_consensus Alignment of 4 sequences: tg_s1_1_34_A0159F_B08.ab1, tg_s1_1_34_A0160R_B11.ab1 (reversed), tg_s1_1_34_M13_Forward_B02.ab1, tg_s1_1_34_M13_Reverse_B05.ab1 (reversed)
---------------------------------------------CAGGCGATGTGATCAAGACGCTCAAGGATAACGGC
AACCAGTACACATGGGGCCCCGTCACCGTGAAGCTCGCGGAGGCCTACGGATT----GCTGGGGCGTCGAGCGCGCCGTG
CAGATCGCGTACGAGGCGCGCAAGCAGTTCCCCGAGGAGCGCATCTGGCTCACCAACGAAATCATTCACAACCCCACCGT
CAACAAGGTAACCGTATCCGAAATCTGTCAACTCTAAGAATCTGAGCTTCATACGGAACTAGGTGGGTGAGGAAATCAGT
GGTCTGCTGCGTCCTCTT--------GT--------------------GTAAGGGCGCAGAACGAGCTGATG-CCCGACT
GAGTGTTACAAAGTAAAATTCTAGCGCTGAAAGTGTTCGTTCCAAAACTCCAGTTTAATTCGGCCCCAGTGCTCAGGCCT
TACCTGCAAAGCAAAAATCATAGTGTCCACTGTTCTCTGTCCTTAATTTGTGATACTCTGATTCAGAGGCTTATGTGCTT
AGCTGAGTTGAATTCATGTGATTGGTCATGCAGAGGTTGGATGAGATGGGTGTAGAAATCATTCCTGTTGATGCGGGTAT
CAAGGATTTCAATGTAGTCGAACAAGGTGATGTTGTTGTGTTGCCTGCATTTGGAGCTGCTGTGGAGGAGATGTACACGC
TAAATGAGAAGAAAGTGCAGATTGTTGATACGACCTG-CC-CTTGGGTTTCAAAGGTGAATTTTGCTTTTGAAGACCTCT
CC-TTGCATTCTTCCTTTTATACCACTTGGCGATCGGCTGCTGATCGATGTTTCTCGAAAGTAAAAAGACTTACTATATC
AGGCTGATGAGGTCCATTATTCAATATAGGTCTGGAACATGGTCGAAAAGCACAAGAAGAGTGAATATACTTCAATTATT
CATGGAAAATATTCCCACGAAGAAACTGTTGCCACTGCTTCTTTTGCAGGAAAGTACATCATTGTGAAGAATATGACAGA
GGTACATCTAACGAATTTTATGTGTTGCTGTTCTTTGGACTT--------------------------------------
--------------------------------------------------------------------------------
----------------------------------------------
>tg_s1_1_31_aligned_consensus Alignment of 4 sequences: tg_s1_1_31_A0159F_A08.ab1, tg_s1_1_31_A0160R_A11.ab1 (reversed), tg_s1_1_31_M13_Forward_A02.ab1, tg_s1_1_31_M13_Reverse_A05.ab1 (reversed)
---------------------------------------------CAGGCGATGTGATCAAGACGCTCAAGGATAACGGC
AACCAGTACACATGGGGCCCCGTCACCGTGAAGCTCGCGGAGGCCTACGGATTC---GCTGGGGCGTCGAGCGTGCCGTG
CAGATCGCGTACGAGGCGCGCAAGCAGTTCCCCGAGGAGCGCATCTGGCTCACCAACGAAATCATTCACAACCCCACCGT
CAACAAGGTAACCGTATCCGAAATCTGTCAACTCTAAGAATCTGAGCTTCATACGGAACTAGGTGGGTGAGGAAATCAGT
GGTCTGCTGCGTCCTCTT--------GT--------------------GTAAGGGCGCAGAACGAGCTGATG-CCCGACT
GAGTGTTACAAAGTAAAATTCTAGCGCTGAAAGTGTTCATTCCAAAACTCCAGTTTAATTCGGCCCCAGTGCTCAGGCCT
TACCTGCAAAGCAAAAATCATAGTGTCCACTGTTCTCTGTCCTTAATTTGTGATACTCTGATTCAGAGGCTTATGTGCTT
AGCTGAGTTGAATTCATGTGATTGGTCATGCAGAGGTTGGATGAGATGGGTGTAGAAATCATTCCTGTTGATGCGGGTAT
CAAGGATTTCAATGTAGTCGAACAAGGTGATGTTGTTGTGTTGCCTGCATTTGGAGCTGCTGTGGAGGAGATGTACACGC
TAAATGAGAAGAAAGTGCAGATTGTTGATACGACCTG-CC-CTTGGGTTTCAAAGGTGAATTTTGCTTTTGAAGACCTCT
CC-TTGCATTCTTCCTTTTATACCACTTGGCGATCGGCTGCTGATCGATGTTTCTCGAAAGTAAAAAGACTTACTATATC
AGGCTGATGAGGTCCATTATTCAATATAGGTCTGGAACATGGTCGAAAAGCACAAGAAGAGTGAATATACTCCAATTATT
CATGGAAAATATTCCCACGAAGAAACTGTTGCCACTGCTTCTTTTGCAGGAAAGTACATCATTGTGAAGAATATGACAGA
GGTACATCTAACGAATTTTATGTGTTGCTGTTCTTTGGACTT--------------------------------------
--------------------------------------------------------------------------------
----------------------------------------------
>tg_s1_1_27_aligned_consensus Alignment of 4 sequences: tg_s1_1_27_A0159F_G07.ab1, tg_s1_1_27_A0160R_G10.ab1 (reversed), tg_s1_1_27_M13_Forward_G01.ab1, tg_s1_1_27_M13_Reverse_G04.ab1 (reversed)
----------------------------------------------------------CAAGACGCTCAAGGATAACGGC
AACCAGTACACRTGGGGCCCCGTCACCGTGAAGCTCGCGGAGGCCTACGGATTC----TTGGGGCGTCGAGCGCGCCGTG
CAGATCGCGTACGAGGCGCGCAAGCAGTTCCCCGAGGAGCGCATCTGGCTCACCAACGAAATCATTCACAACCCCACCGT
CAACAAGGTAACCGTATCCGAAATCTGTCAACTCTGAGAATCTGAGCTTCATACGGAACTAGGTGGGTGAGGAAATCAGT
GGTCTGCTGCGTCCTCTT--------GT--------------------GTAAGGGCGCAGAACGAGCTGATG-CCCGACT
GAGTGTTACAAAGTAAAATTCTAGCGCTGAAAGTGTTCATTCCAAAACTCCAGTTTAATTCGGCCCCAGTGCTCAGGCCT
TACCTGCAAAGCAAAAATCATAGTGTCCACTGTTCTCTGTCCTTAATTTGTGATACTCTGATTCAGAGGCTTATGTGCTT
AGCTGAGTTGAATTCATGTGATTGGTCATGCAGAGGTTGGATGAGATGGGTGTAGAAATCATTCCTGTTGATGCGGGTAT
CAAGGATTTCAATGTAGTCGAACAAGGTGATGTTGTTGTGTTGCCTGCATTTGGAGCTGCTGTGGAGGAGATGTACACGC
TAAATGAGAAGAAAGTGCAGATTGTTGATACGACCTG-CC-CTTGGGTTTCAAAGGTGAATTTTGCTTTTGAAGACCTCT
CC-TTGCATTCTTCCTTTTATACCACTTGGCGATCGGCTGCTGATCGATGTTCCTCGAAAGTAAAAAGACTTACTATATC
AGGCTGATGAGGTCCATTATTCAATATAGGTCTGGAACATGGTCGAAAAGCACAAGAAGAGTGAATATACTTCAATTATT
CATGGAAAATATTCCCACGAAGAAACTGTTGCCACTGCTTCTTTTGCAGGAAAGTACATCATTGTGAAGAATATGACAGA
GGTACATCTAACGAATTTTATGTGTTGCTGTTCTTTGGACTT--------------------------------------
--------------------------------------------------------------------------------
----------------------------------------------
>tg_s1_1_23_aligned_consensus Alignment of 4 sequences: tg_s1_1_23_A0159F_F07.ab1, tg_s1_1_23_A0160R_F10.ab1 (reversed), tg_s1_1_23_M13_Forward_F01.ab1, tg_s1_1_23_M13_Reverse_F04.ab1 (reversed)
---------------------------------------------CAGGCGATGTGATCAAGACGCTCAAGGATAACGGC
AACCAGTACACATGGGGCCCCGTCACCGTGAAGCTCGCGGAGGCCTACGGATTC----TTGGGGCGTCGAGCGCGCCGTG
CAGATCGCGTACGAGGCGCGCAAGCAGTTCCCCGAGGAGCGCATCTGGCTCACCAACGAAATCATTCACAACCCCACCGT
CAACAAGGTAACCGTATCCGAAATCTGTCAACTCTAAGAATCTGAGCTTCATACGGAACTAGGTGGGTGAGGAAATCAGT
GGTCTGCTGCGTCCTCTT--------GT--------------------GTAAGGGCGCAGAACGAGCTGATG-CCCGACT
GAGTGTTACAAAGTAAAATTCTAGCGCTGAAAGTGTTCATTCCAAAACTCCAGTTTAATTCGGCCCCAGTGCTCAGGCCT
TACCTGCAAAGCAAAAATCATAGTGTCCACTGTTCTCTGTCCTTAATTTGTGATACTCTGATTCAGAGGCTTATGTGCTT
AGCTGAGTTGAATTCATGTGATTGGTCATGCAGAGGTTGGATGAGATGGGTGTAGAAATCATTCCTGTTGATGCGGGTAT
CAAGGATTTCAATGTAGTCGAACAAGGTGATGTTGTTGTGTTGCCTGCATTTGGAGCTGCTGTGGAGGAGATGTACACGC
TAAATGAGAAGAAAGTGCAGATTGTTGATACGACCTG-CC-CTTGGGTTTCAAAGGTGAATTTTGCTTTTGAAGACCTCT
CC-TTGCATTCTTCCTTTTATACCACTTGGCGATCGGCTGCTGATCGATGTTTCTCGAAAGTAAAAAGACTTACTATATC
AGGCTGATGAGGTCCATTATTCAATATAGGTCTGGAACATGGTCGAAAAGCACAAGAAGAGTGAATATACTTCAATTATT
CATGGAAAATATTCCCACGAAGAAACTGTTGCCACTGCTTCTTTTGCAGGAAAGTACATCATTGTGAAGAATATGACAGA
GGTACATCTAACGAATTTTATGTGTTGCTGTTCTTTGGACTT--------------------------------------
--------------------------------------------------------------------------------
----------------------------------------------
>tg_s1_1_21_aligned_consensus Alignment of 4 sequences: tg_s1_1_21_A0159F_E07.ab1, tg_s1_1_21_A0160R_E10.ab1 (reversed), tg_s1_1_21_M13_Forward_E01.ab1, tg_s1_1_21_M13_Reverse_E04.ab1 (reversed)
---------------------------------------------CAGGCGATGTGATCAAGACGCTCAAGGAGAACGGC
GACCAGTACACCTGGGGCCCCGTCACCGTGAAGCTCGCGGAGGCCTACGGATTC----TTGGGGCGTCGAGCGCGCCGTG
CAGATCGCGTACGAGGCGCGCAAGCAGTTCCCCGAGGAGCGCATCTGGCTCACCAACGAAATCATTCACAACCCCACCGT
CAACAAGGTAACCGTATCCGAAATCTGTCAACTCTAAGAATCTGAGCTTCATACGGAACTAGGTGGGTGAGGAAATCAGT
GGTCTGCTGCGTCCTCTT--------GT--------------------GTAAGGGCGCAGAACGAGCTGATG-CCCGACT
GAGTGTTACAAAGTAAAATTCTAGCGCTGAAAGTGTTCATTCCAAAACTCCAGTTTAATTCGGCCCCAGTGCTCAGGCCT
TACCTGCAAAGCAAAAATCATAGTGTCCACTGTTCTCTGTCCTTAATTTGTGATACTCTGATTCAGAGGCTTATGTGCTT
AGCTGAGTTGAATTCATGTGATTGGTCATGCAGAGGTTGGATGAGATGGGTGTAGAAATCATTCCTGTTGATGCGGGTAT
CAAGGATTTCAATGTAGTCGAACAAGGTGATGTTGTTGTGTTGCCTGCATTTGGAGCTGCTGTGGAGGAGATGTACACGC
TAAATGAGAAGAAAGTGCAGATTGTTGATACGACCTG-CC-CTTGGGTTTCAAAGGTGAATTTTGCTTTTGAAGACCTCT
CC-TTGCATTCTTCCTTTTATACCACTTGGCGATCGGCTGCTGATCGATGTTTCTCGAAAGTAAAAAGACTTACTATATC
AGGCTGATGAGGTCCATTATTCAATATAGGTCTGGAACATGGTCGAAAAGCACAAGAAGAGTGAATATACTTCAATTATT
CATGGAAAATATTCCCACGAAGAAACTGTTGCCACTGCTTCTTTTGCAGGAAAGTACATCATTGTGAAGAATATGACAGA
GGTACATCTAACGAATTTTATGTGTTGCTGTTCTTTGGACTT--------------------------------------
--------------------------------------------------------------------------------
----------------------------------------------
>tg_s1_1_8_aligned_consensus Alignment of 4 sequences: 1_8_A0159F_A02.ab1, 1_8_A0160R_A02.ab1 (reversed), 1_8_M13_Forward_A02.ab1, 1_8_M13_Reverse_A05.ab1 (reversed)
---------------------------------------------CAGGCGATGTGATCAAGACGCTCAAGGATAACGGC
AACCAGTACACATGGGGCCCCGTCACCGTGAAGCTCGCGGAGGCCTACGGATTC----TTGGGGCGTCGAGCGCGCCGTG
CAGATCGCGTACGAGGCGCGCAAGCAGTTCCCCGAGGAGCGCATCTGGCTCACCAACGAAATCATTCACAACCCCACCGT
CAACAAGGTAACCGTATCCGAAATCTGTCAACTCTAAGAATCTGAGCTTCATACGGAACTAGGTGGGTGAGGAAATCAGT
GGTCTGCTGCGTCCTCTT--------GT--------------------GTAAGGGCGCAGAACGAGCTGATG-CCCGACT
GAGTGTTACAAAGTAAAATTCTAGCGCTGAAAGTGTTCATTCCAAAACTCCAGTTTAATTCGGCCCCAGTGCTCAGGCCT
TACCTGCAAAGCAAAAATCATAGTGTCCACTGTTCTCTGTCCTTAATTTGTGATACTCTGATTCAGAGGCTTATGTGCTT
AGCTGAGTTGAATTCATGTGATTGGTCATGCAGAGGTTGGATGAGATGGGTGTAGAAATCATTCCTGTTGATGCGGGTAT
CAAGGATTTCAATGTAGTCGAACAAGGTGATGTTGTTGTGTTGCCTGCATTTGGAGCTGCTGTGGAGGAGATGTACACGC
TAAATGAGAAGAAAGTGCAGATTGTTGATACGACCTG-CC-CTTGGGTTTCAAAGGTGAATTTTGCTTTTGAAGACCTCT
CC-TTGCATTCTTCCTTTTATACCACTTGGCGATCGGCTGCTGATCGATGTTTCTCGAAAGTAAAAAGACTTACTATATC
AGGCTGATGAGGTCCATTATTCAATATAGGTCTGGAACATGGTCGAAAAGCACAAGAAGAGTGAATATACTTCAATTATT
CATGGAAAATATTCCCACGAAGAAACTGTTGCCACTGCTTCTTTTGCAGGAAAGTACATCATTGTGAAGAATATGACAGA
GGTACATCTAACGAATTTTATGTGTTGCTGTTCTTTGGACTT--------------------------------------
--------------------------------------------------------------------------------
----------------------------------------------
>tg_s1_1_16_aligned_consensus Alignment of 4 sequences: tg_s1_1_16_A0159F_B01.ab1, tg_s1_1_16_A0160R_B07.ab1 (reversed), tg_s1_1_16_M13_Forward_B01.ab1, tg_s1_1_16_M13_Reverse_B07.ab1 (reversed)
---------------------------------------------CAGGCGATGTGATCAAGACGCTCAAGGATAACGGC
AACCAGTACACATGGGGCCCCGTCACCGTGAAGCTCGCGGAGGCCTACGGATTC----TTGGGGCGTCGAGCGCGCCGTG
CAGATCGCGTACGAGGCGCGCAAGCAGTTCCCCGAGGAGCGCATCTGGCTCACCAACGAAATCATTCACAACCCCACCGT
CAACAAGGTAACCGTATCCGAAATCTGTCAACTCTAAGAATCTGAGCTTCATACGGAACTAGGTGGGTGAGGAAATCAGT
GGTCTGCTGCGTCCTCTT--------GT--------------------GTAAGGGCGCAGAACGAGCTGATG-CCCGACT
GAGTGTTACAAAGTAAAATTCTAGCGCTGAAAGTGTTCATTCCAAAACTCCAGTTTAATTCGGCCCCAGTGCTCAGGCCT
TACCTGCAAAGCAAAAATCATAGTGTCCACTGTTCTCTGTCCTTAATTTGTGATACTCTGATTCAGAGGCTTATGTGCTT
AGCTGAGTTGAATTCATGTGATTGGTCATGCAGAGGTTGGATGAGATGGGTGTAGAAATCATTCCTGTTGATGCGGGTAT
CAAGGATTTCAATGTAGTCGAACAAGGTGATGTTGTTGTGTTGCCTGCATTTGGAGCTGCTGTGGAGGAGATGTACACGC
TAAATGAGAAGAAAGTGCAGATTGTTGATACGACCTGCCC-CTTGGGTTTCAAAGGTGAATTTTGCTTTTGAAGACCTCT
CC-TTGCATTCTTCCTTTTATACCACTTGGCGATCGGCTGCTGATCGATGTTTCTCGAAAGTAAAAAGACTTACTATATC
AGGCTGATGAGGTCCATTATTCAATATAGGTCTGGAACATGGTCGAAAAGCACAAGAAGAGTGAATATACTTCAATTATT
CATGGAAAATATTCCCACGAAGAAACTGTTGCCACTGCTTCTTTTGCAGGAAAGTACATCATTGTGAAGAATATGACAGA
GGTACATCTAACGAATTTTATGTGTTGCTGTTCTTTGGACTT--------------------------------------
--------------------------------------------------------------------------------
----------------------------------------------
>wt_s1_13_37_aligned_consensus Alignment of 4 sequences: wt_s1_13_37_A0159F_H09.ab1, wt_s1_13_37_A0160R_H12.ab1 (reversed), wt_s1_13_37_M13_Forward_H03.ab1, wt_s1_13_37_M13_Reverse_H06.ab1 (reversed)
---------------------------------------------CAGGCGATGTGATCAAGACGCTCAAGGATAACGGC
AACCAGTACACATGGGGCCCCGTCACCGTGAAGCTCGCGGAGGCCTACGGATTC--TGCTGGGGCGTCGAGCGCGCCGTG
CAGATCGCGTACGAGGCGCGCAAGCAGTTCCCCGAGGAGCGCATCTGGCTCACCAACGAAATCATTCACAACCCCACCGT
CAACAAGGTAACCGTATCCGAAATCTGTCAACTCTAGGAATCTGAGCTTCATACGGAACTAGGTGGGTGAGGAAATCAGT
GGTCTGCTGCGTCCTCTT--------GT--------------------GTAAGGGCGCAGAACGAGCTGATG-CCCGACT
GAGTGTTACAAAGTAAAATTCTAGCGCTGAAAGTGTTCATTCCAAAACTCCAGTTTAATTCGGCCCCAGTGCTCAGGCCT
TACCTGCAAAGCAAAAATCATAGTGTCCACTGTTCTCTGTCCTTAATTTGTGATACTCTGATTCAGAGGTTTATGTGCTT
AGCTGAGTTGAATTCATGTGATTGGTCATGCAGAGGTTGGATGAGATGGGTGTAGAAATCATTCCTGTTGATGCGGGTAT
CAAGGATTTCAATGTAGTCGAACAAGGTGATGTTGTTGTGTTGCCTGCATTTGGAGCTGCTGTGGAGGAGATGTACACGC
TAAATGATAAGAAAGTGCAGATTGTTGATACGACCTG-CC-CTTGGGTTTCAAAGGTGAATTTTGCTTTTGAAGACCTCT
CC-TTGCATTCTTCCTTTTATACCACTTGGCGATCGGCTGCTGATCGATGTTTCTCGAAAGTAAAAAGACTTACTATATC
AGGCTGATGAGGTCCATTATTCAATATAGGTCTGGAACATGGTCGAAAAGCACAAGAAGAGTGAATATACTTCAATTATT
CATGGAAAATATTCCCACGAAGAAACTGTTGCCACTGCTTCTTTTGCAGGAAAGTACATCATTGTGAAGAATATGACAGA
GGTACATCTAACGAATTTTATGTGTTGCTGTTCTTTGGACTT--------------------------------------
--------------------------------------------------------------------------------
----------------------------------------------
>wt_s1_13_27_aligned_consensus Alignment of 4 sequences: wt_s1_13_27_A0159F_C09.ab1, wt_s1_13_27_A0160R_C12.ab1 (reversed), wt_s1_13_27_M13_Forward_C03.ab1, wt_s1_13_27_M13_Reverse_C06.ab1 (reversed)
---------------------------------------------CAGGCGATGTGATCAAGACGCTCAAGGATAACGGC
AACCAGTACACCTGGGGCCCCGTCACCGTGAAGCTCGCGGAGGCCTACGGATTC--TGCTGGGGCGTCGAGCGCGCCGTG
CAGATCGCGTACGAGGCGCGCAAGCAGTTCCCCGAGGAGCGCATCTGGCTCACCAACGAAATCATTCACAACCCCACCGT
CAACAAGGTAACCGTATCCGAAATCTGTCAACTCTAAGAATCTGAGCTTCATACGGAACTAGGTGGGTGAGGAAATCAGT
GGTCTGCTGCGTCCTCTT--------GT--------------------GTGGGGGTGCAGAACGAGCTGATG-CCCGACT
GAGTGTTACAAAGTAAAATTCTAGCGCTGAAAGTGTTCATTCCAAAACTCCAGTTTAATTCGGCCCCAGTGCTCAGGCCT
TACCTGCAAAGCAAAAATCATAGTGTCCACTGTTCTCTGTCCTTAATTTGTGATACTCTGATTCAGAAGCTTATGTGCTT
AGCTGAGTTGAATTCATGTGATTGGTCATGCAGAGGTTGGATGAGATGGGTGTAGAAATCATTCCTGTTGATGCGGGTAT
CAAGGATTTCAATGTAGTCGGACAAGGTGATGTTGTTGTGTTGCCTGCATTTGGAGCTGCTGTGGAGGAGATGTACACGC
TAAATGAGAAGAAAGTGCAGATTGTTGATACGACCTG-CC-CTTGGGTTTCAAAGGTGAATTTTGCTTTTGAAGACCTCT
CC-TTGCGTTCTTCCTTTTATACCACTTGGCGATCGGCTGCTGATCGATGTTTCTCGAAAGTAAAAAGACTTACTATACC
AGGCTGATGAGGTCCATTATTCAATATAGGTCTGGAACATGGTCGAAAAGCACAAGAAGAGTGAATATACTTCAATTATT
CATGGAAAATATTCCCACGAAGAAACTGTTGCAACTGCTTCTTTTGCAGGAAAGTACATCATTGTGAAGAATATGGCAGA
GGTACATCTAACGAATTTTATGTGTTGCTGTTCTTTGGACTT--------------------------------------
--------------------------------------------------------------------------------
----------------------------------------------
>tg_s1_16_r_aligned_consensus Alignment of 4 sequences: 16_r_A0159F_C09.ab1, 16_r_A0160R_C09.ab1 (reversed), 16_r_M13_Forward_C09.ab1, 16_r_M13_Reverse_C09.ab1 (reversed)
---------------------------------------------CAGGCGATGTGATCAAGACGCTCAAGGATAACGGC
AACCAGTACACATGGGGCCCCGTCACCGTGAAGCTCGCGGAGGCCTACGGATTG---GCTGGGGCGTCGAGCGCGCCGTG
CAGATCGCGTACGAGGCGCGCAAGCAGTTCCCCGAGGAGCGCATCTGGCTCACCAACGAAATCATTCACAACCCCACCGT
CAACAAGGTAACCGTATCCGAAATCTGTCAACTCTAAGAATCTGAGCTTCATACGGAACTAGGTGGGTGAGGAAATCAGT
GGTCTGCTGCGTCCTCTT--------GT--------------------GTAAGGGCGCAGAACGAGCTGATG-CCCGACT
GAGTGTTACAAAGTAAAATTCTAGCGCTGAAAGTGTTCATTCCAAAACTCCAGTTTAATTCGGCCCCAGTGCTCAGGCCT
TACCTGCAAAGCAAAAATCATAGTGTCCACTGTTCTCTGTCCTTAATTTGTGATACTCTGATTCAGAGGTTTATGTGCTT
AGCTGAGTTGAATTCATGTGATTGGTCATGCAGAGGTTGGATGAGATGGGTGTAGAAATCATTCCTGTTGATGCGGGTAT
CAAAGATTTCAATGTAGTCGAACAAGGTGATGTTGTTGTGTTGCCTGCATTTGGAGCTGCTGTGGAGGAGATGTACACGC
TAAATGATAAGAAAGTGCAGATTGTTGATACGACCTG-CC-CTTGGGTTTCAAAGGTGAATTTTGCTTTTGAAGACCTCT
CC-TTGCATTCTTCCTTTTATACCACTTGGCGATCGGCTGCTGATCGATGTTTCTCGAAAGTAAAAAGACTTACTATATC
AGGCTGATGAGGTCCATTATTCAATATAGGTCTGGAACATGGTCGAAAAGCACAAGAAGAGTGAATATACTTCAATTATT
CATGGAAAATATTCCCACGAAGAAACTGTTGCCACTGCTTCTTTTGCAGGAAAGTACATCATTGTGAAGAATATGACAGA
GGTACATCTAACGAATTTTATGTGTTGCTGTTCTTTGGACTT--------------------------------------
--------------------------------------------------------------------------------
----------------------------------------------
>tg_s1_16_23_aligned_consensus Alignment of 4 sequences: tg_s1_16_23_A0159F_C09.ab1, tg_s1_16_23_A0160R_C09.ab1 (reversed), tg_s1_16_23_M13_Forward_20__C09.ab1, tg_s1_16_23_M13_Reverse_C09.ab1 (reversed)
---------------------------------------------CAGGCGATGTGATCAAGACGCTCAAGGATAACGGC
AACCAGTACACATGGGGCCCCGTCACCGTGAAGCTCGCGGAGGCCTACGGATTG---GCTGGGGCGTCGAGCGCGCCGTG
CAGATCGCGTACGAGGCGCGCAAGCAGTTCCCCGAGGAGCGCATCTGGCTCACCAACGAAATCATTCACAACCCCACCGT
CAACAAGGTAACCGTATCCGAAATCTGTCAACTCTAAGAATCTGAGCTTCATACGGAACTAGGTGGGTGAGGAAATCAGT
GGTCTGCTGCGTCCTCTT--------GT--------------------GTAAGGGCGCAGAACGAGCTGATG-CCCGACT
GAGTGTTACAAAGTAAAATTCTAGCGCTGAAAGTGTTCATTCCAAAACTCCAGTTTAATTCGGCCCCAGTGCTCAGGCCT
TACCTGCAAAGCAAAAATCATAGTGTCCACTGTTCTCTGTCCTTAATTTGTGATACTCTGATTCAGAGGTTTATGTGCTT
AGCTGAGTTGAATTCATGTGATTGGTCATGCAGAGGTTGGATGAGATGGGTGTAGAAATCATTCCTGTTGATGCGGGTAT
CAAGGATTTCAATGTAGTCGAACAAGGTGATGTTGTTGTGTTGCCTGCATTTGGAGCTGCTGTGGAGGAGATGTACACGC
TAAATGATAAGAAAGTGCAGATTGTTGATACGACCTG-CC-CTTGGGTTTCAAAGGTGAATTTTGCTTTTGAAGACCTCT
CC-TTGCATTCTTCCTTTTATACCACTTGGCGATCGGCTGCTGATCGATGTTTCTCGAAAGTAAAAAGACTTACTATATC
AGGCTGATGAGGTCCATTATTCAATATAGGTCTGGAACATGGTCGAAAAGCACAAGAAGAGTGAATATACTTCAATTATT
CATGGAAAATATTCCCACGAAGAAACTGTTGCCACTGCTTCTTTTGCAGGAAAGTACATCATTGTGAAGAATATGACAGA
GGTACATCTAACGAATTTTATGTGTTGCTGTTCTTTGGACTT--------------------------------------
--------------------------------------------------------------------------------
----------------------------------------------
>tg_s1_16_20_aligned_consensus Alignment of 4 sequences: tg_s1_16_20_A0159F_H08.ab1, tg_s1_16_20_A0160R_H08.ab1 (reversed), tg_s1_16_20_M13_Forward_20__H08.ab1, tg_s1_16_20_M13_Reverse_H08.ab1 (reversed)
---------------------------------------------CAGGCGATGTGATCAAGACGCTCAAGGATAACGGC
AACCAGTACACGTGGGGCCCCGTCACCGTGAAGCTCGCGGAGGCCTACGGATTG---GCTGGGGCGTCGAGCGCGCCGTG
CAGATCGCGTACGAGGCGCGCAAGCAGTTCCCCGAGGAGCGCATCTGGCTCACCAACGAAATCATTCACAACCCCACCGT
CAACAAGGTAACCGTATCCGAAATCTGTCAACTCTAAGAATCTGAGCTTCATACGGAACTAGGTGGGTGAGGAAATCAGT
GGTCTGCTGCGTCCTCTT--------GT--------------------GTAAGGGCGCAGAACGAGCTGATG-CCCGACT
GAGTGTTACAAAGTAAAATTCTAGCGCTGAATGTGTTCATTCCAAAACTCCAGTTTAATTCGGCCCCAGTGCTCAGGCCT
TACCTGCAAAGCAAAAATCATAGTGTCCACTGTTCTCTGTCCTTAATTTGTGATACTCTGATTCAGAGGTTTATGTGCTT
AGCTGAGTTGAATTCATGTGATTGGTCATGCAGAGGTTGGATGAGATGGGTGTAGAAATCATTCCTGTTGATGCGGGTAT
CAAGGATTTCAATGTAGTCGAACAAGGTGATGTTGTTGTGTTGCCTGCATTTGGAGCTGCTGTGGAGGAGATGTACACGC
TAAATGATAAGAAAGTGCAGATTGTTGATACGACCTG-CC-CTTGGGTTTCAAAGGTGAATTTTGCTTTTGAAGACCTCT
CC-TTGCATTCTTCCTTTTATACCACTTGGCGATCGGCTGCTGATCGATGTTTCTCGAAAGTAAAAAGACTTACTATATC
AGGCTGATGAGGTCCATTATTCAATATAGGTCTGGAACATGGTCGAAAAGCACAAGAAGAGTGAATATACTTCAATTATT
CATGGAAAATATTCCCACGAAGAAACTGTTGCCACTGCTTCTTTTGCAGGAAAGTACATCATTGTGAAGAATATGACAGA
GGTACATCTAACGAATTTTATGTGTTGCTGTTCTTTGGACTT--------------------------------------
--------------------------------------------------------------------------------
----------------------------------------------
>tg_s1_16_19_aligned_consensus Alignment of 4 sequences: tg_s1_16_19_A0159F_G08.ab1, tg_s1_16_19_A0160R_G08.ab1 (reversed), tg_s1_16_19_M13_Forward_20__G08.ab1, tg_s1_16_19_M13_Reverse_G08.ab1 (reversed)
---------------------------------------------CAGGCGATGTGATCAAGACGCTCAAGGATAACGGC
AACCAGTACACATGGGGCCCCGTCACCGTGAAGCTCGCGGAGGCCTACGGATTG---GCTGGGGCGTCGAGCGCGCCGTG
CAGATCGCGTACGAGGCGCGCAAGCAGTTCCCCGAGGAGCGCATCTGGCTCACCAACGAAATCATTCACAACCCCACCGT
CAACAAGGTAACCGTATCCGAAATCTGTCAACTCTAAGAATCTGAGCTTCATACGGAACTAGGTGGGTGAGGAAATCAGT
GGTCTGCTGCGTCCTCTT--------GT--------------------GTAAGGGCGCAGAACGAGCTGATG-CCCGACT
GAGTGTTACAAAGTAAAATTCTAGCGCTGAAAGTGTTCATTCCAAAACTCCAGTTTAATTCGGCCCCAGTGCTCAGGCCT
TACCTGCAAAGCAAAAATCATAGTGTCCACTGTTCTCTGTCCTTAATTTGTGATACTCTGATTCAGAGGTTTATGTGCTT
AGCTGAGTTGAATTCATGTGATTGGTCATGCAGAGGTTGGATGAGATGGGTGTAGAAATCATTCCTGTTGATGCGGGTAT
CAAGGATTTCAATGTAGTCGAACAAGGTGATGTTGTTGTGTTGCCTGCATTTGGAGCTGCTGTGGAGGAGATGTACACGC
TAAATGATAAGAAAGTGCAGATTGTTGATACGACCTG-CC-CTTGGGTTTCAAAGGTGAATTTTGCTTTTGAAGACCTCT
CC-TTGCGTTCCTCCTTTTATACCACTTGGCGATCGGCTGCTGATCGATGTTTCTCGAAAGTAAAAAGACTTACTATATC
AGGCTGATGAGGTCCATTATTCAATATAGGTCTGGAACATGGTCGAAAAGCACAAGAAGAGTGAATATACTTCAATTATT
CATGGAAAATATTCCCACGAAGAAACTGTTGCCACTGCTTCTTTTGCAGGAAAGTACATCATTGTGAAGAATATGACAGA
GGTACATCTAACGAATTTTATGTGTTGCTGTTCTTTGGACTT--------------------------------------
--------------------------------------------------------------------------------
----------------------------------------------
>tg_s1_16_3_aligned_consensus Alignment of 4 sequences: tg_s1_16_3_A0159F_G07.ab1, tg_s1_16_3_A0160R_G07.ab1 (reversed), tg_s1_16_3_M13_Forward__-20__G07.ab1, tg_s1_16_3_M13_Reverse_G07.ab1 (reversed)
---------------------------------------------CAGGCGATGTGATCAAGACGCTCAAGGATAACGGC
AACCAGTACACATGGGGCCCCGTCACCGTGAAGCTCGCGGAGGCCTACGGATTG---GCTGGGGCGTCGAGCGCGCCGTG
CAGATCGCGTACGAGGCGCGCAAGCAGTTCCCCGAGGAGCGCATCTGGCTCACCAACGAAATCATTCACAACCCCACCGT
CAACAAGGTAACCGTATCCGAAATCTGTCAACTCTAAGAATCTGAGCTTCATACGGAACTAGGTGGGTGAGGAAATCAGT
GGTCTGCTGCGTCCTCTT--------GT--------------------GTAAGGGCGCAGAACGAGCTGATG-CCCGACT
GAGTGTTACAAAGTAAAATTCTAGCGCTGAAAGTGTTCATTCCAAAACTCCAGTTTAATTCGGCCCCAGTGCTCAGGTCT
TACCTGCAAAGCAAAAATCATAGTGTCCACTGTTCTCTGTCCTTAATTTGTGATACTCTGATTCAGAGGTTTATGTGCTT
AGCTGAGTTGAATTCATGTGATTGGTCATGCAGAGGTTGGATGAGATGGGTGTAGAAATCATTCCTGTTGATGCGGGTAT
CAAGGATTTCAATGTAGTCGAACAAGGTGATGTTGTTGTGTTGCCTGCATTTGGAGCTGCTGTGGAGGAGATGTACACGC
TAAATGATAAGAAAGTGCAGATTGTTGATACGACCTG-CC-CTTGGGTTTCAAAGGTGAATTTTGCTTTTGAAGACCTCT
CC-TTGCATTCTTCCTTTTATACCACTTGGCGATCGGCTGCTGATCGATGTTTCTCGAAAGTAAAAAGACTTACTATATC
AGGCTGATGAGGTCCATTATTCAATATAGGTCTGGAACATGGTCGAAAAGCACAAGAAGAGTGAATATACTTCAATTATT
CATGGAAAATATTCCCACGAAGAAACTGTTGCCACTGCTTCTTTTGCAGGAAAGTACATCATTGTGAAGAATATGACAGA
GGTACATCTAACGAATTTTATGTGTTGCTGTTCTTTGGACTT--------------------------------------
--------------------------------------------------------------------------------
----------------------------------------------
>tg_s1_16_2_aligned_consensus Alignment of 4 sequences: tg_s1_16_2_A0159F_F07.ab1, tg_s1_16_2_A0160R_F07.ab1 (reversed), tg_s1_16_2_M13_Forward__-20__F07.ab1, tg_s1_16_2_M13_Reverse_F07.ab1 (reversed)
---------------------------------------------CAGGCGATGTGATCAAGACGCTCAAGGATAACGGC
AACCAGTACACATGGGGCCCCGTCACCGTGAAGCTCGCGGAGGCCTACGGATTG---GCTGGGGCGTCGAGCGCGCCGTG
CAGATCGCGTACGAGGCGCGCAAGCAGTTCCCCGAGGAGCGCATCTGGCTCACCAACGAAATCATTCACAACCCCACCGT
CAACAAGGTAACCGTATCCGAAATCTGTCAACTCTAAGAATCTGAGCTTCATACGGAACTAGGTGGGTGAGGAAATCAGT
GGTCTGCTGCGTCCTCTT--------GT--------------------GTAAGGGCGCAGAACGAGCTGATG-CCCGACT
GAGTGTTACAAAGTAAAATTCTAGCGCTGAAAGTGTTCATTCCAAAACTCCAGTTTAATTCGGCCCCAGTGCTCAGGCCT
TACCTGCAAAGCAAAAATCATAGTGTCCACTGTTCTCTGTCCTTAATTTGTGATACTCTGATTCAGAGGTTTATGTGCTT
AGCTGAGTTGAATTCATGTGATTGGTCATGCAGAGGTTGGATGAGATGGGTGTAGAAATCATTCCTGTTGACGCGGGTAT
CAAGGATTTCAATGTAGTCGAACAAGGTGATGTTGTTGTGTTGCCTGCATTTGGAGCTGCTGTGGAGGAGATGTACACGC
TAAATGAGAAGAAAGTGCAGATTGTTGATACGACCTG-CC-CTTGGGTTTCAAAGGTGAATTTTGCTTTTGAAGACCTCT
CC-TTGCATTCTTCCTTTTATACCACTTGGCGATCGGCTGCTGATCGATGTTTCTCGAAAGTAAAAAGACTTACTATATC
AGGCTGATGAGGTCCATTATTCAATATAGGTCTGGAACATGGTCGAAAAGCACAAGAAGAGTGAATATACTTCAATTATT
CATGGAAAATATTCCCACGAAGAAACTGTTGCCACTGCTTCTTTTGCAGGAAAGTACATCATTGTGAAGAATATGACAGA
GGTACATCTAACGAATTTTATGTGTTGCTGTTCTTTGGACTT--------------------------------------
--------------------------------------------------------------------------------
----------------------------------------------
>tg_s1_11_h_aligned_consensus Alignment of 4 sequences: 11_h_A0159F_B04.ab1, 11_h_A0160R_D05.ab1 (reversed), 11_h_M13_Forward_D05.ab1, 11_h_M13_Reverse_D05.ab1 (reversed)
---------------------------------------------CAGGCGATGTGATCAAGACGCTCAAGGATAACGGC
AACCAGTACACATGGGGCCCCGTCACCGTGAAGCTCGCGGAGGCCTACGGATTG---GCTGGGGCGTCGAGCGCGCCGTG
CAGATCGCGTACGAGGCGCGCAAGCAGTTCCCCGAGGAGCGCATCTGGCTCACCAACGAAATCATTCACAACCCCACCGT
CAACAAGGTAACCGTATCCGAAATCTGTCAACTCTAAGAATCTGAGCTTCATACGGAACTAGGTGGGTGAGGAAATCAGT
GGTCTGCTGCGTCCTCTT--------GT--------------------GTAAGGGCGCAGAACGAGCTGATG-CCCGACT
GAGTGTTACAAAGTAAAATTCTAGCGCTGAAAGTGTTCATTCCAAAACTCCAGTTTAATTCGGCCCCAGTGCTCAGGCCT
TACCTGCAAAGCAAAAATCATAGTGTCCACTGTTCTCTGTCCTTAATTTGTGATACTCTGATTCAGAGGTTTATGCGCTT
AGCTGAGTTGAATTCATGTGATTGGTCATGCAGAGGTTGGATGAGATGGGTGTAGAAATCATTCCTGTTGATGCGGGTAT
CAAGGATTTCAATGTAGTCGAACAAGGTGATGTTGTTGTGTTGCCTGCATTTGGAGCTGCTGTGGAGGAGATGTACACGC
TAAATGATAAGAAAGTGCAGATTGTTGATACGACCTG-CC-CTTGGGTTTCAAAGGTGAATTTTGCTTTTGAAGACCTCT
CC-TTGCATTCTTCCTTTTATACCACTTGGCGATCGGCTGCTGATCGATGTTTCTCGAAAGTAAAAAGACTTACTATATC
AGGCTGATGAGGTCCATTATTCAATATAGGTCTGGAACATGGTCGAAAAGCACAAGAAGAGTGAATATACTTCAATTATT
CATGGAAAATATTCCCACGAAGAAACTGTTGCCACTGCTTCTTTTGCAGGAAAGTACATCATTGTGAAGAATATGACAGA
GGTACATCTAACGAATTTTATGTGTTGCTGTTCTTTGGACTT--------------------------------------
--------------------------------------------------------------------------------
----------------------------------------------
>tg_s1_11_15_aligned_consensus Alignment of 4 sequences: tg_s1_11_15_A0159F_E05.ab1, tg_s1_11_15_A0160R_E05.ab1 (reversed), tg_s1_11_15_M13_Forward_20__E05.ab1, tg_s1_11_15_M13_Reverse_E05.ab1 (reversed)
---------------------------------------------CAGGCGATGTGATCAAGACGCCCAAGGATAACGGC
AACCAGTACACATGGGGCCCCGTCACCGTGAAGCTCGCGGAGGCCTACGGATTG---GCTGGGGCGTCGAGCGCGCCGTG
CAGATCGCGTACGAGGCGCGCAAGCAGTTCCCCGAGGAGCGCATCTGGCTCACCAACGAAATCATTCACAACCCCACCGT
CAACAAGGTAACCGTATCCGAAATCTGTCAACTCTAAGAATCTGAGCTTCATACGGAACTAGGTGGGTGAGGAAATCAGT
GGTCTGCTGCGTCCTCTT--------GT--------------------GTAAGGGCGCAGAACGAGCTGATG-CCCGACT
GAGTGTTACAAAGTAAAATTCTAGCGCTGAAAGTGTTCATTCCAAAACTCCAGTTTAATTCGGCCCCAGTGCTCAGGCCT
TACCTGCAAAGCAAAAATCATAGTGTCCACTGTTCTCTGTCCTTAATTTGTGATACTCTGATTCAGAGGCTTGTGTGCTT
AGCTGAGTTGAATTCATGTGATTGGTCATGCAGAGGTTGGATGAGATGGGTGTAGAAATCATTCCTGTTGATGCGGGTAT
CAAGGATTTCAATGTAGTCGAACAAGGTGATGTTGTTGTGTTGCCTGCATTTGGAGCTGCTGTGGAGGAGATGTACACGC
TAAATGAGAAGAAAGTGCAGATTGTTGATACGACCTG-CC-CTTGGGTTTCAAAGGTGAATTTTGCTTTTGAAGACCTCT
CC-TTGCATTCTTCCTTTTATACCACTTGGCGATCGGCTGCTGATCGACGTTTCTCGAAAGTAAAAAGACTTACTATATC
AGGCTGATGAGGTCCATTATTCAATATAGGTCTGGAACATGGTCGAAAAGCACAAGAAGAGTGAATATACTTCAATTATT
CATGGAAAATATTCCCACGAAGAAACTGTTGCCACTGCTTCTTTTGCAGGAAAGTACATCATTGTGAAGAATATGACAGA
GGTACATCTAACGAATTTTATGTGTTGCTGTTCTTTGGACTT--------------------------------------
--------------------------------------------------------------------------------
----------------------------------------------
>tg_s1_11_19_aligned_consensus Alignment of 4 sequences: tg_s1_11_19_A0159F_A06.ab1, tg_s1_11_19_A0160R_A06.ab1 (reversed), tg_s1_11_19_M13_Forward_20__A06.ab1, tg_s1_11_19_M13_Reverse_A06.ab1 (reversed)
---------------------------------------------CAGGCGATGTGATCAAGACGCTCAAGGATAACGGC
AACCAGTACACATGGGGCCCCGTCACCGTGAAGCTCGCGGAGGCCTACGGATTG---GCTGGGGCGTCGAGCGCGCCGTG
CAGATCGCGTACGAGGCGCGCAAGCAGTTCCCCGAGGAGCGCATCTGGCTCACCAACGAAATCATTCACAACCCCACCGT
CAACAAGGTAACCGTATCCGAAATCTGTCAACTCTAAGAATCTGAGCTTCATACGGAACTAGGTGGGTGAGGAAATCAGT
GGTCTGCTGCGTCCTCTT--------GT--------------------GTAAGGGCGCAGAACGAGCTGATG-CCCGACT
GAGTGTTACAAAGTAAAATTCTAGCGCTGAAAGTGTTCATTCCAAAACTCCAGTTTAATTCGGCCCCAGTGCTCAGGCTT
TACCTGCAAAGCAAAAATCATAGTGTCCACTGTTCTCTGTCCTTAATTTGTGATACTCTGATTCAGAGGTTTATGTGCTT
AGCTGAGTTGAATTCATGTGATTGGTCATGCAGAGGTTGGATGAGATGGGTGTAGAAATCATTCCTGTTGATGCGGGTAT
CAAGGATTTCAATGTAGTCGAACAAGGTGATGTTGTTGTGTTGCCTGCATTTGGAGCTGCTGTGGAGGAGATGTACACGC
TAAATGATAAGAAAGTGCAGATTGTTGATACGACCTG----CCTGGGTTTCAAAGGTGAATTTTGCTTTTGAAGACCTCT
CC-TTGCATTCTTCCTTTTATACCACTTGGCGATCGGCTGCTGATCGATGTTTCTCGAAAGTAAAAAGACTTACTATATC
AGGCTGATGAGGTCCATTATTCAATATAGGTCTGGAACATGGTCGAAAAGCACAAGAAGAGTGAATATACTTCAATTATT
CATGGAAAATATTCCCACGAAGAAACTGTTGCCACTGCTTCTTTTGCAGGAAAGTACATCATTGTGAAGAATATGACAGA
GGTACATCTAACGAATTTTATGTGTTGCTGTTCTTTGGACTT--------------------------------------
--------------------------------------------------------------------------------
----------------------------------------------
>tg_s1_11_18_aligned_consensus Alignment of 4 sequences: tg_s1_11_18_A0159F_H05.ab1, tg_s1_11_18_A0160R_H05.ab1 (reversed), tg_s1_11_18_M13_Forward_20__H05.ab1, tg_s1_11_18_M13_Reverse_H05.ab1 (reversed)
---------------------------------------------CAGGCGATGTGATCAAGACGCTCAAGGATAACGGC
AACCAGTACACATGGGGCCCCGTCACCGTGAAGCTCGCGGAGGCCTACGGATTG---GCTGGGGCGTCGAGCGCGCCGTG
CAGATCGCGTACGAGGCGCGCAAGCAGTTCCCCGAGGAGCGCATCTGGCTCACCAACGAAATCATTCACAACCCCACCGT
CAACAAGGTAACCGTATCCGAAATCTGTCAACTCTAAGAATCTGAGCTTCATACGGAACTAGGTGGGTGAGGAAATCAGT
GGTCTGCTGCGTCCTCTT--------GT--------------------GTAAGGGCGCAGAACGAGCTGATG-CCCGACT
GAGTGTTACAAAGTAAAATTCTAGCGCTGAAAGTGTTCATTCCAAAACTCCAGTTTAATTCGGCCCCAGTGCTCAGGCCT
TACCTGCAAAGCAAAAATCATAGTGTCCACTGTTCTCTGTCCTTAATTTGTGATACTCTGATTCAGAGGTTTATGTGCTT
AGCTGAGTTGAATTCATGTGATTGGTCATGCAGAGGTTGGATGAGATGGGTGTTGAAATCATTCCTGTTGATGCGGGTAT
CAAGGATTTCAATGTAGTCGAACAAGGTGATGTTGTTGTGTTGCCTGCATTTGGAGCTGCTGTGGAGGAGATGTACACGC
TAAATGATAAGAAAGTGCAGATTGTTGATACGACCTG-CC-CTTGGGTTTCAAAGGTGAATTTTGCTTTTGAAGACCTCT
CC-TTGCATTCTTCCTTTTATACCACTTGGCGATCGGCTGCTGATCGATGTTTCTCGAAAGTAAAAAGACTTACTATATC
AGGCTGATGAGGTCCATTATTCAATATAGGTCTGGAACATGGTCGAAAAGCACAAGAAGAGTGAACATACTTCAATTATT
CATGGAAAATATTCCCACGAAGAAACTGTTGCCACTGCTTCTTTTGCAGGAAAGTACATCATTGTGAAGAATATGACAGA
GGTACATCTAACGAATTTTATGTGTTGCTGTTCTTTGGACTT--------------------------------------
--------------------------------------------------------------------------------
----------------------------------------------
>tg_s1_11_11_aligned_consensus Alignment of 4 sequences: tg_s1_11_11_A0159F_A05.ab1, tg_s1_11_11_A0160R_A05.ab1 (reversed), tg_s1_11_11_M13_Forward_20__A05.ab1, tg_s1_11_11_M13_Reverse_A05.ab1 (reversed)
---------------------------------------------CAGGCGATGTGATCAAGACGCTCAAGGATAACGGC
AACCAGTACACATGGGGCCCCGTCACCGTGAAGCTCGCGGAGGCCTACGGATTG---GCTGGGGCGTCGAGCGCGCCGTG
CAGATCGCGTACGAGGCGCGCAAGCAGTTCCCCGAGGAGCGCATCTGGCTCACCAACGAAATCATTCACAACCCCACCGT
CAACAAGGTAACCGTATCCGAAATCTGTCAACTCTAAGAATCTGAGCTTCATACGGAACTAGGTGGGTGAGGAAATCAGT
GGTCTGCTGCGTCCTCTT--------GT--------------------GTAAGGGCGCAGAACGAGCTGATG-CCCGACT
GAGTGTTACAAAGTAAAATTCTAGCGCTGAAAGTGTTCATTCCAAAACTCCAGTTTAATTCGGCCCCAGTGCTCAGGCCT
TACCTGCAAAGCAAAAATCATAGTGTCCACTGTCCTCTGTCCTTAATTTGTGATACTCTGATTCAGAGGTTTATGTGCTT
AGCTGAGTTGAATTCATGTGATTGGTCATGCAGAGGTTGGATGAGATGGGTGTAGAAATCATTCCTGTTGATGCGGGTAT
CAAGGATTTCAATGTAGTCGAACAAGGTGATGTTGTTGTGTTGCCTGCATTTGGAGCTGCTGTGGAGGAGATGTACACGC
TAAATGATAAGAAAGTGCAGATTGTTGATACGACCTG-CC-CTTGGGTTTCAAAGGTGAATTTTGCTTTTGAAGACCTCT
CC-TTGCATTCTTCCTTTTATACCACTTGGCGATCGGCTGCTGATCGATGTTTCTCGAAAGTAAAAAGACTTACTATATC
AGGCTGATGAGGTCCATTATTCAATATAGGTCTGGAACATGGTCGAAAAGCACAAGAAGAGTGAATATACTTCAATTATT
CATGGAAAATATTCCCACGAAGAAACTGTTGCCACTGCTTCTTTTGCAGGAAAGTACATCATTGTGAAGAATATGACAGA
GGTACATCTAACGAATTTTATGTGTTGCTGTTCTTTGGACTT--------------------------------------
--------------------------------------------------------------------------------
----------------------------------------------
>tg_s1_11_5_aligned_consensus Alignment of 4 sequences: tg_s1_11_5_A0159F_C04.ab1, tg_s1_11_5_A0160R_C04.ab1 (reversed), tg_s1_11_5_M13_Forward_20__C04.ab1, tg_s1_11_5_M13_Reverse_C04.ab1 (reversed)
----------------------------------------------CAGCGATGTGATCAAGACGCTCAAGGATAACGGC
AACCAGTACACATGGGGCCCCGTCACCGTGAAGCTCGCGGAGGCCTACGGATTG---GCTGGGGCGTCGAGCGCGCCGTG
CAGATCGCGTACGAGGCGCGCAAGCAGTTCCCCGAGGAGCGCATCTGGCTCACCAACGAAATCATTCACAACCCCACCGT
CAACAAGGTAACCGTATCCGAAATCTGTCAACTCTAAGAATCTGAGCTTCATACGGAACTAGGTGGGTGAGGAAATCAGT
GGTCTGCTGCGTCCTCTT--------GT--------------------GTAAGGGCGCAGAACGAGCTGATG-CCCGACT
GAGTGTTACAAAGTAAAATTCTAGCGCTGAAAGTGTTCATTCCAAAACTCCAGTTTAATTCGGCCCCAGTGCTCAGGCCT
TACCTGCAAAGCAAAAATCATAGTGTCCACTGTTCTCTGTCCTTAATTTGTGATACTCTGATTCAGAGGTTTATGTGCTT
AGCTGAGTTGAATTCATGTGATTGGTCATGCAGAGGTTGGATGAGATGGGTGTAGAAATCATTCCTGTTGATGCGGGTAT
CAAGGATTTCAATGTAGTCGAACAAGGTGATGTTGTTGTGTTGCCTGCATTTGGAGCTGCTGTGGAGGAGATGTACACGC
TAAATGATAAGAAAGTGCAGATTGTTGATACGACCTG-CC-CTTAGGTTTCAAAGGTGAATTTTGCTTTTGAAGACCTCT
CC-TTGCATTCTTCCTTTTATACCACTTGGCGATCGGCTGCTGATCGATGTTTCTCGAAAGTAAAAAGACTTACTATATC
AGGCTGATGAGGTCCATTATTCAATATAGGTCTGGAACATGGTCGAAAAGCACAAGAAGAGTGAATATACTTCAATTATT
CATGGAAAATATTCCCACGAAGAAACTGTTGCCACTGCTTCTTTTGCAGGAAAGTACATCATTGTGAAGAATATGACAGA
GGTACATCTAACGAATTTTATGTGTTGCTGTTCTTTGGACTT--------------------------------------
--------------------------------------------------------------------------------
----------------------------------------------
>tg_s1_11_4_aligned_consensus Alignment of 4 sequences: tg_s1_11_4_A0159F_B04.ab1, tg_s1_11_4_A0160R_B04.ab1 (reversed), tg_s1_11_4_M13_Forward_20__B04.ab1, tg_s1_11_4_M13_Reverse_B04.ab1 (reversed)
---------------------------------------------CAGGCGATGTGATCAAGACGCTCAAGGATAACGGC
AACCAGTACACATGGGGCCCCGTCACCGTGAAGCTCGCGGAGGCCTACGGATTG---GCTGGGGCGTCGAGCGCGCCGTG
CAGATCGCGTACGAGGCGCGCAAGCAGTTCCCCGAGGAGCGCATCTGGCTCACCAACGAAATCATTCACAACCCCACCGT
CAACAAGGTAACCGTATCCGAAATCTGTCAACTCTAAGAATCTGAGCTTCATACGGAACTAGGTGGGTGAGGAAATCAGT
GGTCTGCTGCGTCCTCTT--------GT--------------------GTAAGGGCGCAGAACGAGCTGATG-CCCGACT
GAGTGTTACGAAGTAAAATTCTAGCGCTGAAAGTGTTCATTCCAAAACTCCAGTTTAATTCGGCCCCAGTGCTCAGGCCT
TACCTGCAAAGCAAAAATCATAGTGTCCACTGTTCTCTGTCCTTAATTTGTGATACTCTGATTCAGAGGTTTATGTGCTT
AGCTGAGTTGAATTCATGTGATTGGTCATGCAGAGGTTGGATGAGATGGGTGTAGAAATCATTCCTGTTGATGCGGGTAT
CAAGGATTTCAATGTAGTCGAACAAGGTGATGTTGTTGTGTTGCCTGCATTTGGAGCTGCTGTGGAGGAGATGTACACGC
TAAATGATAAGAAAGTGCAGATTGTTGATACGACCTG-CC-CTTGGGTTTCAAAGGTGAATTTTGCTTTTGAAGACCTCT
CC-TTGCATTCTTCCTTTTATACCACTTGGCGATCGGCTGCTGATCGATGTTTCTCGAAAGTAAAAAGACTTACTATATC
AGGCTGATGAGGTCCATTATTCAATATAGGTCTGGAACATGGTCGAAAAGCACAAGAAGAGTGAATATACTTCAATTATT
CATGGAAAATATTCCCACGAAGAAACTGTTGCCACTGCTTCTTTTGCAGGAAAGTACATCATTGTGAAGAATATGACAGA
GGTACATCTAACGAATTTTATGTGTTGCTGTTCTTTGGACTT--------------------------------------
--------------------------------------------------------------------------------
----------------------------------------------
>tg_s1_1_60_aligned_consensus Alignment of 4 sequences: tg_s1_1_60_A0159F_H09.ab1, tg_s1_1_60_A0160R_H09.ab1 (reversed), tg_s1_1_60_M13_Forward__-20__H09.ab1, tg_s1_1_60_M13_Reverse_H09.ab1 (reversed)
---------------------------------------------CAGGCGATGTGATCAAGACGCTCAAGGATAACGGC
AACCAGTACACATGGGGCCCCGTCACCGTGAAGCTCGCGGAGGCCTACGGATTC--TGCTGGGGCGTCGAGCGCGCCGTG
CAGATCGCGTACGAGGCGCGCAAGCAGTTCCCCGAGGAGCGCATCTGGCTCACCAACGAAATCATTCACAACCCCACCGT
CAACAAGGTAACCGTATCCGAAATCTGTCAACTCTAAGAATCTGAGCTTCATACGGAACTAGGTGGGTGAGGAAATCAGT
GGTCTGCTGCGTCCTCTT--------GT--------------------GTAAGGGCGCAGAACGAGCTGATG-CCCGACT
GAGTGTTACAAAGTAAAATTCTAGCGCTGAAAGTGTTCATTCCAAAACTCCAGTTTAATTCGGCCCCAGTGCTCAGGCCT
TACCTGCAAAGCAAAAATCATAGTGTCCACTGTTCTCTGTCCTTAATTTGTGATACTCTGATTCAGAGGTTTATGTGCTT
AGCTGAGTTGAATTCATGTGATTGGTCATGCAGAGGTTGGATGAGATGGGTGTAGAAATCATTCCTGTTGATGCGGGTAT
CAAGGATTTCAATGTAGTCGAACAAGGTGATGTTGTTGTGTTGCCTGCATTTGGAGCTGCTGTGGAGGAGATGTACACGC
TAAATGATAAGAAAGTGCAGATTGTTGATACGACCTG-CC-CTTGGGTTTCAAAGGTGAATTTTGCTTTTGAAGACCTCT
CC-TTGCATTCTTCCTTTTATACCACTTGGCGATCGGCTGCTGATCGATGTTTCTCGAAAGTAAAAAGACTTACTATATC
AGGCTGATGAGGTCCATTATTCAATATAGGTCTGGAACATGGTCGAAAAGCACAAGAAGAGTGAATATACTTCAATTATT
CATGGAAAATATTCCCACGAAGAAACTGTTGCCACTGCTTCTTTTGCAGGAAAGTACATCATTGTGAAGAATATGACAGA
GGTACATCTAACGAATTTTATGTGTTGCTGTTCTTTGGACTT--------------------------------------
--------------------------------------------------------------------------------
----------------------------------------------
>tg_s1_1_47_aligned_consensus Alignment of 4 sequences: tg_s1_1_47_A0159F_C09.ab1, tg_s1_1_47_A0160R_C09.ab1 (reversed), tg_s1_1_47_M13_Forward__-20__C09.ab1, tg_s1_1_47_M13_Reverse_C09.ab1 (reversed)
---------------------------------------------CAGGCGATGTGATCAAGACGCTCAAGGATAACGGC
AACCAGTACACATGGGGCCCCGTCACCGTGAAGCTCGCGGAGGCCTACGGATTC--TGCTGGGGCGTCGAGCGCGCCGTG
CAGATCGCGTACGAGGCGCGCAAGCAGTTCCCCGAGGAGCGCATCTGGCTCACCAACGAAATCATTCACAACCCCACCGT
CAACAAGGTAACCGTATCCGAAATCTGTCAACTCTAAGAATCTGAGCTTCATACGGAACTAGGTGGGTGAGGAAATCAGT
GGTCTGCTGCGTCCTCTT--------GT--------------------GTAAGGGCGCAGAACGAGCTGATG-CCCGACT
GAGTGTTACAAAGTAAAATTCTAGCGCTGAAAGTGTTCATTCCAAAACTCCAGTTTAATTCAGCCCCAGTGCTCAGGCCT
TACCTGCAAAGCAAAAATCATAGTGTCCACTGTTCTCTGTCCTTAATTTGTGATACTCTGATTCAGAGGTTTATGTGCTT
AGCTGAGTTGAATTCATGTGATTGGTCATGCAGAGGTTGGATGAGATGGGTGTAGAAATCATTCCTGTTGATGCGGGTAT
CAAGGATTTCAATGTAGTCGAACAAGGTGATGTTGTTGTGTTGCCTGCATTTGGAGCTGCTGTGGAGGAGATGTACACGC
TAAATGATAAGAAAGTGCAGATTGTTGATACGACCTG-CC-CTTGGGTTTCAAAGGTGAATTTTGCTTTTGAAGACCTCT
CC-TTGCATTCTTCCTTTTATACCACTTGGCGATCGGCTGCTGATCGATGTTTCTCGAAAGTAAAAAGACTTACTATATC
AGGCTGATGAGGTCCATTATTCAATATAGGTCTGGAACATGGTCGAAAAGCACAAGAAGAGTGAATATACTTCAATTATT
CATGGAAAATATTCCCACGAAGAAACTGTTGCCACTGCTTCTTTTGCAGGAAAGTACATCATTGTGAAGAATATGACAGA
GGTACATCTAACGAATTTTATGTGTTGCTGTTCTTTGGACTT--------------------------------------
--------------------------------------------------------------------------------
----------------------------------------------
>tg_s1_1_38_aligned_consensus Alignment of 4 sequences: tg_s1_1_38_A0159F_B10.ab1, tg_s1_1_38_A0160R_B10.ab1 (reversed), tg_s1_1_38_M13_Forward__-20__B10.ab1, tg_s1_1_38_M13_Reverse_B10.ab1 (reversed)
---------------------------------------------CAGGCGATGTGATCAAGACGCTCAAGGATAACGGC
AACCAGTACACATGGGGCCCCGTCACCGTGAAGCTCGCGGAGGCCTACGGATTC--TGCTGGGGCGTCGAGCGCGCCGTG
CAGATCGCGTACGAGGCGCGCAAGCAGTTCCCCGAGGAGCGCATCTGGCTCACCAACGAAATCATTCACAACCCCACCGT
CAACAAGGTAACCGTATCCGAAATCTGTCAACTCTAAGAATCTGAGCTTCATACGGAACTAGGTGGGTGAGGAAATCAGT
GGTCTGCTACGTCCTCTT--------GT--------------------GTAAGGGCGCAGAACGAGCTGATG-CCCGACT
GAGTGTTACAAAGTAAAATTCTAGCGCTGAAAGTGTTCATTCCAAAACTCCAGTTTAATTCGGCCCCAGTGCTCAGGCCT
TACCTGCAAAGCAAAAATCATAGTGTCCACTGTTCTCTGTCCTTAATTTGTGATACTCTGATTCAGAGGTTTATGTGCTT
AGCTGAGTTGAATTCATGTGATTGGTCATGCAGAGGTTGGATGAGATGGGTGTAGAAATCATTCCTGTTGATGCGGGTAT
CAAGGATTTCAATGTAGTCGAACAAGGTGATGTTGTTGTGTTGCCTGCATTTGGAGCTGCTGTGGAGGAGATGTACACGC
TAAATGAGAAGAAAGTGCAGATTGTTGATACGACCTG-CC-CTTGGGTTTCAAAGGTGAATTTTGCTTTTGAAGACCTCT
CC-TTGCATTCTTCCTTTTATACCACTTGGCGATCGGCTGCTGATCGATGTTTCTCGAAAGTAAAAAGACTTACTATATC
AGGCTGATGAGGTCCATTATTCAATATAGGTCTGGAACATGGTCGAAAAGCACAAGAAGAGTGAATATACTTCAATTATT
CATGGAAAATATTCCCACGAAGAAACTGTTGCCACTGCTTCTTTTGCAGGAAAGTACATCATTGTGAAGAATATGACAGA
GGTACATCTAACGAATTTTATGTGTTGCTGTTCTTTGGACTT--------------------------------------
--------------------------------------------------------------------------------
----------------------------------------------
>tg_s1_1_19_aligned_consensus Alignment of 3 sequences: tg_s1_1_19_A0159F_C07.ab1, tg_s1_1_19_A0160R_C10.ab1 (reversed), tg_s1_1_19_M13_Reverse_C04.ab1 (reversed)
--------------------------------------------------------------------------------
--------------------------------GCTCGCGGAGGCCTACGGATTC----TTGGGGCGTCGAGCGCGCCGTG
CAGATCGCGTACGAGGCGCGCAAGCAGTTCCCCGAGGAGCGCATCTGGCTCACCAACGAAATCATTCACAACCCCACCGT
CAACAAGGTAACCGTATCCGAAATCTGTCAACTCTAAGAATCTGAGCTTCATACGGAACTAGGTGGGTGAGGAAATCAGT
GGTCTGCTGCGTCCTCTT--------GT--------------------GTAAGGGCGCAGAACGAGCTGATG-CCCGACT
GAGTGTTACAAAGTAAAATTCTAGCGCTGAAAGTGTTCATTCCAAAACTCCAGTTTAATTCGGCCCCAGTGCTCAGGCCT
TACCTGCAAAGCAAAAATCATAGTGTCCACTGTTCTCTGTCCTTAATTTGTGATACTCTGATTCAGAGGTTTATGTGCTT
AGCTGAGTTGAATTCATGTGATTGGTCATGCAGAGGTTGGATGAGATGGGTGTAGAAATCATTCCTGTTGATGCGGGTAT
CAAGGATTTCAATGTAGTCGAACAAGGTGATGTTGTTGTGTTGCCTGCATTTGGAGCTGCTGTGGAGGAGATGTACACGC
TAAATGATAAGAAAGTGCAGATTGTTGATACGACCTG-CC-CTTGGGTTTCAAAGGTGAATTTTGCTTTTGAAGACCTCT
CC-TTGCATTCTTCCTTTTATACCACTTGGCGATCGGCTGCTGATCGATGTTTCTCGAAAGTAAAAAGACTTACTATATC
AGGCTGATGAGGTCCATTATTCAATATAGGTCTGGAACATGGTCGAAAAGCACAAGAAGAGTGAATATACTTCAATTATT
CATGGAAAATATTCCCACGAAGAAACTGTTGCCACTGCTTCTTTTGCAGGAAAGTACATCATTGTGAAGAATATGACAGA
GGTACATCTAACGAATTTTATGTGTTGCTGTTCTTTGGACTT--------------------------------------
--------------------------------------------------------------------------------
----------------------------------------------
>tg_s1_1_15_aligned_consensus Alignment of 4 sequences: tg_s1_1_15_A0159F_A01.ab1, tg_s1_1_15_A0160R_A07.ab1 (reversed), tg_s1_1_15_M13_Forward_A01.ab1, tg_s1_1_15_M13_Reverse_A07.ab1 (reversed)
-----------------------------------------------------GTGATCAAGACGCTCAAGGATAACGGC
AACCAGTACACATGGGGCCCCGTCACCGTGAAGCTCGCGGAGGCCTACGGATTC---GCTGGGGCGTCGAGCGCGCCGTG
CAGATCGCGTACGAGGCGCGCAAGCAGTTCCCCGAGGAGCGCATCTGGCTCACCAACGAAATCATTCACAACCCCACCGT
CAACAAGGTAACCGTATCCGAAATCTGTCAACTCTAAGAATCTGAGCTTCATACGGAACTAGGTGGGTGAGGAAATCAGT
GGTCTGCTGCGTCCTCTT--------GT--------------------GTAAGGGCGCAGAACGAGCTGATG-CCCGACT
GAGTGTTACAAAGTAAAATTCTAGCGCTGAAAGTGTTCATTCCAAAACTCCAGTTTAATTCGGCCCCAGTGCTCAGGCCT
TACCTGCAAAGCAAAAATCATAGTGTCCACTGTTCTCTGTCCTTAATTTGTGATACTCTGATTCAGAGGTTTATGTGCTT
AGCTGAGTTGAATTCATGTGATTGGTCATGCAGAGGTTGGATGAGATGGGTGTAGAAATCATTCCTGTTGA-GCGGGTAT
CAAGGATTTCAATGTAGTCGAACAAGGTGATGTTGTTGTGTTGCCTGCATTTGGAGCTGCTGTGGAGGAGATGTACACGC
TAAATGATAAGAAAGTGCAGATTGTTGATACGACCTG-CC-CTTGGGTTTCAAAGGTGAATTTTGCTTTTGAAGACCTCT
CC-TTGCATTCTTCCTTTTATACCACTTGGCGATCGGCTGCTGATCGATGTTTCTCGAAAGTAAAAAGACTTACTATATC
AGGCTGATGAGGTCCATTATTCAATATAGGTCTGGAACATGGTCGAAAAGCACAAGAAGAGTGAATATACTTCAATTATT
CATGGAAAATATTCCCACGAAGAAACTGTTGCCACTGCTTCTTTTGCAGGAAAGTACATCATTGTGAAGAATATGACAGA
GGTACATCTAACGAATTTTATGTGTTGCTGTTCTTTGGACTT--------------------------------------
--------------------------------------------------------------------------------
----------------------------------------------
>tg_s1_1_6_aligned_consensus Alignment of 4 sequences: 1_6_A0159F_G01.ab1, 1_6_A0160R_G01.ab1 (reversed), 1_6_M13_Forward_G01.ab1, 1_6_M13_Reverse_G01.ab1 (reversed)
---------------------------------------------CAGGCGATGTGATCAAGACGCTCAAGGATAACGGC
AACCAGTACACATGGGGCCCCGTCACCGTGAAGCTCGCGGAGGCCTACGGATTC--GGCTGGGGCGTCGAGCGCGCCGTG
CAGATCGCGTACGAGGCGCGCAAGCAGTTCCCCGAGGAGCGCATCTGGCTCACCAACGAAATCATTCACAACCCCACCGT
CAACAAGGTAACCGTATCCGAAATCTGTCAACTCTAAGAATCTGAGCTTCATACGGAACTAGGTGGGTGAGGAAATCAGT
GGTCTGCTGCGTCCTCTT--------GT--------------------GTAAGGGCGCAGAACGAGCTGATG-CTCGACT
GAGTGTTACAAAGTAAAATTCTAGTGCTGAAAGTGTTCGTTCCAAAACTCCAGTTTAATTCGGCCCCAGTGCTCAGGCCT
TACCTGCAAAGCAAAAATCATAGTGTCCACTGTTCTCTGTCCTTAATTTGTGATACTCTGATTCAGAGGTTTATGTGCTT
AGCTGAGTTGAATTCATGTGATTGGTCATGCAGAGGTTGGATGAGATGGGTGTAGAAATCATTCCT------GCGGGTAT
CAAGGATTTCAATGTAGTCGAACAAGGTGATGTTGTTGTGTTGCCTGCATTTGGAGCTGCTGTGGAGGAGATGTACACGC
TAAATGATAAGAAAGTGCAGATTGTTGATACGACCTG-CC-CTTGGGTTTCAAAGGTGAATTTTGCTTTTGAAGACCTCT
CC-TTGCATTCTTCCTTTTATACCACTTGGCGATCGGCTGCTGATCGATGTTTCTCGAAAGTAAAAAGACTTACTATATC
AGGCTGATGAGGTCCATTATTCAATATAGGTCTGGAACATGGTCGAAAAGCACAAGAAGAGTGAATATACTTCAATTATT
CATGGAAAATATTCCCACGAAGAAACTGTTGCCACTGCTTCTTTTGCAGGAAAGTACATCATTGTGAAGAATATGACAGA
GGTACATCTAACGAATTTTATGCGTTGCTGTTCCTTGGACTTTGTATCG-AACA-TGANCA-GAGATAAGAAAGTTGAAA
TG------------------------------------------------------------------------------
----------------------------------------------
