# Supplementary material for: Transformation and gene editing in the bioenergy grass Miscanthus
Source: Biotechnol Biofuels Bioprod. 2022 Dec 28;15:148. doi: 10.1186/s13068-022-02241-8 (PMC9798709; doi:10.1186/s13068-022-02241-8)
Supplement: Supplementary file 4 — Additional file 4. Sequence data for edits in lemon white1 in three Miscanthus species. Description: Aligned DNA sequence; format: FASTA. [file 13068_2022_2241_MOESM4_ESM.zip › Supplemental_folder_lw1_Sanger_sequence_alignment_files/4_lw_wt_aligned_sequences_Msi_Msa_Mxg_info.xlsx]

## Sheet: 1_aligned_Msi.fasta
sequence_id	species	plant_id/accession number	primers_used	clone_id
tg_ui1_18_a_aligned_consensus	Miscanthus sinensis	Msin 10UI-008-2011-1-Row Replicated - CHA-115-7	M13Forward(-20), M13Reverse, A0159Forward, A0160Reverse	18_a
wt_ui1_20_24_aligned_consensus	Miscanthus sinensis	Msin 10UI-008-2011-1-Row Replicated - CHA-115-7	M13Forward(-20), M13Reverse, A0159Forward, A0160Reverse	20_24
wt_ui1_20_20_aligned_consensus	Miscanthus sinensis	Msin 10UI-008-2011-1-Row Replicated - CHA-115-7	M13Forward(-20), M13Reverse, A0159Forward, A0160Reverse	20_20
wt_ui1_20_9_aligned_consensus	Miscanthus sinensis	Msin 10UI-008-2011-1-Row Replicated - CHA-115-7	M13Forward(-20), M13Reverse, A0159Forward, A0160Reverse	20_9
wt_ui1_20_17_aligned_consensus	Miscanthus sinensis	Msin 10UI-008-2011-1-Row Replicated - CHA-115-7	M13Forward(-20), M13Reverse, A0159Forward, A0160Reverse	20_17
tg_ui1_18_x_aligned_consensus	Miscanthus sinensis	Msin 10UI-008-2011-1-Row Replicated - CHA-115-7	M13Forward(-20), M13Reverse, A0159Forward, A0160Reverse	18_x
tg_ui1_18_k_aligned_consensus	Miscanthus sinensis	Msin 10UI-008-2011-1-Row Replicated - CHA-115-7	M13Forward(-20), M13Reverse, A0159Forward, A0160Reverse	18_k
tg_ui1_18_c_aligned_consensus	Miscanthus sinensis	Msin 10UI-008-2011-1-Row Replicated - CHA-115-7	M13Forward(-20), M13Reverse, A0159Forward, A0160Reverse	18_c
wt_ui1_20_32_aligned_consensus	Miscanthus sinensis	Msin 10UI-008-2011-1-Row Replicated - CHA-115-7	M13Forward(-20), M13Reverse, A0159Forward, A0160Reverse	20_32
wt_ui1_20_31_aligned_consensus	Miscanthus sinensis	Msin 10UI-008-2011-1-Row Replicated - CHA-115-7	M13Forward(-20), M13Reverse, A0159Forward, A0160Reverse	20_31
wt_ui1_20_26_aligned_consensus	Miscanthus sinensis	Msin 10UI-008-2011-1-Row Replicated - CHA-115-7	M13Forward(-20), M13Reverse, A0159Forward, A0160Reverse	20_26
wt_ui1_20_22_aligned_consensus	Miscanthus sinensis	Msin 10UI-008-2011-1-Row Replicated - CHA-115-7	M13Forward(-20), M13Reverse, A0159Forward, A0160Reverse	20_22
wt_ui1_20_14_aligned_consensus	Miscanthus sinensis	Msin 10UI-008-2011-1-Row Replicated - CHA-115-7	M13Forward(-20), M13Reverse, A0159Forward, A0160Reverse	20_14
wt_ui1_20_12_aligned_consensus	Miscanthus sinensis	Msin 10UI-008-2011-1-Row Replicated - CHA-115-7	M13Forward(-20), M13Reverse, A0159Forward, A0160Reverse	20_12
wt_ui1_20_11_aligned_consensus	Miscanthus sinensis	Msin 10UI-008-2011-1-Row Replicated - CHA-115-7	M13Forward(-20), M13Reverse, A0159Forward, A0160Reverse	20_11
wt_ui1_20_10_aligned_consensus	Miscanthus sinensis	Msin 10UI-008-2011-1-Row Replicated - CHA-115-7	M13Forward(-20), M13Reverse, A0159Forward, A0160Reverse	20_10
wt_ui1_20_7_aligned_consensus	Miscanthus sinensis	Msin 10UI-008-2011-1-Row Replicated - CHA-115-7	M13Forward(-20), M13Reverse, A0159Forward, A0160Reverse	20_7
wt_ui1_20_2_aligned_consensus	Miscanthus sinensis	Msin 10UI-008-2011-1-Row Replicated - CHA-115-7	M13Forward(-20), M13Reverse, A0159Forward, A0160Reverse	20_2
tg_ui1_18_r_aligned_consensus	Miscanthus sinensis	Msin 10UI-008-2011-1-Row Replicated - CHA-115-7	M13Forward(-20), M13Reverse, A0159Forward, A0160Reverse	18_r
tg_ui1_18_o_aligned_consensus	Miscanthus sinensis	Msin 10UI-008-2011-1-Row Replicated - CHA-115-7	M13Forward(-20), M13Reverse, A0159Forward, A0160Reverse	18_o
tg_ui1_18_n_aligned_consensus	Miscanthus sinensis	Msin 10UI-008-2011-1-Row Replicated - CHA-115-7	M13Forward(-20), M13Reverse, A0159Forward, A0160Reverse	18_n
tg_ui1_18_j_aligned_consensus	Miscanthus sinensis	Msin 10UI-008-2011-1-Row Replicated - CHA-115-7	M13Forward(-20), M13Reverse, A0159Forward, A0160Reverse	18_j
tg_ui1_18_g_aligned_consensus	Miscanthus sinensis	Msin 10UI-008-2011-1-Row Replicated - CHA-115-7	M13Forward(-20), M13Reverse, A0159Forward, A0160Reverse	18_g
tg_ui1_18_f_aligned_consensus	Miscanthus sinensis	Msin 10UI-008-2011-1-Row Replicated - CHA-115-7	M13Forward(-20), M13Reverse, A0159Forward, A0160Reverse	18_f
wt_ui1_20_30_aligned_consensus	Miscanthus sinensis	Msin 10UI-008-2011-1-Row Replicated - CHA-115-7	M13Forward(-20), M13Reverse, A0159Forward, A0160Reverse	20_30
wt_ui1_20_29_aligned_consensus	Miscanthus sinensis	Msin 10UI-008-2011-1-Row Replicated - CHA-115-7	M13Forward(-20), M13Reverse, A0159Forward, A0160Reverse	20_29
wt_ui1_20_28_aligned_consensus	Miscanthus sinensis	Msin 10UI-008-2011-1-Row Replicated - CHA-115-7	M13Forward(-20), M13Reverse, A0159Forward, A0160Reverse	20_28
wt_ui1_20_21_aligned_consensus	Miscanthus sinensis	Msin 10UI-008-2011-1-Row Replicated - CHA-115-7	M13Forward(-20), M13Reverse, A0159Forward, A0160Reverse	20_21
wt_ui1_20_16_aligned_consensus	Miscanthus sinensis	Msin 10UI-008-2011-1-Row Replicated - CHA-115-7	M13Forward(-20), M13Reverse, A0159Forward, A0160Reverse	20_16
wt_ui1_20_8_aligned_consensus	Miscanthus sinensis	Msin 10UI-008-2011-1-Row Replicated - CHA-115-7	M13Forward(-20), M13Reverse, A0159Forward, A0160Reverse	20_8
wt_ui1_20_4_aligned_consensus	Miscanthus sinensis	Msin 10UI-008-2011-1-Row Replicated - CHA-115-7	M13Forward(-20), M13Reverse, A0159Forward, A0160Reverse	20_4
wt_ui1_20_27_aligned_consensus	Miscanthus sinensis	Msin 10UI-008-2011-1-Row Replicated - CHA-115-7	M13Forward(-20), M13Reverse, A0159Forward, A0160Reverse	20_27
wt_ui1_20_23_aligned_consensus	Miscanthus sinensis	Msin 10UI-008-2011-1-Row Replicated - CHA-115-7	M13Forward(-20), M13Reverse, A0159Forward, A0160Reverse	20_23
wt_ui1_20_18_aligned_consensus	Miscanthus sinensis	Msin 10UI-008-2011-1-Row Replicated - CHA-115-7	M13Forward(-20), M13Reverse, A0159Forward, A0160Reverse	20_18
wt_ui1_20_13_aligned_consensus	Miscanthus sinensis	Msin 10UI-008-2011-1-Row Replicated - CHA-115-7	M13Forward(-20), M13Reverse, A0159Forward, A0160Reverse	20_13
tg_ui1_18_e_aligned_consensus	Miscanthus sinensis	Msin 10UI-008-2011-1-Row Replicated - CHA-115-7	M13Forward(-20), M13Reverse, A0159Forward, A0160Reverse	18_e
tg_ui1_18_d_aligned_consensus	Miscanthus sinensis	Msin 10UI-008-2011-1-Row Replicated - CHA-115-7	M13Forward(-20), M13Reverse, A0159Forward, A0160Reverse	18_d
tg_ui1_18_b_aligned_consensus	Miscanthus sinensis	Msin 10UI-008-2011-1-Row Replicated - CHA-115-7	M13Forward(-20), M13Reverse, A0159Forward, A0160Reverse	18_b
tg_ui1_18_w_aligned_consensus	Miscanthus sinensis	Msin 10UI-008-2011-1-Row Replicated - CHA-115-7	M13Forward(-20), M13Reverse, A0159Forward, A0160Reverse	18_w
tg_ui1_18_v_aligned_consensus	Miscanthus sinensis	Msin 10UI-008-2011-1-Row Replicated - CHA-115-7	M13Forward(-20), M13Reverse, A0159Forward, A0160Reverse	18_v
tg_ui1_18_u_aligned_consensus	Miscanthus sinensis	Msin 10UI-008-2011-1-Row Replicated - CHA-115-7	M13Forward(-20), M13Reverse, A0159Forward, A0160Reverse	18_u
tg_ui1_18_m_aligned_consensus	Miscanthus sinensis	Msin 10UI-008-2011-1-Row Replicated - CHA-115-7	M13Forward(-20), M13Reverse, A0159Forward, A0160Reverse	18_m
tg_ui1_18_l_aligned_consensus	Miscanthus sinensis	Msin 10UI-008-2011-1-Row Replicated - CHA-115-7	M13Forward(-20), M13Reverse, A0159Forward, A0160Reverse	18_l
tg_ui1_18_i_aligned_consensus	Miscanthus sinensis	Msin 10UI-008-2011-1-Row Replicated - CHA-115-7	M13Forward(-20), M13Reverse, A0159Forward, A0160Reverse	18_i
tg_ui1_18_h_aligned_consensus	Miscanthus sinensis	Msin 10UI-008-2011-1-Row Replicated - CHA-115-7	M13Forward(-20), M13Reverse, A0159Forward, A0160Reverse	18_h
tg_ui1_18_s_aligned_consensus	Miscanthus sinensis	Msin 10UI-008-2011-1-Row Replicated - CHA-115-7	M13Forward(-20), M13Reverse, A0159Forward, A0160Reverse	18_s

## Sheet: 2_aligned_Mxg.fasta
sequence_id	species	plant_id/accession number	primers_used	clone_id
wt_mxg_23_36_aligned_consensus	Miscanthus x. giganteus	MSU-MFL1, Freedom	M13Forward(-20), M13Reverse, A0159Forward, A0160Reverse	23_36
wt_mxg_23_5_aligned_consensus	Miscanthus x. giganteus	MSU-MFL1, Freedom	M13Forward(-20), M13Reverse, A0159Forward, A0160Reverse	23_5
wt_mxg_23_37_aligned_consensus	Miscanthus x. giganteus	MSU-MFL1, Freedom	M13Forward(-20), M13Reverse, A0159Forward, A0160Reverse	23_37
wt_mxg_23_9_aligned_consensus	Miscanthus x. giganteus	MSU-MFL1, Freedom	M13Forward(-20), M13Reverse, A0159Forward, A0160Reverse	23_9
wt_mxg_23_12_aligned_consensus	Miscanthus x. giganteus	MSU-MFL1, Freedom	M13Forward(-20), M13Reverse, A0159Forward, A0160Reverse	23_12
wt_mxg_23_22_aligned_consensus	Miscanthus x. giganteus	MSU-MFL1, Freedom	M13Forward(-20), M13Reverse, A0159Forward, A0160Reverse	23_22
wt_mxg_23_2_aligned_consensus	Miscanthus x. giganteus	MSU-MFL1, Freedom	M13Forward(-20), M13Reverse, A0159Forward, A0160Reverse	23_2
tg_mxg_22_18_aligned_consensus	Miscanthus x. giganteus	MSU-MFL1, Freedom	M13Forward(-20), M13Reverse, A0159Forward, A0160Reverse	22_18
tg_mxg_22_25_aligned_consensus	Miscanthus x. giganteus	MSU-MFL1, Freedom	M13Forward(-20), M13Reverse, A0159Forward, A0160Reverse	22_25
wt_mxg_23_40_aligned_consensus	Miscanthus x. giganteus	MSU-MFL1, Freedom	M13Forward(-20), M13Reverse, A0159Forward, A0160Reverse	23_40
wt_mxg_23_26_aligned_consensus	Miscanthus x. giganteus	MSU-MFL1, Freedom	M13Forward(-20), M13Reverse, A0159Forward, A0160Reverse	23_26
wt_mxg_23_39_aligned_consensus	Miscanthus x. giganteus	MSU-MFL1, Freedom	M13Forward(-20), M13Reverse, A0159Forward, A0160Reverse	23_39
wt_mxg_23_34_aligned_consensus	Miscanthus x. giganteus	MSU-MFL1, Freedom	M13Forward(-20), M13Reverse, A0159Forward, A0160Reverse	23_34
wt_mxg_23_30_aligned_consensus	Miscanthus x. giganteus	MSU-MFL1, Freedom	M13Forward(-20), M13Reverse, A0159Forward, A0160Reverse	23_30
wt_mxg_23_29_aligned_consensus	Miscanthus x. giganteus	MSU-MFL1, Freedom	M13Forward(-20), M13Reverse, A0159Forward, A0160Reverse	23_29
wt_mxg_23_25_aligned_consensus	Miscanthus x. giganteus	MSU-MFL1, Freedom	M13Forward(-20), M13Reverse, A0159Forward, A0160Reverse	23_25
wt_mxg_23_23_aligned_consensus	Miscanthus x. giganteus	MSU-MFL1, Freedom	M13Forward(-20), M13Reverse, A0159Forward, A0160Reverse	23_23
wt_mxg_23_21_aligned_consensus	Miscanthus x. giganteus	MSU-MFL1, Freedom	M13Forward(-20), M13Reverse, A0159Forward, A0160Reverse	23_21
wt_mxg_23_20_aligned_consensus	Miscanthus x. giganteus	MSU-MFL1, Freedom	M13Forward(-20), M13Reverse, A0159Forward, A0160Reverse	23_20
wt_mxg_23_17_aligned_consensus	Miscanthus x. giganteus	MSU-MFL1, Freedom	M13Forward(-20), M13Reverse, A0159Forward, A0160Reverse	23_17
wt_mxg_23_16_aligned_consensus	Miscanthus x. giganteus	MSU-MFL1, Freedom	M13Forward(-20), M13Reverse, A0159Forward, A0160Reverse	23_16
wt_mxg_23_15_aligned_consensus	Miscanthus x. giganteus	MSU-MFL1, Freedom	M13Forward(-20), M13Reverse, A0159Forward, A0160Reverse	23_15
wt_mxg_23_14_aligned_consensus	Miscanthus x. giganteus	MSU-MFL1, Freedom	M13Forward(-20), M13Reverse, A0159Forward, A0160Reverse	23_14
wt_mxg_23_11_aligned_consensus	Miscanthus x. giganteus	MSU-MFL1, Freedom	M13Forward(-20), M13Reverse, A0159Forward, A0160Reverse	23_11
wt_mxg_23_4_aligned_consensus	Miscanthus x. giganteus	MSU-MFL1, Freedom	M13Forward(-20), M13Reverse, A0159Forward, A0160Reverse	23_4
wt_mxg_23_1_aligned_consensus	Miscanthus x. giganteus	MSU-MFL1, Freedom	M13Forward(-20), M13Reverse, A0159Forward, A0160Reverse	23_1
tg_mxg_22_2_aligned_consensus	Miscanthus x. giganteus	MSU-MFL1, Freedom	M13Forward(-20), M13Reverse, A0159Forward, A0160Reverse	22_2
tg_mxg_22_1_aligned_consensus	Miscanthus x. giganteus	MSU-MFL1, Freedom	M13Forward(-20), M13Reverse, A0159Forward, A0160Reverse	22_1
wt_mxg_23_27_aligned_consensus	Miscanthus x. giganteus	MSU-MFL1, Freedom	M13Forward(-20), M13Reverse, A0159Forward, A0160Reverse	23_27
tg_mxg_22_17_aligned_consensus	Miscanthus x. giganteus	MSU-MFL1, Freedom	M13Forward(-20), M13Reverse, A0159Forward, A0160Reverse	22_17
tg_mxg_22_8_aligned_consensus	Miscanthus x. giganteus	MSU-MFL1, Freedom	M13Forward(-20), M13Reverse, A0159Forward, A0160Reverse	22_8
wt_mxg_23_38_aligned_consensus	Miscanthus x. giganteus	MSU-MFL1, Freedom	M13Forward(-20), M13Reverse, A0159Forward, A0160Reverse	23_38
wt_mxg_23_35_aligned_consensus	Miscanthus x. giganteus	MSU-MFL1, Freedom	M13Forward(-20), M13Reverse, A0159Forward, A0160Reverse	23_35
wt_mxg_23_28_aligned_consensus	Miscanthus x. giganteus	MSU-MFL1, Freedom	M13Forward(-20), M13Reverse, A0159Forward, A0160Reverse	23_28
wt_mxg_23_24_aligned_consensus	Miscanthus x. giganteus	MSU-MFL1, Freedom	M13Forward(-20), M13Reverse, A0159Forward, A0160Reverse	23_24
wt_mxg_23_19_aligned_consensus	Miscanthus x. giganteus	MSU-MFL1, Freedom	M13Forward(-20), M13Reverse, A0159Forward, A0160Reverse	23_19
wt_mxg_23_18_aligned_consensus	Miscanthus x. giganteus	MSU-MFL1, Freedom	M13Forward(-20), M13Reverse, A0159Forward, A0160Reverse	23_18
wt_mxg_23_10_aligned_consensus	Miscanthus x. giganteus	MSU-MFL1, Freedom	M13Forward(-20), M13Reverse, A0159Forward, A0160Reverse	23_10
wt_mxg_23_8_aligned_consensus	Miscanthus x. giganteus	MSU-MFL1, Freedom	M13Forward(-20), M13Reverse, A0159Forward, A0160Reverse	23_8
wt_mxg_23_7_aligned_consensus	Miscanthus x. giganteus	MSU-MFL1, Freedom	M13Forward(-20), M13Reverse, A0159Forward, A0160Reverse	23_7
wt_mxg_23_6_aligned_consensus	Miscanthus x. giganteus	MSU-MFL1, Freedom	M13Forward(-20), M13Reverse, A0159Forward, A0160Reverse	23_6
wt_mxg_23_3_aligned_consensus	Miscanthus x. giganteus	MSU-MFL1, Freedom	M13Forward(-20), M13Reverse, A0159Forward, A0160Reverse	23_3
tg_mxg_22_23_aligned_consensus	Miscanthus x. giganteus	MSU-MFL1, Freedom	M13Forward(-20), M13Reverse, A0159Forward, A0160Reverse	22_23
tg_mxg_22_21_aligned_consensus	Miscanthus x. giganteus	MSU-MFL1, Freedom	M13Forward(-20), M13Reverse, A0159Forward, A0160Reverse	22_21
tg_mxg_22_30_aligned_consensus	Miscanthus x. giganteus	MSU-MFL1, Freedom	M13Forward(-20), M13Reverse, A0159Forward, A0160Reverse	22_30
tg_mxg_22_20_aligned_consensus	Miscanthus x. giganteus	MSU-MFL1, Freedom	M13Forward(-20), M13Reverse, A0159Forward, A0160Reverse	22_20
tg_mxg_22_16_aligned_consensus	Miscanthus x. giganteus	MSU-MFL1, Freedom	M13Forward(-20), M13Reverse, A0159Forward, A0160Reverse	22_16
tg_mxg_22_15_aligned_consensus	Miscanthus x. giganteus	MSU-MFL1, Freedom	M13Forward(-20), M13Reverse, A0159Forward, A0160Reverse	22_15
tg_mxg_22_14_aligned_consensus	Miscanthus x. giganteus	MSU-MFL1, Freedom	M13Forward(-20), M13Reverse, A0159Forward, A0160Reverse	22_14
tg_mxg_22_11_aligned_consensus	Miscanthus x. giganteus	MSU-MFL1, Freedom	M13Forward(-20), M13Reverse, A0159Forward, A0160Reverse	22_11
tg_mxg_22_7_aligned_consensus	Miscanthus x. giganteus	MSU-MFL1, Freedom	M13Forward(-20), M13Reverse, A0159Forward, A0160Reverse	22_7
tg_mxg_22_6_aligned_consensus	Miscanthus x. giganteus	MSU-MFL1, Freedom	M13Forward(-20), M13Reverse, A0159Forward, A0160Reverse	22_6
tg_mxg_22_4_aligned_consensus	Miscanthus x. giganteus	MSU-MFL1, Freedom	M13Forward(-20), M13Reverse, A0159Forward, A0160Reverse	22_4
tg_mxg_22_29_aligned_consensus	Miscanthus x. giganteus	MSU-MFL1, Freedom	M13Forward(-20), M13Reverse, A0159Forward, A0160Reverse	22_29
tg_mxg_22_28_aligned_consensus	Miscanthus x. giganteus	MSU-MFL1, Freedom	M13Forward(-20), M13Reverse, A0159Forward, A0160Reverse	22_28
tg_mxg_22_27_aligned_consensus	Miscanthus x. giganteus	MSU-MFL1, Freedom	M13Forward(-20), M13Reverse, A0159Forward, A0160Reverse	22_27
tg_mxg_22_24_aligned_consensus	Miscanthus x. giganteus	MSU-MFL1, Freedom	M13Forward(-20), M13Reverse, A0159Forward, A0160Reverse	22_24
tg_mxg_22_22_aligned_consensus	Miscanthus x. giganteus	MSU-MFL1, Freedom	M13Forward(-20), M13Reverse, A0159Forward, A0160Reverse	22_22
tg_mxg_22_19_aligned_consensus	Miscanthus x. giganteus	MSU-MFL1, Freedom	M13Forward(-20), M13Reverse, A0159Forward, A0160Reverse	22_19
tg_mxg_22_13_aligned_consensus	Miscanthus x. giganteus	MSU-MFL1, Freedom	M13Forward(-20), M13Reverse, A0159Forward, A0160Reverse	22_13
tg_mxg_22_12_aligned_consensus	Miscanthus x. giganteus	MSU-MFL1, Freedom	M13Forward(-20), M13Reverse, A0159Forward, A0160Reverse	22_12
tg_mxg_22_9_aligned_consensus	Miscanthus x. giganteus	MSU-MFL1, Freedom	M13Forward(-20), M13Reverse, A0159Forward, A0160Reverse	22_9
tg_mxg_22_5_aligned_consensus	Miscanthus x. giganteus	MSU-MFL1, Freedom	M13Forward(-20), M13Reverse, A0159Forward, A0160Reverse	22_5

## Sheet: 3_aligned_Msa.fasta
sequence_id	species	plant_id/accession number	primers_used	clone_id
wt_s1_13_1_aligned_consensus	Miscanthus sacchariflorus	JPN-2010-008	M13Forward(-20), M13Reverse, A0159Forward, A0160Reverse	13_1
tg_s1_1_18_aligned_consensus	Miscanthus sacchariflorus	JPN-2010-008	M13Forward(-20), M13Reverse, A0159Forward, A0160Reverse	1_18
tg_s1_16_o_aligned_consensus	Miscanthus sacchariflorus	JPN-2010-008	M13Forward(-20), M13Reverse, A0159Forward, A0160Reverse	16_o
tg_s1_16_28_aligned_consensus	Miscanthus sacchariflorus	JPN-2010-008	M13Forward(-20), M13Reverse, A0159Forward, A0160Reverse	16_28
tg_s1_16_7_aligned_consensus	Miscanthus sacchariflorus	JPN-2010-008	M13Forward(-20), M13Reverse, A0159Forward, A0160Reverse	16_7
tg_s1_11_27_aligned_consensus	Miscanthus sacchariflorus	JPN-2010-008	M13Forward(-20), M13Reverse, A0159Forward, A0160Reverse	11_27
tg_s1_11_24_aligned_consensus	Miscanthus sacchariflorus	JPN-2010-008	M13Forward(-20), M13Reverse, A0159Forward, A0160Reverse	11_24
tg_s1_2_26_aligned_consensus	Miscanthus sacchariflorus	JPN-2010-008	M13Forward(-20), M13Reverse, A0159Forward, A0160Reverse	2_26
tg_s1_2_15_aligned_consensus	Miscanthus sacchariflorus	JPN-2010-008	M13Forward(-20), M13Reverse, A0159Forward, A0160Reverse	2_15
tg_s1_2_3_aligned_consensus	Miscanthus sacchariflorus	JPN-2010-008	M13Forward(-20), M13Reverse, A0159Forward, A0160Reverse	2_3
wt_s1_13j_aligned_consensus	Miscanthus sacchariflorus	JPN-2010-008	M13Forward(-20), M13Reverse, A0159Forward, A0160Reverse	13j
wt_s1_13_42_aligned_consensus	Miscanthus sacchariflorus	JPN-2010-008	M13Forward(-20), M13Reverse, A0159Forward, A0160Reverse	13_42
wt_s1_13f_aligned_consensus	Miscanthus sacchariflorus	JPN-2010-008	M13Forward(-20), M13Reverse, A0159Forward, A0160Reverse	13f
wt_s1_13_34_aligned_consensus	Miscanthus sacchariflorus	JPN-2010-008	M13Forward(-20), M13Reverse, A0159Forward, A0160Reverse	13_34
wt_s1_13d_aligned_consensus	Miscanthus sacchariflorus	JPN-2010-008	M13Forward(-20), M13Reverse, A0159Forward, A0160Reverse	13d
wt_s1_13_29_aligned_consensus	Miscanthus sacchariflorus	JPN-2010-008	M13Forward(-20), M13Reverse, A0159Forward, A0160Reverse	13_29
wt_s1_13_18_aligned_consensus	Miscanthus sacchariflorus	JPN-2010-008	M13Forward(-20), M13Reverse, A0159Forward, A0160Reverse	13_18
wt_s1_13_17_aligned_consensus	Miscanthus sacchariflorus	JPN-2010-008	M13Forward(-20), M13Reverse, A0159Forward, A0160Reverse	13_17
wt_s1_13_13_aligned_consensus	Miscanthus sacchariflorus	JPN-2010-008	M13Forward(-20), M13Reverse, A0159Forward, A0160Reverse	13_13
tg_s1_16_25_aligned_consensus	Miscanthus sacchariflorus	JPN-2010-008	M13Forward(-20), M13Reverse, A0159Forward, A0160Reverse	16_25
tg_s1_16_13_aligned_consensus	Miscanthus sacchariflorus	JPN-2010-008	M13Forward(-20), M13Reverse, A0159Forward, A0160Reverse	16_13
tg_s1_11_n_aligned_consensus (reversed)	Miscanthus sacchariflorus	JPN-2010-008	M13Forward(-20), M13Reverse, A0159Forward, A0160Reverse	11_n
tg_s1_11_g_aligned_consensus	Miscanthus sacchariflorus	JPN-2010-008	M13Forward(-20), M13Reverse, A0159Forward, A0160Reverse	11_g
tg_s1_11_17_aligned_consensus	Miscanthus sacchariflorus	JPN-2010-008	M13Forward(-20), M13Reverse, A0159Forward, A0160Reverse	11_17
tg_s1_11_3_aligned_consensus	Miscanthus sacchariflorus	JPN-2010-008	M13Forward(-20), M13Reverse, A0159Forward, A0160Reverse	11_3
tg_s1_1_57_aligned_consensus	Miscanthus sacchariflorus	JPN-2010-008	M13Forward(-20), M13Reverse, A0159Forward, A0160Reverse	1_57
tg_s1_1i_aligned_consensus	Miscanthus sacchariflorus	JPN-2010-008	M13Forward(-20), M13Reverse, A0159Forward, A0160Reverse	1i
tg_s1_1_14_aligned_consensus	Miscanthus sacchariflorus	JPN-2010-008	M13Forward(-20), M13Reverse, A0159Forward, A0160Reverse	1_14
tg_s1_1_36_aligned_consensus	Miscanthus sacchariflorus	JPN-2010-008	M13Forward(-20), M13Reverse, A0159Forward, A0160Reverse	1_36
tg_s1_1_44_aligned_consensus	Miscanthus sacchariflorus	JPN-2010-008	M13Forward(-20), M13Reverse, A0159Forward, A0160Reverse	1_44
tg_s1_1_20_aligned_consensus	Miscanthus sacchariflorus	JPN-2010-008	M13Forward(-20), M13Reverse, A0159Forward, A0160Reverse	1_20
tg_s1_1_56_aligned_consensus	Miscanthus sacchariflorus	JPN-2010-008	M13Forward(-20), M13Reverse, A0159Forward, A0160Reverse	1_56
wt_s1_13e_aligned_consensus	Miscanthus sacchariflorus	JPN-2010-008	M13Forward(-20), M13Reverse, A0159Forward, A0160Reverse	13e
tg_s1_1_30_aligned_consensus	Miscanthus sacchariflorus	JPN-2010-008	M13Forward(-20), M13Reverse, A0159Forward, A0160Reverse	1_30
wt_s1_13_8_aligned_consensus	Miscanthus sacchariflorus	JPN-2010-008	M13Forward(-20), M13Reverse, A0159Forward, A0160Reverse	13_8
tg_s1_2g_aligned_consensus	Miscanthus sacchariflorus	JPN-2010-008	M13Forward(-20), M13Reverse, A0159Forward, A0160Reverse	2g
tg_s1_2h_aligned_consensus	Miscanthus sacchariflorus	JPN-2010-008	M13Forward(-20), M13Reverse, A0159Forward, A0160Reverse	2h
tg_s1_2e_aligned_consensus (reversed)	Miscanthus sacchariflorus	JPN-2010-008	M13Forward(-20), M13Reverse, A0159Forward, A0160Reverse	2e
wt_s1_13b_aligned_consensus (reversed)	Miscanthus sacchariflorus	JPN-2010-008	M13Forward(-20), M13Reverse, A0159Forward, A0160Reverse	13b
tg_s1_2j_aligned_consensus (reversed)	Miscanthus sacchariflorus	JPN-2010-008	M13Forward(-20), M13Reverse, A0159Forward, A0160Reverse	2j
wt_s1_13c_aligned_consensus (reversed)	Miscanthus sacchariflorus	JPN-2010-008	M13Forward(-20), M13Reverse, A0159Forward, A0160Reverse	13c
wt_s1_13_35_aligned_consensus	Miscanthus sacchariflorus	JPN-2010-008	M13Forward(-20), M13Reverse, A0159Forward, A0160Reverse	13_35
wt_s1_13_5_aligned_consensus	Miscanthus sacchariflorus	JPN-2010-008	M13Forward(-20), M13Reverse, A0159Forward, A0160Reverse	13_5
tg_s1_2d_aligned_consensus	Miscanthus sacchariflorus	JPN-2010-008	M13Forward(-20), M13Reverse, A0159Forward, A0160Reverse	2d
tg_s1_16_p_aligned_consensus	Miscanthus sacchariflorus	JPN-2010-008	M13Forward(-20), M13Reverse, A0159Forward, A0160Reverse	16_p
tg_s1_2i_aligned_consensus	Miscanthus sacchariflorus	JPN-2010-008	M13Forward(-20), M13Reverse, A0159Forward, A0160Reverse	2i
tg_s1_16_j_aligned_consensus	Miscanthus sacchariflorus	JPN-2010-008	M13Forward(-20), M13Reverse, A0159Forward, A0160Reverse	16_j
tg_s1_16_h_aligned_consensus	Miscanthus sacchariflorus	JPN-2010-008	M13Forward(-20), M13Reverse, A0159Forward, A0160Reverse	16_h
tg_s1_16_30_aligned_consensus	Miscanthus sacchariflorus	JPN-2010-008	M13Forward(-20), M13Reverse, A0159Forward, A0160Reverse	16_30
tg_s1_16_18_aligned_consensus	Miscanthus sacchariflorus	JPN-2010-008	M13Forward(-20), M13Reverse, A0159Forward, A0160Reverse	16_18
tg_s1_16_11_aligned_consensus	Miscanthus sacchariflorus	JPN-2010-008	M13Forward(-20), M13Reverse, A0159Forward, A0160Reverse	16_11
tg_s1_16_6_aligned_consensus	Miscanthus sacchariflorus	JPN-2010-008	M13Forward(-20), M13Reverse, A0159Forward, A0160Reverse	16_6
tg_s1_11_26_aligned_consensus	Miscanthus sacchariflorus	JPN-2010-008	M13Forward(-20), M13Reverse, A0159Forward, A0160Reverse	11_26
tg_s1_11_14_aligned_consensus	Miscanthus sacchariflorus	JPN-2010-008	M13Forward(-20), M13Reverse, A0159Forward, A0160Reverse	11_14
tg_s1_2_37_aligned_consensus	Miscanthus sacchariflorus	JPN-2010-008	M13Forward(-20), M13Reverse, A0159Forward, A0160Reverse	2_37
tg_s1_2c_aligned_consensus (reversed)	Miscanthus sacchariflorus	JPN-2010-008	M13Forward(-20), M13Reverse, A0159Forward, A0160Reverse	2c
tg_s1_2a_aligned_consensus	Miscanthus sacchariflorus	JPN-2010-008	M13Forward(-20), M13Reverse, A0159Forward, A0160Reverse	2a
tg_s1_2b_aligned_consensus	Miscanthus sacchariflorus	JPN-2010-008	M13Forward(-20), M13Reverse, A0159Forward, A0160Reverse	2b
tg_s1_2_36_aligned_consensus	Miscanthus sacchariflorus	JPN-2010-008	M13Forward(-20), M13Reverse, A0159Forward, A0160Reverse	2_36
tg_s1_2_30_aligned_consensus	Miscanthus sacchariflorus	JPN-2010-008	M13Forward(-20), M13Reverse, A0159Forward, A0160Reverse	2_30
tg_s1_2_34_aligned_consensus	Miscanthus sacchariflorus	JPN-2010-008	M13Forward(-20), M13Reverse, A0159Forward, A0160Reverse	2_34
tg_s1_2_32_aligned_consensus	Miscanthus sacchariflorus	JPN-2010-008	M13Forward(-20), M13Reverse, A0159Forward, A0160Reverse	2_32
tg_s1_2_33_aligned_consensus	Miscanthus sacchariflorus	JPN-2010-008	M13Forward(-20), M13Reverse, A0159Forward, A0160Reverse	2_33
tg_s1_2_29_aligned_consensus	Miscanthus sacchariflorus	JPN-2010-008	M13Forward(-20), M13Reverse, A0159Forward, A0160Reverse	2_29
tg_s1_2_35_aligned_consensus	Miscanthus sacchariflorus	JPN-2010-008	M13Forward(-20), M13Reverse, A0159Forward, A0160Reverse	2_35
tg_s1_2_38_aligned_consensus	Miscanthus sacchariflorus	JPN-2010-008	M13Forward(-20), M13Reverse, A0159Forward, A0160Reverse	2_38
tg_s1_2_24_aligned_consensus	Miscanthus sacchariflorus	JPN-2010-008	M13Forward(-20), M13Reverse, A0159Forward, A0160Reverse	2_24
tg_s1_2_25_aligned_consensus	Miscanthus sacchariflorus	JPN-2010-008	M13Forward(-20), M13Reverse, A0159Forward, A0160Reverse	2_25
tg_s1_2_27_aligned_consensus	Miscanthus sacchariflorus	JPN-2010-008	M13Forward(-20), M13Reverse, A0159Forward, A0160Reverse	2_27
tg_s1_2_21_aligned_consensus	Miscanthus sacchariflorus	JPN-2010-008	M13Forward(-20), M13Reverse, A0159Forward, A0160Reverse	2_21
tg_s1_2_23_aligned_consensus	Miscanthus sacchariflorus	JPN-2010-008	M13Forward(-20), M13Reverse, A0159Forward, A0160Reverse	2_23
tg_s1_2_22_aligned_consensus	Miscanthus sacchariflorus	JPN-2010-008	M13Forward(-20), M13Reverse, A0159Forward, A0160Reverse	2_22
tg_s1_2_20_aligned_consensus	Miscanthus sacchariflorus	JPN-2010-008	M13Forward(-20), M13Reverse, A0159Forward, A0160Reverse	2_20
tg_s1_2_19_aligned_consensus	Miscanthus sacchariflorus	JPN-2010-008	M13Forward(-20), M13Reverse, A0159Forward, A0160Reverse	2_19
tg_s1_2_18_aligned_consensus	Miscanthus sacchariflorus	JPN-2010-008	M13Forward(-20), M13Reverse, A0159Forward, A0160Reverse	2_18
tg_s1_2_14_aligned_consensus	Miscanthus sacchariflorus	JPN-2010-008	M13Forward(-20), M13Reverse, A0159Forward, A0160Reverse	2_14
tg_s1_2_17_aligned_consensus	Miscanthus sacchariflorus	JPN-2010-008	M13Forward(-20), M13Reverse, A0159Forward, A0160Reverse	2_17
tg_s1_2_16_aligned_consensus	Miscanthus sacchariflorus	JPN-2010-008	M13Forward(-20), M13Reverse, A0159Forward, A0160Reverse	2_16
tg_s1_2_12_aligned_consensus	Miscanthus sacchariflorus	JPN-2010-008	M13Forward(-20), M13Reverse, A0159Forward, A0160Reverse	2_12
tg_s1_2_13_aligned_consensus	Miscanthus sacchariflorus	JPN-2010-008	M13Forward(-20), M13Reverse, A0159Forward, A0160Reverse	2_13
tg_s1_2_8_aligned_consensus	Miscanthus sacchariflorus	JPN-2010-008	M13Forward(-20), M13Reverse, A0159Forward, A0160Reverse	2_8
tg_s1_2_9_aligned_consensus	Miscanthus sacchariflorus	JPN-2010-008	M13Forward(-20), M13Reverse, A0159Forward, A0160Reverse	2_9
tg_s1_2_11_aligned_consensus	Miscanthus sacchariflorus	JPN-2010-008	M13Forward(-20), M13Reverse, A0159Forward, A0160Reverse	2_11
tg_s1_2_6_aligned_consensus	Miscanthus sacchariflorus	JPN-2010-008	M13Forward(-20), M13Reverse, A0159Forward, A0160Reverse	2_6
tg_s1_2_5_aligned_consensus	Miscanthus sacchariflorus	JPN-2010-008	M13Forward(-20), M13Reverse, A0159Forward, A0160Reverse	2_5
tg_s1_2_4_aligned_consensus	Miscanthus sacchariflorus	JPN-2010-008	M13Forward(-20), M13Reverse, A0159Forward, A0160Reverse	2_4
tg_s1_2_1_aligned_consensus	Miscanthus sacchariflorus	JPN-2010-008	M13Forward(-20), M13Reverse, A0159Forward, A0160Reverse	2_1
tg_s1_2_10_aligned_consensus	Miscanthus sacchariflorus	JPN-2010-008	M13Forward(-20), M13Reverse, A0159Forward, A0160Reverse	2_10
tg_s1_2_7_aligned_consensus	Miscanthus sacchariflorus	JPN-2010-008	M13Forward(-20), M13Reverse, A0159Forward, A0160Reverse	2_7
tg_s1_2_2_aligned_consensus	Miscanthus sacchariflorus	JPN-2010-008	M13Forward(-20), M13Reverse, A0159Forward, A0160Reverse	2_2
tg_s1_1_10_aligned_consensus	Miscanthus sacchariflorus	JPN-2010-008	M13Forward(-20), M13Reverse, A0159Forward, A0160Reverse	1_10
tg_s1_1_17_aligned_consensus	Miscanthus sacchariflorus	JPN-2010-008	M13Forward(-20), M13Reverse, A0159Forward, A0160Reverse	1_17
tg_s1_2f_aligned_consensus	Miscanthus sacchariflorus	JPN-2010-008	M13Forward(-20), M13Reverse, A0159Forward, A0160Reverse	2f
tg_s1_2_31_aligned_consensus	Miscanthus sacchariflorus	JPN-2010-008	M13Forward(-20), M13Reverse, A0159Forward, A0160Reverse	2_31
tg_s1_2_28_aligned_consensus	Miscanthus sacchariflorus	JPN-2010-008	M13Forward(-20), M13Reverse, A0159Forward, A0160Reverse	2_28
wt_s1_13i_aligned_consensus	Miscanthus sacchariflorus	JPN-2010-008	M13Forward(-20), M13Reverse, A0159Forward, A0160Reverse	13i
wt_s1_13h_aligned_consensus	Miscanthus sacchariflorus	JPN-2010-008	M13Forward(-20), M13Reverse, A0159Forward, A0160Reverse	13h
wt_s1_13_47_aligned_consensus	Miscanthus sacchariflorus	JPN-2010-008	M13Forward(-20), M13Reverse, A0159Forward, A0160Reverse	13_47
wt_s1_13_44_aligned_consensus	Miscanthus sacchariflorus	JPN-2010-008	M13Forward(-20), M13Reverse, A0159Forward, A0160Reverse	13_44
wt_s1_13_16_aligned_consensus	Miscanthus sacchariflorus	JPN-2010-008	M13Forward(-20), M13Reverse, A0159Forward, A0160Reverse	13_16
wt_s1_13_24_aligned_consensus	Miscanthus sacchariflorus	JPN-2010-008	M13Forward(-20), M13Reverse, A0159Forward, A0160Reverse	13_24
wt_s1_13_19_aligned_consensus	Miscanthus sacchariflorus	JPN-2010-008	M13Forward(-20), M13Reverse, A0159Forward, A0160Reverse	13_19
tg_s1_16_g_aligned_consensus	Miscanthus sacchariflorus	JPN-2010-008	M13Forward(-20), M13Reverse, A0159Forward, A0160Reverse	16_g
tg_s1_16_27_aligned_consensus	Miscanthus sacchariflorus	JPN-2010-008	M13Forward(-20), M13Reverse, A0159Forward, A0160Reverse	16_27
tg_s1_16_26_aligned_consensus	Miscanthus sacchariflorus	JPN-2010-008	M13Forward(-20), M13Reverse, A0159Forward, A0160Reverse	16_26
tg_s1_16_22_aligned_consensus	Miscanthus sacchariflorus	JPN-2010-008	M13Forward(-20), M13Reverse, A0159Forward, A0160Reverse	16_22
tg_s1_16_17_aligned_consensus	Miscanthus sacchariflorus	JPN-2010-008	M13Forward(-20), M13Reverse, A0159Forward, A0160Reverse	16_17
tg_s1_16_14_aligned_consensus	Miscanthus sacchariflorus	JPN-2010-008	M13Forward(-20), M13Reverse, A0159Forward, A0160Reverse	16_14
tg_s1_16_9_aligned_consensus	Miscanthus sacchariflorus	JPN-2010-008	M13Forward(-20), M13Reverse, A0159Forward, A0160Reverse	16_9
tg_s1_16_1_aligned_consensus	Miscanthus sacchariflorus	JPN-2010-008	M13Forward(-20), M13Reverse, A0159Forward, A0160Reverse	16_1
tg_s1_11_f_aligned_consensus (reversed)	Miscanthus sacchariflorus	JPN-2010-008	M13Forward(-20), M13Reverse, A0159Forward, A0160Reverse	11_f
tg_s1_11_d_aligned_consensus	Miscanthus sacchariflorus	JPN-2010-008	M13Forward(-20), M13Reverse, A0159Forward, A0160Reverse	11_d
tg_s1_11_b_aligned_consensus	Miscanthus sacchariflorus	JPN-2010-008	M13Forward(-20), M13Reverse, A0159Forward, A0160Reverse	11_b
tg_s1_11_29_aligned_consensus	Miscanthus sacchariflorus	JPN-2010-008	M13Forward(-20), M13Reverse, A0159Forward, A0160Reverse	11_29
tg_s1_11_28_aligned_consensus	Miscanthus sacchariflorus	JPN-2010-008	M13Forward(-20), M13Reverse, A0159Forward, A0160Reverse	11_28
tg_s1_11_25_aligned_consensus	Miscanthus sacchariflorus	JPN-2010-008	M13Forward(-20), M13Reverse, A0159Forward, A0160Reverse	11_25
tg_s1_11_22_aligned_consensus	Miscanthus sacchariflorus	JPN-2010-008	M13Forward(-20), M13Reverse, A0159Forward, A0160Reverse	11_22
tg_s1_11_21_aligned_consensus	Miscanthus sacchariflorus	JPN-2010-008	M13Forward(-20), M13Reverse, A0159Forward, A0160Reverse	11_21
tg_s1_11_13_aligned_consensus	Miscanthus sacchariflorus	JPN-2010-008	M13Forward(-20), M13Reverse, A0159Forward, A0160Reverse	11_13
tg_s1_11_6_aligned_consensus	Miscanthus sacchariflorus	JPN-2010-008	M13Forward(-20), M13Reverse, A0159Forward, A0160Reverse	11_6
tg_s1_11_10_aligned_consensus	Miscanthus sacchariflorus	JPN-2010-008	M13Forward(-20), M13Reverse, A0159Forward, A0160Reverse	11_10
tg_s1_11_1_aligned_consensus	Miscanthus sacchariflorus	JPN-2010-008	M13Forward(-20), M13Reverse, A0159Forward, A0160Reverse	11_1
tg_s1_11_7_aligned_consensus	Miscanthus sacchariflorus	JPN-2010-008	M13Forward(-20), M13Reverse, A0159Forward, A0160Reverse	11_7
tg_s1_11_12_aligned_consensus	Miscanthus sacchariflorus	JPN-2010-008	M13Forward(-20), M13Reverse, A0159Forward, A0160Reverse	11_12
tg_s1_1_63_aligned_consensus	Miscanthus sacchariflorus	JPN-2010-008	M13Forward(-20), M13Reverse, A0159Forward, A0160Reverse	1_63
tg_s1_1_45_aligned_consensus	Miscanthus sacchariflorus	JPN-2010-008	M13Forward(-20), M13Reverse, A0159Forward, A0160Reverse	1_45
tg_s1_1_54_aligned_consensus	Miscanthus sacchariflorus	JPN-2010-008	M13Forward(-20), M13Reverse, A0159Forward, A0160Reverse	1_54
tg_s1_1_40_aligned_consensus	Miscanthus sacchariflorus	JPN-2010-008	M13Forward(-20), M13Reverse, A0159Forward, A0160Reverse	1_40
tg_s1_1_39_aligned_consensus	Miscanthus sacchariflorus	JPN-2010-008	M13Forward(-20), M13Reverse, A0159Forward, A0160Reverse	1_39
tg_s1_1_35_aligned_consensus	Miscanthus sacchariflorus	JPN-2010-008	M13Forward(-20), M13Reverse, A0159Forward, A0160Reverse	1_35
tg_s1_1_11_aligned_consensus	Miscanthus sacchariflorus	JPN-2010-008	M13Forward(-20), M13Reverse, A0159Forward, A0160Reverse	1_11
tg_s1_1_9_aligned_consensus	Miscanthus sacchariflorus	JPN-2010-008	M13Forward(-20), M13Reverse, A0159Forward, A0160Reverse	1_9
tg_s1_1_7_aligned_consensus	Miscanthus sacchariflorus	JPN-2010-008	M13Forward(-20), M13Reverse, A0159Forward, A0160Reverse	1_7
tg_s1_1_12_aligned_consensus	Miscanthus sacchariflorus	JPN-2010-008	M13Forward(-20), M13Reverse, A0159Forward, A0160Reverse	1_12
tg_s1_1_3_aligned_consensus (reversed)	Miscanthus sacchariflorus	JPN-2010-008	M13Forward(-20), M13Reverse, A0159Forward, A0160Reverse	1_3
wt_s1_13_38_aligned_consensus	Miscanthus sacchariflorus	JPN-2010-008	M13Forward(-20), M13Reverse, A0159Forward, A0160Reverse	13_38
wt_s1_13_7_aligned_consensus	Miscanthus sacchariflorus	JPN-2010-008	M13Forward(-20), M13Reverse, A0159Forward, A0160Reverse	13_7
wt_s1_13_3_aligned_consensus	Miscanthus sacchariflorus	JPN-2010-008	M13Forward(-20), M13Reverse, A0159Forward, A0160Reverse	13_3
tg_s1_16_s_aligned_consensus	Miscanthus sacchariflorus	JPN-2010-008	M13Forward(-20), M13Reverse, A0159Forward, A0160Reverse	16_s
tg_s1_16_m_aligned_consensus	Miscanthus sacchariflorus	JPN-2010-008	M13Forward(-20), M13Reverse, A0159Forward, A0160Reverse	16_m
tg_s1_16_l_aligned_consensus	Miscanthus sacchariflorus	JPN-2010-008	M13Forward(-20), M13Reverse, A0159Forward, A0160Reverse	16_l
tg_s1_16_i_aligned_consensus	Miscanthus sacchariflorus	JPN-2010-008	M13Forward(-20), M13Reverse, A0159Forward, A0160Reverse	16_i
tg_s1_16_f_aligned_consensus	Miscanthus sacchariflorus	JPN-2010-008	M13Forward(-20), M13Reverse, A0159Forward, A0160Reverse	16_f
tg_s1_16_c_aligned_consensus	Miscanthus sacchariflorus	JPN-2010-008	M13Forward(-20), M13Reverse, A0159Forward, A0160Reverse	16_c
tg_s1_16_a_aligned_consensus	Miscanthus sacchariflorus	JPN-2010-008	M13Forward(-20), M13Reverse, A0159Forward, A0160Reverse	16_a
tg_s1_16_29_aligned_consensus	Miscanthus sacchariflorus	JPN-2010-008	M13Forward(-20), M13Reverse, A0159Forward, A0160Reverse	16_29
tg_s1_16_24_aligned_consensus	Miscanthus sacchariflorus	JPN-2010-008	M13Forward(-20), M13Reverse, A0159Forward, A0160Reverse	16_24
tg_s1_16_21_aligned_consensus	Miscanthus sacchariflorus	JPN-2010-008	M13Forward(-20), M13Reverse, A0159Forward, A0160Reverse	16_21
tg_s1_16_16_aligned_consensus	Miscanthus sacchariflorus	JPN-2010-008	M13Forward(-20), M13Reverse, A0159Forward, A0160Reverse	16_16
tg_s1_16_15_aligned_consensus	Miscanthus sacchariflorus	JPN-2010-008	M13Forward(-20), M13Reverse, A0159Forward, A0160Reverse	16_15
tg_s1_16_12_aligned_consensus	Miscanthus sacchariflorus	JPN-2010-008	M13Forward(-20), M13Reverse, A0159Forward, A0160Reverse	16_12
tg_s1_16_10_aligned_consensus	Miscanthus sacchariflorus	JPN-2010-008	M13Forward(-20), M13Reverse, A0159Forward, A0160Reverse	16_10
tg_s1_16_8_aligned_consensus	Miscanthus sacchariflorus	JPN-2010-008	M13Forward(-20), M13Reverse, A0159Forward, A0160Reverse	16_8
tg_s1_16_5_aligned_consensus	Miscanthus sacchariflorus	JPN-2010-008	M13Forward(-20), M13Reverse, A0159Forward, A0160Reverse	16_5
tg_s1_16_4_aligned_consensus	Miscanthus sacchariflorus	JPN-2010-008	M13Forward(-20), M13Reverse, A0159Forward, A0160Reverse	16_4
tg_s1_11_m_aligned_consensus	Miscanthus sacchariflorus	JPN-2010-008	M13Forward(-20), M13Reverse, A0159Forward, A0160Reverse	11_m
tg_s1_11_i_aligned_consensus	Miscanthus sacchariflorus	JPN-2010-008	M13Forward(-20), M13Reverse, A0159Forward, A0160Reverse	11_i
tg_s1_11_e_aligned_consensus	Miscanthus sacchariflorus	JPN-2010-008	M13Forward(-20), M13Reverse, A0159Forward, A0160Reverse	11_e
tg_s1_11_c_aligned_consensus	Miscanthus sacchariflorus	JPN-2010-008	M13Forward(-20), M13Reverse, A0159Forward, A0160Reverse	11_c
tg_s1_11_30_aligned_consensus	Miscanthus sacchariflorus	JPN-2010-008	M13Forward(-20), M13Reverse, A0159Forward, A0160Reverse	11_30
tg_s1_11_23_aligned_consensus	Miscanthus sacchariflorus	JPN-2010-008	M13Forward(-20), M13Reverse, A0159Forward, A0160Reverse	11_23
tg_s1_11_20_aligned_consensus	Miscanthus sacchariflorus	JPN-2010-008	M13Forward(-20), M13Reverse, A0159Forward, A0160Reverse	11_20
tg_s1_11_16_aligned_consensus	Miscanthus sacchariflorus	JPN-2010-008	M13Forward(-20), M13Reverse, A0159Forward, A0160Reverse	11_16
tg_s1_11_9_aligned_consensus	Miscanthus sacchariflorus	JPN-2010-008	M13Forward(-20), M13Reverse, A0159Forward, A0160Reverse	11_9
tg_s1_11_8_aligned_consensus	Miscanthus sacchariflorus	JPN-2010-008	M13Forward(-20), M13Reverse, A0159Forward, A0160Reverse	11_8
tg_s1_11_2_aligned_consensus (reversed)	Miscanthus sacchariflorus	JPN-2010-008	M13Forward(-20), M13Reverse, A0159Forward, A0160Reverse	11_2
tg_s1_1g_aligned_consensus	Miscanthus sacchariflorus	JPN-2010-008	M13Forward(-20), M13Reverse, A0159Forward, A0160Reverse	1g
tg_s1_1f_aligned_consensus	Miscanthus sacchariflorus	JPN-2010-008	M13Forward(-20), M13Reverse, A0159Forward, A0160Reverse	1f
tg_s1_1_48_aligned_consensus	Miscanthus sacchariflorus	JPN-2010-008	M13Forward(-20), M13Reverse, A0159Forward, A0160Reverse	1_48
tg_s1_1_37_aligned_consensus	Miscanthus sacchariflorus	JPN-2010-008	M13Forward(-20), M13Reverse, A0159Forward, A0160Reverse	1_37
tg_s1_1_34_aligned_consensus	Miscanthus sacchariflorus	JPN-2010-008	M13Forward(-20), M13Reverse, A0159Forward, A0160Reverse	1_34
tg_s1_1_31_aligned_consensus	Miscanthus sacchariflorus	JPN-2010-008	M13Forward(-20), M13Reverse, A0159Forward, A0160Reverse	1_31
tg_s1_1_27_aligned_consensus	Miscanthus sacchariflorus	JPN-2010-008	M13Forward(-20), M13Reverse, A0159Forward, A0160Reverse	1_27
tg_s1_1_23_aligned_consensus	Miscanthus sacchariflorus	JPN-2010-008	M13Forward(-20), M13Reverse, A0159Forward, A0160Reverse	1_23
tg_s1_1_21_aligned_consensus	Miscanthus sacchariflorus	JPN-2010-008	M13Forward(-20), M13Reverse, A0159Forward, A0160Reverse	1_21
tg_s1_1_8_aligned_consensus	Miscanthus sacchariflorus	JPN-2010-008	M13Forward(-20), M13Reverse, A0159Forward, A0160Reverse	1_8
tg_s1_1_16_aligned_consensus	Miscanthus sacchariflorus	JPN-2010-008	M13Forward(-20), M13Reverse, A0159Forward, A0160Reverse	1_16
wt_s1_13_37_aligned_consensus	Miscanthus sacchariflorus	JPN-2010-008	M13Forward(-20), M13Reverse, A0159Forward, A0160Reverse	13_37
wt_s1_13_27_aligned_consensus	Miscanthus sacchariflorus	JPN-2010-008	M13Forward(-20), M13Reverse, A0159Forward, A0160Reverse	13_27
tg_s1_16_r_aligned_consensus	Miscanthus sacchariflorus	JPN-2010-008	M13Forward(-20), M13Reverse, A0159Forward, A0160Reverse	16_r
tg_s1_16_23_aligned_consensus	Miscanthus sacchariflorus	JPN-2010-008	M13Forward(-20), M13Reverse, A0159Forward, A0160Reverse	16_23
tg_s1_16_20_aligned_consensus	Miscanthus sacchariflorus	JPN-2010-008	M13Forward(-20), M13Reverse, A0159Forward, A0160Reverse	16_20
tg_s1_16_19_aligned_consensus	Miscanthus sacchariflorus	JPN-2010-008	M13Forward(-20), M13Reverse, A0159Forward, A0160Reverse	16_19
tg_s1_16_3_aligned_consensus	Miscanthus sacchariflorus	JPN-2010-008	M13Forward(-20), M13Reverse, A0159Forward, A0160Reverse	16_3
tg_s1_16_2_aligned_consensus	Miscanthus sacchariflorus	JPN-2010-008	M13Forward(-20), M13Reverse, A0159Forward, A0160Reverse	16_2
tg_s1_11_h_aligned_consensus	Miscanthus sacchariflorus	JPN-2010-008	M13Forward(-20), M13Reverse, A0159Forward, A0160Reverse	11_h
tg_s1_11_15_aligned_consensus	Miscanthus sacchariflorus	JPN-2010-008	M13Forward(-20), M13Reverse, A0159Forward, A0160Reverse	11_15
tg_s1_11_19_aligned_consensus	Miscanthus sacchariflorus	JPN-2010-008	M13Forward(-20), M13Reverse, A0159Forward, A0160Reverse	11_19
tg_s1_11_18_aligned_consensus	Miscanthus sacchariflorus	JPN-2010-008	M13Forward(-20), M13Reverse, A0159Forward, A0160Reverse	11_18
tg_s1_11_11_aligned_consensus	Miscanthus sacchariflorus	JPN-2010-008	M13Forward(-20), M13Reverse, A0159Forward, A0160Reverse	11_11
tg_s1_11_5_aligned_consensus	Miscanthus sacchariflorus	JPN-2010-008	M13Forward(-20), M13Reverse, A0159Forward, A0160Reverse	11_5
tg_s1_11_4_aligned_consensus	Miscanthus sacchariflorus	JPN-2010-008	M13Forward(-20), M13Reverse, A0159Forward, A0160Reverse	11_4
tg_s1_1_60_aligned_consensus	Miscanthus sacchariflorus	JPN-2010-008	M13Forward(-20), M13Reverse, A0159Forward, A0160Reverse	1_60
tg_s1_1_47_aligned_consensus	Miscanthus sacchariflorus	JPN-2010-008	M13Forward(-20), M13Reverse, A0159Forward, A0160Reverse	1_47
tg_s1_1_38_aligned_consensus	Miscanthus sacchariflorus	JPN-2010-008	M13Forward(-20), M13Reverse, A0159Forward, A0160Reverse	1_38
tg_s1_1_19_aligned_consensus	Miscanthus sacchariflorus	JPN-2010-008	M13Forward(-20), M13Reverse, A0159Forward, A0160Reverse	1_19
tg_s1_1_15_aligned_consensus	Miscanthus sacchariflorus	JPN-2010-008	M13Forward(-20), M13Reverse, A0159Forward, A0160Reverse	1_15
tg_s1_1_6_aligned_consensus	Miscanthus sacchariflorus	JPN-2010-008	M13Forward(-20), M13Reverse, A0159Forward, A0160Reverse	1_6
